# Supplementary material for: Comprehensive Analysis and Characterization of the GATA Gene Family, with Emphasis on the GATA6 Transcription Factor in Poplar
Source: Int J Mol Sci. 2023 Sep 14;24(18):14118. doi: 10.3390/ijms241814118 (PMC10532138; doi:10.3390/ijms241814118)
Supplement: Supplementary file 1 [file ijms-24-14118-s001.zip]

Archive with 9 entries (9 files):
- Supplemental Data S1.xlsx
- Supplemental Data S2.xlsx
- Supplemental Data S3.xlsx
- Supplemental Data S4.xlsx
- Supplemental Table S1.pdf
- Supplemental Table S2.pdf
- Supplemental Table S3.pdf
- Supplemental Table S4.pdf
- Supplemental Table S5.pdf
