# Supplementary material for: Comprehensive Analysis and Characterization of the GATA Gene Family, with Emphasis on the GATA6 Transcription Factor in Poplar
Source: Int J Mol Sci. 2023 Sep 14;24(18):14118. doi: 10.3390/ijms241814118 (PMC10532138; doi:10.3390/ijms241814118)
Supplement: Supplementary file 1 [file ijms-24-14118-s001.zip › Supplemental Data S1.xlsx]

## Sheet: Element
Data S1: Cis-acting elements on the promoter of the poplar GATA gene and their annotation information
Name	Site Name	sequence	Position	Matrix score	Strand	function
PtrGATA1	TGA-element	AACGAC	480	6	+	auxin-responsive element
PtrGATA1	TGA-element	AACGAC	1746	6	-	auxin-responsive element
PtrGATA12	TGA-element	AACGAC	1951	6	-	auxin-responsive element
PtrGATA15	TGA-element	AACGAC	1230	6	+	auxin-responsive element
PtrGATA17	TGA-element	AACGAC	1069	6	-	auxin-responsive element
PtrGATA19	TGA-element	AACGAC	13	6	-	auxin-responsive element
PtrGATA20	TGA-element	AACGAC	61	6	+	auxin-responsive element
PtrGATA20	TGA-element	AACGAC	1970	6	+	auxin-responsive element
PtrGATA28	TGA-element	AACGAC	997	6	+	auxin-responsive element
PtrGATA28	TGA-element	AACGAC	1174	6	+	auxin-responsive element
PtrGATA28	TGA-element	AACGAC	1698	6	-	auxin-responsive element
PtrGATA30	TGA-element	AACGAC	660	6	+	auxin-responsive element
PtrGATA35	TGA-element	AACGAC	1001	6	-	auxin-responsive element
PtrGATA38	TGA-element	AACGAC	62	6	-	auxin-responsive element
PtrGATA5	TGA-element	AACGAC	1758	6	-	auxin-responsive element
PtrGATA7	TGA-element	AACGAC	1182	6	-	auxin-responsive element
PtrGATA10	AuxRR-core	GGTCCAT	1539	7	-	cis-acting regulatory element involved in auxin responsiveness
PtrGATA16	AuxRR-core	GGTCCAT	1483	7	+	cis-acting regulatory element involved in auxin responsiveness
PtrGATA22	AuxRR-core	GGTCCAT	1494	7	+	cis-acting regulatory element involved in auxin responsiveness
PtrGATA24	AuxRR-core	GGTCCAT	320	7	+	cis-acting regulatory element involved in auxin responsiveness
PtrGATA4	AuxRR-core	GGTCCAT	1489	7	-	cis-acting regulatory element involved in auxin responsiveness
PtrGATA5	AuxRR-core	GGTCCAT	115	7	+	cis-acting regulatory element involved in auxin responsiveness
PtrGATA6	AuxRE	TGTCTCAATAAG	346	11	-	part of an auxin-responsive element
PtrGATA6	AuxRE	TGTCTCAATAAG	1277	11	+	part of an auxin-responsive element
PtrGATA17	TATC-box	TATCCCA	1581	7	+	cis-acting element involved in gibberellin-responsiveness
PtrGATA34	TATC-box	TATCCCA	419	7	-	cis-acting element involved in gibberellin-responsiveness
PtrGATA37	TATC-box	TATCCCA	1926	7	+	cis-acting element involved in gibberellin-responsiveness
PtrGATA4	TATC-box	TATCCCA	1309	7	+	cis-acting element involved in gibberellin-responsiveness
PtrGATA9	TATC-box	TATCCCA	1712	7	-	cis-acting element involved in gibberellin-responsiveness
PtrGATA1	GARE-motif	TCTGTTG	1285	7	+	gibberellin-responsive element
PtrGATA1	GARE-motif	TCTGTTG	1938	7	+	gibberellin-responsive element
PtrGATA10	GARE-motif	TCTGTTG	1745	7	+	gibberellin-responsive element
PtrGATA14	P-box	CCTTTTG	1047	7	+	gibberellin-responsive element
PtrGATA19	P-box	CCTTTTG	1111	7	+	gibberellin-responsive element
PtrGATA2	P-box	CCTTTTG	221	7	-	gibberellin-responsive element
PtrGATA20	P-box	CCTTTTG	1638	7	-	gibberellin-responsive element
PtrGATA21	P-box	CCTTTTG	404	7	-	gibberellin-responsive element
PtrGATA22	GARE-motif	TCTGTTG	176	7	+	gibberellin-responsive element
PtrGATA24	GARE-motif	TCTGTTG	1020	7	+	gibberellin-responsive element
PtrGATA25	GARE-motif	TCTGTTG	341	7	+	gibberellin-responsive element
PtrGATA27	P-box	CCTTTTG	1932	7	-	gibberellin-responsive element
PtrGATA29	GARE-motif	TCTGTTG	1124	7	+	gibberellin-responsive element
PtrGATA30	P-box	CCTTTTG	893	7	+	gibberellin-responsive element
PtrGATA30	P-box	CCTTTTG	1713	7	+	gibberellin-responsive element
PtrGATA31	P-box	CCTTTTG	1433	7	+	gibberellin-responsive element
PtrGATA32	P-box	CCTTTTG	1943	7	-	gibberellin-responsive element
PtrGATA33	P-box	CCTTTTG	1277	7	-	gibberellin-responsive element
PtrGATA33	GARE-motif	TCTGTTG	1917	7	+	gibberellin-responsive element
PtrGATA35	P-box	CCTTTTG	640	7	-	gibberellin-responsive element
PtrGATA35	GARE-motif	TCTGTTG	1214	7	+	gibberellin-responsive element
PtrGATA37	P-box	CCTTTTG	1026	7	+	gibberellin-responsive element
PtrGATA7	P-box	CCTTTTG	361	7	-	gibberellin-responsive element
PtrGATA8	GARE-motif	TCTGTTG	1086	7	+	gibberellin-responsive element
PtrGATA1	TCA-element	CCATCTTTTT	53	10	+	cis-acting element involved in salicylic acid responsiveness
PtrGATA1	TCA-element	CCATCTTTTT	1556	9	+	cis-acting element involved in salicylic acid responsiveness
PtrGATA12	TCA-element	CCATCTTTTT	470	9	+	cis-acting element involved in salicylic acid responsiveness
PtrGATA13	TCA-element	CCATCTTTTT	1106	9	+	cis-acting element involved in salicylic acid responsiveness
PtrGATA15	TCA-element	CCATCTTTTT	1748	9	+	cis-acting element involved in salicylic acid responsiveness
PtrGATA16	TCA-element	CCATCTTTTT	1063	9	-	cis-acting element involved in salicylic acid responsiveness
PtrGATA17	TCA-element	CCATCTTTTT	1271	9	-	cis-acting element involved in salicylic acid responsiveness
PtrGATA19	TCA-element	CCATCTTTTT	975	9	-	cis-acting element involved in salicylic acid responsiveness
PtrGATA19	TCA-element	CCATCTTTTT	1550	9	-	cis-acting element involved in salicylic acid responsiveness
PtrGATA19	TCA-element	CCATCTTTTT	1646	9	-	cis-acting element involved in salicylic acid responsiveness
PtrGATA20	TCA-element	CCATCTTTTT	1056	9	+	cis-acting element involved in salicylic acid responsiveness
PtrGATA21	TCA-element	CCATCTTTTT	347	9	-	cis-acting element involved in salicylic acid responsiveness
PtrGATA22	TCA-element	CCATCTTTTT	1300	9	-	cis-acting element involved in salicylic acid responsiveness
PtrGATA25	TCA-element	CCATCTTTTT	378	9	-	cis-acting element involved in salicylic acid responsiveness
PtrGATA26	TCA-element	TCAGAAGAGG	1863	9	-	cis-acting element involved in salicylic acid responsiveness
PtrGATA27	TCA-element	TCAGAAGAGG	1143	9	+	cis-acting element involved in salicylic acid responsiveness
PtrGATA3	TCA-element	CCATCTTTTT	1709	9	-	cis-acting element involved in salicylic acid responsiveness
PtrGATA31	TCA-element	CCATCTTTTT	223	9	-	cis-acting element involved in salicylic acid responsiveness
PtrGATA33	TCA-element	CCATCTTTTT	98	9	-	cis-acting element involved in salicylic acid responsiveness
PtrGATA34	TCA-element	CCATCTTTTT	157	9	+	cis-acting element involved in salicylic acid responsiveness
PtrGATA34	TCA-element	CCATCTTTTT	197	9	+	cis-acting element involved in salicylic acid responsiveness
PtrGATA34	TCA-element	CCATCTTTTT	639	9	-	cis-acting element involved in salicylic acid responsiveness
PtrGATA34	TCA-element	CCATCTTTTT	749	9	-	cis-acting element involved in salicylic acid responsiveness
PtrGATA35	TCA-element	TCAGAAGAGG	1504	9	+	cis-acting element involved in salicylic acid responsiveness
PtrGATA35	TCA-element	CCATCTTTTT	1746	9	+	cis-acting element involved in salicylic acid responsiveness
PtrGATA37	TCA-element	CCATCTTTTT	881	9	-	cis-acting element involved in salicylic acid responsiveness
PtrGATA38	TCA-element	CCATCTTTTT	492	9	+	cis-acting element involved in salicylic acid responsiveness
PtrGATA6	TCA-element	TCAGAAGAGG	1402	9	+	cis-acting element involved in salicylic acid responsiveness
PtrGATA7	TCA-element	CCATCTTTTT	1917	9	+	cis-acting element involved in salicylic acid responsiveness
PtrGATA9	TCA-element	CCATCTTTTT	59	9	-	cis-acting element involved in salicylic acid responsiveness
PtrGATA1	ABRE	ACGTG	617	5	+	cis-acting element involved in the abscisic acid responsiveness
PtrGATA1	ABRE	ACGTG	1147	5	-	cis-acting element involved in the abscisic acid responsiveness
PtrGATA10	ABRE	ACGTG	1143	5	-	cis-acting element involved in the abscisic acid responsiveness
PtrGATA11	ABRE	ACGTG	29	5	+	cis-acting element involved in the abscisic acid responsiveness
PtrGATA12	ABRE	ACGTG	430	5	-	cis-acting element involved in the abscisic acid responsiveness
PtrGATA12	ABRE	ACGTG	1441	5	+	cis-acting element involved in the abscisic acid responsiveness
PtrGATA13	ABRE	GCAACGTGTC	708	9	-	cis-acting element involved in the abscisic acid responsiveness
PtrGATA13	ABRE	ACGTG	710	5	-	cis-acting element involved in the abscisic acid responsiveness
PtrGATA13	ABRE	CACGTG	1408	6	-	cis-acting element involved in the abscisic acid responsiveness
PtrGATA13	ABRE	ACGTG	1409	5	+	cis-acting element involved in the abscisic acid responsiveness
PtrGATA13	ABRE	ACGTG	1445	5	+	cis-acting element involved in the abscisic acid responsiveness
PtrGATA14	ABRE	ACGTG	451	5	-	cis-acting element involved in the abscisic acid responsiveness
PtrGATA15	ABRE	ACGTG	197	5	+	cis-acting element involved in the abscisic acid responsiveness
PtrGATA15	ABRE	ACGTG	331	5	-	cis-acting element involved in the abscisic acid responsiveness
PtrGATA15	ABRE	ACGTG	369	5	+	cis-acting element involved in the abscisic acid responsiveness
PtrGATA15	ABRE	CACGTG	1477	6	-	cis-acting element involved in the abscisic acid responsiveness
PtrGATA15	ABRE	ACGTG	1478	5	+	cis-acting element involved in the abscisic acid responsiveness
PtrGATA15	ABRE	CACGTG	1856	6	-	cis-acting element involved in the abscisic acid responsiveness
PtrGATA15	ABRE	ACGTG	1857	5	+	cis-acting element involved in the abscisic acid responsiveness
PtrGATA16	ABRE	ACGTG	222	5	-	cis-acting element involved in the abscisic acid responsiveness
PtrGATA16	ABRE	CACGTG	921	6	+	cis-acting element involved in the abscisic acid responsiveness
PtrGATA16	ABRE	ACGTG	922	5	+	cis-acting element involved in the abscisic acid responsiveness
PtrGATA16	ABRE	ACGTG	1563	5	+	cis-acting element involved in the abscisic acid responsiveness
PtrGATA17	ABRE	ACGTG	1234	5	+	cis-acting element involved in the abscisic acid responsiveness
PtrGATA19	ABRE	ACGTG	812	5	-	cis-acting element involved in the abscisic acid responsiveness
PtrGATA19	ABRE	ACGTG	1004	5	+	cis-acting element involved in the abscisic acid responsiveness
PtrGATA19	ABRE	CACGTG	1819	6	-	cis-acting element involved in the abscisic acid responsiveness
PtrGATA19	ABRE	ACGTG	1820	5	+	cis-acting element involved in the abscisic acid responsiveness
PtrGATA2	ABRE	ACGTG	132	5	+	cis-acting element involved in the abscisic acid responsiveness
PtrGATA20	ABRE	ACGTG	160	5	+	cis-acting element involved in the abscisic acid responsiveness
PtrGATA20	ABRE	ACGTG	455	5	-	cis-acting element involved in the abscisic acid responsiveness
PtrGATA20	ABRE	TACGGTC	623	7	-	cis-acting element involved in the abscisic acid responsiveness
PtrGATA20	ABRE	CGTACGTGCA	1232	9	-	cis-acting element involved in the abscisic acid responsiveness
PtrGATA20	ABRE	CACGTG	1234	6	-	cis-acting element involved in the abscisic acid responsiveness
PtrGATA20	ABRE	ACGTG	1235	5	+	cis-acting element involved in the abscisic acid responsiveness
PtrGATA20	ABRE	ACGTG	1265	5	+	cis-acting element involved in the abscisic acid responsiveness
PtrGATA22	ABRE	ACGTG	60	5	-	cis-acting element involved in the abscisic acid responsiveness
PtrGATA22	ABRE	ACGTG	259	5	-	cis-acting element involved in the abscisic acid responsiveness
PtrGATA22	ABRE	ACGTG	298	5	+	cis-acting element involved in the abscisic acid responsiveness
PtrGATA22	ABRE	CACGTG	1156	6	-	cis-acting element involved in the abscisic acid responsiveness
PtrGATA22	ABRE	ACGTG	1157	5	+	cis-acting element involved in the abscisic acid responsiveness
PtrGATA22	ABRE	ACGTG	1572	5	+	cis-acting element involved in the abscisic acid responsiveness
PtrGATA24	ABRE	TACGGTC	17	7	+	cis-acting element involved in the abscisic acid responsiveness
PtrGATA24	ABRE	ACGTG	938	5	+	cis-acting element involved in the abscisic acid responsiveness
PtrGATA24	ABRE	ACGTG	946	5	-	cis-acting element involved in the abscisic acid responsiveness
PtrGATA25	ABRE	ACGTG	30	5	+	cis-acting element involved in the abscisic acid responsiveness
PtrGATA25	ABRE	ACGTG	1903	5	-	cis-acting element involved in the abscisic acid responsiveness
PtrGATA28	ABRE	CGCACGTGTC	1000	9	-	cis-acting element involved in the abscisic acid responsiveness
PtrGATA28	ABRE	CACGTG	1002	6	-	cis-acting element involved in the abscisic acid responsiveness
PtrGATA28	ABRE	ACGTG	1003	5	+	cis-acting element involved in the abscisic acid responsiveness
PtrGATA29	ABRE	ACGTG	1281	5	+	cis-acting element involved in the abscisic acid responsiveness
PtrGATA3	ABRE	ACGTG	103	5	-	cis-acting element involved in the abscisic acid responsiveness
PtrGATA3	ABRE	ACGTG	497	5	+	cis-acting element involved in the abscisic acid responsiveness
PtrGATA30	ABRE	CGCACGTGTC	704	9	+	cis-acting element involved in the abscisic acid responsiveness
PtrGATA30	ABRE	CACGTG	706	6	+	cis-acting element involved in the abscisic acid responsiveness
PtrGATA30	ABRE	ACGTG	707	5	+	cis-acting element involved in the abscisic acid responsiveness
PtrGATA30	ABRE	ACGTG	1229	5	+	cis-acting element involved in the abscisic acid responsiveness
PtrGATA30	ABRE	ACGTG	1295	5	+	cis-acting element involved in the abscisic acid responsiveness
PtrGATA33	ABRE	ACGTG	1211	5	-	cis-acting element involved in the abscisic acid responsiveness
PtrGATA34	ABRE	AACCCGG	43	7	+	cis-acting element involved in the abscisic acid responsiveness
PtrGATA34	ABRE	AACCCGG	570	7	+	cis-acting element involved in the abscisic acid responsiveness
PtrGATA34	ABRE	ACGTG	1015	5	+	cis-acting element involved in the abscisic acid responsiveness
PtrGATA34	ABRE	ACGTG	1038	5	-	cis-acting element involved in the abscisic acid responsiveness
PtrGATA35	ABRE	AACCCGG	1729	7	-	cis-acting element involved in the abscisic acid responsiveness
PtrGATA36	ABRE	ACGTG	409	5	-	cis-acting element involved in the abscisic acid responsiveness
PtrGATA36	ABRE	CGTACGTGCA	1073	9	-	cis-acting element involved in the abscisic acid responsiveness
PtrGATA36	ABRE	ACGTG	1075	5	-	cis-acting element involved in the abscisic acid responsiveness
PtrGATA37	ABRE	ACGTG	668	5	+	cis-acting element involved in the abscisic acid responsiveness
PtrGATA37	ABRE	CACGTG	1818	6	-	cis-acting element involved in the abscisic acid responsiveness
PtrGATA37	ABRE	ACGTG	1819	5	+	cis-acting element involved in the abscisic acid responsiveness
PtrGATA38	ABRE	AACCCGG	366	7	+	cis-acting element involved in the abscisic acid responsiveness
PtrGATA4	ABRE	ACGTG	438	5	+	cis-acting element involved in the abscisic acid responsiveness
PtrGATA4	ABRE	GCAACGTGTC	883	9	+	cis-acting element involved in the abscisic acid responsiveness
PtrGATA4	ABRE	ACGTG	886	5	+	cis-acting element involved in the abscisic acid responsiveness
PtrGATA4	ABRE	GCAACGTGTC	1047	9	+	cis-acting element involved in the abscisic acid responsiveness
PtrGATA4	ABRE	ACGTG	1050	5	+	cis-acting element involved in the abscisic acid responsiveness
PtrGATA5	ABRE	ACGTG	228	5	-	cis-acting element involved in the abscisic acid responsiveness
PtrGATA6	ABRE	ACGTG	556	5	+	cis-acting element involved in the abscisic acid responsiveness
PtrGATA6	ABRE	AACCCGG	567	7	+	cis-acting element involved in the abscisic acid responsiveness
PtrGATA6	ABRE	ACGTG	1063	5	+	cis-acting element involved in the abscisic acid responsiveness
PtrGATA6	ABRE	ACGTG	1179	5	+	cis-acting element involved in the abscisic acid responsiveness
PtrGATA7	ABRE	AACCCGG	831	7	-	cis-acting element involved in the abscisic acid responsiveness
PtrGATA7	ABRE	AACCCGG	1051	7	-	cis-acting element involved in the abscisic acid responsiveness
PtrGATA7	ABRE	AACCCGG	1239	7	+	cis-acting element involved in the abscisic acid responsiveness
PtrGATA9	ABRE	CACGTG	422	6	+	cis-acting element involved in the abscisic acid responsiveness
PtrGATA9	ABRE	ACGTG	423	5	+	cis-acting element involved in the abscisic acid responsiveness
PtrGATA9	ABRE	ACGTG	433	5	-	cis-acting element involved in the abscisic acid responsiveness
PtrGATA9	ABRE	ACGTG	513	5	+	cis-acting element involved in the abscisic acid responsiveness
PtrGATA9	ABRE	CGCACGTGTC	723	9	-	cis-acting element involved in the abscisic acid responsiveness
PtrGATA9	ABRE	CACGTG	725	6	+	cis-acting element involved in the abscisic acid responsiveness
PtrGATA9	ABRE	ACGTG	726	5	+	cis-acting element involved in the abscisic acid responsiveness
PtrGATA9	ABRE	TACGTGTC	775	8	+	cis-acting element involved in the abscisic acid responsiveness
PtrGATA9	ABRE	ACGTG	776	5	+	cis-acting element involved in the abscisic acid responsiveness
PtrGATA9	ABRE	ACGTG	803	5	+	cis-acting element involved in the abscisic acid responsiveness
PtrGATA11	TGACG-motif	TGACG	1127	5	-	cis-acting regulatory element involved in the MeJA-responsiveness
PtrGATA11	CGTCA-motif	CGTCA	1127	5	+	cis-acting regulatory element involved in the MeJA-responsiveness
PtrGATA12	TGACG-motif	TGACG	1959	5	+	cis-acting regulatory element involved in the MeJA-responsiveness
PtrGATA12	CGTCA-motif	CGTCA	1959	5	-	cis-acting regulatory element involved in the MeJA-responsiveness
PtrGATA13	CGTCA-motif	CGTCA	1443	5	-	cis-acting regulatory element involved in the MeJA-responsiveness
PtrGATA13	TGACG-motif	TGACG	1443	5	+	cis-acting regulatory element involved in the MeJA-responsiveness
PtrGATA15	CGTCA-motif	CGTCA	195	5	-	cis-acting regulatory element involved in the MeJA-responsiveness
PtrGATA15	TGACG-motif	TGACG	195	5	+	cis-acting regulatory element involved in the MeJA-responsiveness
PtrGATA16	CGTCA-motif	CGTCA	224	5	+	cis-acting regulatory element involved in the MeJA-responsiveness
PtrGATA16	CGTCA-motif	CGTCA	1325	5	-	cis-acting regulatory element involved in the MeJA-responsiveness
PtrGATA16	TGACG-motif	TGACG	224	5	-	cis-acting regulatory element involved in the MeJA-responsiveness
PtrGATA16	TGACG-motif	TGACG	1325	5	+	cis-acting regulatory element involved in the MeJA-responsiveness
PtrGATA18	CGTCA-motif	CGTCA	1129	5	-	cis-acting regulatory element involved in the MeJA-responsiveness
PtrGATA18	TGACG-motif	TGACG	1129	5	+	cis-acting regulatory element involved in the MeJA-responsiveness
PtrGATA20	CGTCA-motif	CGTCA	1775	5	+	cis-acting regulatory element involved in the MeJA-responsiveness
PtrGATA20	TGACG-motif	TGACG	1775	5	-	cis-acting regulatory element involved in the MeJA-responsiveness
PtrGATA21	CGTCA-motif	CGTCA	74	5	+	cis-acting regulatory element involved in the MeJA-responsiveness
PtrGATA21	CGTCA-motif	CGTCA	427	5	+	cis-acting regulatory element involved in the MeJA-responsiveness
PtrGATA21	TGACG-motif	TGACG	74	5	-	cis-acting regulatory element involved in the MeJA-responsiveness
PtrGATA21	TGACG-motif	TGACG	427	5	-	cis-acting regulatory element involved in the MeJA-responsiveness
PtrGATA22	CGTCA-motif	CGTCA	99	5	-	cis-acting regulatory element involved in the MeJA-responsiveness
PtrGATA22	CGTCA-motif	CGTCA	1564	5	-	cis-acting regulatory element involved in the MeJA-responsiveness
PtrGATA22	TGACG-motif	TGACG	99	5	+	cis-acting regulatory element involved in the MeJA-responsiveness
PtrGATA22	TGACG-motif	TGACG	1564	5	+	cis-acting regulatory element involved in the MeJA-responsiveness
PtrGATA25	TGACG-motif	TGACG	1411	5	+	cis-acting regulatory element involved in the MeJA-responsiveness
PtrGATA25	CGTCA-motif	CGTCA	1411	5	-	cis-acting regulatory element involved in the MeJA-responsiveness
PtrGATA27	TGACG-motif	TGACG	1408	5	-	cis-acting regulatory element involved in the MeJA-responsiveness
PtrGATA27	CGTCA-motif	CGTCA	1408	5	+	cis-acting regulatory element involved in the MeJA-responsiveness
PtrGATA28	TGACG-motif	TGACG	594	5	+	cis-acting regulatory element involved in the MeJA-responsiveness
PtrGATA28	CGTCA-motif	CGTCA	594	5	-	cis-acting regulatory element involved in the MeJA-responsiveness
PtrGATA3	TGACG-motif	TGACG	105	5	-	cis-acting regulatory element involved in the MeJA-responsiveness
PtrGATA3	TGACG-motif	TGACG	794	5	-	cis-acting regulatory element involved in the MeJA-responsiveness
PtrGATA3	CGTCA-motif	CGTCA	105	5	+	cis-acting regulatory element involved in the MeJA-responsiveness
PtrGATA3	CGTCA-motif	CGTCA	794	5	+	cis-acting regulatory element involved in the MeJA-responsiveness
PtrGATA30	TGACG-motif	TGACG	1227	5	+	cis-acting regulatory element involved in the MeJA-responsiveness
PtrGATA30	TGACG-motif	TGACG	1293	5	+	cis-acting regulatory element involved in the MeJA-responsiveness
PtrGATA30	TGACG-motif	TGACG	1820	5	-	cis-acting regulatory element involved in the MeJA-responsiveness
PtrGATA30	CGTCA-motif	CGTCA	1227	5	-	cis-acting regulatory element involved in the MeJA-responsiveness
PtrGATA30	CGTCA-motif	CGTCA	1293	5	-	cis-acting regulatory element involved in the MeJA-responsiveness
PtrGATA30	CGTCA-motif	CGTCA	1820	5	+	cis-acting regulatory element involved in the MeJA-responsiveness
PtrGATA31	CGTCA-motif	CGTCA	607	5	-	cis-acting regulatory element involved in the MeJA-responsiveness
PtrGATA31	TGACG-motif	TGACG	607	5	+	cis-acting regulatory element involved in the MeJA-responsiveness
PtrGATA32	TGACG-motif	TGACG	1981	5	-	cis-acting regulatory element involved in the MeJA-responsiveness
PtrGATA32	CGTCA-motif	CGTCA	1981	5	+	cis-acting regulatory element involved in the MeJA-responsiveness
PtrGATA34	TGACG-motif	TGACG	1095	5	+	cis-acting regulatory element involved in the MeJA-responsiveness
PtrGATA34	CGTCA-motif	CGTCA	1095	5	-	cis-acting regulatory element involved in the MeJA-responsiveness
PtrGATA35	TGACG-motif	TGACG	1797	5	-	cis-acting regulatory element involved in the MeJA-responsiveness
PtrGATA35	CGTCA-motif	CGTCA	1797	5	+	cis-acting regulatory element involved in the MeJA-responsiveness
PtrGATA36	CGTCA-motif	CGTCA	1748	5	+	cis-acting regulatory element involved in the MeJA-responsiveness
PtrGATA36	TGACG-motif	TGACG	1748	5	-	cis-acting regulatory element involved in the MeJA-responsiveness
PtrGATA4	TGACG-motif	TGACG	1983	5	+	cis-acting regulatory element involved in the MeJA-responsiveness
PtrGATA4	CGTCA-motif	CGTCA	1983	5	-	cis-acting regulatory element involved in the MeJA-responsiveness
PtrGATA5	TGACG-motif	TGACG	230	5	-	cis-acting regulatory element involved in the MeJA-responsiveness
PtrGATA5	CGTCA-motif	CGTCA	230	5	+	cis-acting regulatory element involved in the MeJA-responsiveness
PtrGATA6	CGTCA-motif	CGTCA	554	5	-	cis-acting regulatory element involved in the MeJA-responsiveness
PtrGATA6	TGACG-motif	TGACG	554	5	+	cis-acting regulatory element involved in the MeJA-responsiveness
PtrGATA7	CGTCA-motif	CGTCA	1006	5	-	cis-acting regulatory element involved in the MeJA-responsiveness
PtrGATA7	CGTCA-motif	CGTCA	1651	5	+	cis-acting regulatory element involved in the MeJA-responsiveness
PtrGATA7	TGACG-motif	TGACG	1006	5	+	cis-acting regulatory element involved in the MeJA-responsiveness
PtrGATA7	TGACG-motif	TGACG	1651	5	-	cis-acting regulatory element involved in the MeJA-responsiveness
PtrGATA9	CGTCA-motif	CGTCA	801	5	-	cis-acting regulatory element involved in the MeJA-responsiveness
PtrGATA9	TGACG-motif	TGACG	801	5	+	cis-acting regulatory element involved in the MeJA-responsiveness
PtrGATA1	TC-rich repeats	GTTTTCTTAC	228	9	+	cis-acting element involved in defense and stress responsiveness
PtrGATA10	TC-rich repeats	ATTCTCTAAC	724	9	-	cis-acting element involved in defense and stress responsiveness
PtrGATA10	TC-rich repeats	GTTTTCTTAC	1003	9	-	cis-acting element involved in defense and stress responsiveness
PtrGATA11	TC-rich repeats	GTTTTCTTAC	1582	9	-	cis-acting element involved in defense and stress responsiveness
PtrGATA12	TC-rich repeats	ATTCTCTAAC	1569	9	-	cis-acting element involved in defense and stress responsiveness
PtrGATA15	TC-rich repeats	GTTTTCTTAC	789	9	-	cis-acting element involved in defense and stress responsiveness
PtrGATA18	TC-rich repeats	GTTTTCTTAC	1807	9	-	cis-acting element involved in defense and stress responsiveness
PtrGATA21	TC-rich repeats	GTTTTCTTAC	372	9	-	cis-acting element involved in defense and stress responsiveness
PtrGATA21	TC-rich repeats	GTTTTCTTAC	774	9	-	cis-acting element involved in defense and stress responsiveness
PtrGATA22	TC-rich repeats	ATTCTCTAAC	1064	9	+	cis-acting element involved in defense and stress responsiveness
PtrGATA24	TC-rich repeats	ATTCTCTAAC	38	9	-	cis-acting element involved in defense and stress responsiveness
PtrGATA24	TC-rich repeats	GTTTTCTTAC	1682	9	-	cis-acting element involved in defense and stress responsiveness
PtrGATA25	TC-rich repeats	GTTTTCTTAC	87	9	-	cis-acting element involved in defense and stress responsiveness
PtrGATA30	TC-rich repeats	GTTTTCTTAC	35	9	+	cis-acting element involved in defense and stress responsiveness
PtrGATA31	TC-rich repeats	ATTCTCTAAC	1164	9	-	cis-acting element involved in defense and stress responsiveness
PtrGATA35	TC-rich repeats	ATTCTCTAAC	99	9	-	cis-acting element involved in defense and stress responsiveness
PtrGATA36	TC-rich repeats	GTTTTCTTAC	166	10	-	cis-acting element involved in defense and stress responsiveness
PtrGATA4	TC-rich repeats	GTTTTCTTAC	406	9	-	cis-acting element involved in defense and stress responsiveness
PtrGATA4	TC-rich repeats	GTTTTCTTAC	1676	9	-	cis-acting element involved in defense and stress responsiveness
PtrGATA10	LTR	CCGAAA	1199	6	+	cis-acting element involved in low-temperature responsiveness
PtrGATA14	LTR	CCGAAA	1389	6	+	cis-acting element involved in low-temperature responsiveness
PtrGATA14	LTR	CCGAAA	1820	6	-	cis-acting element involved in low-temperature responsiveness
PtrGATA21	LTR	CCGAAA	543	6	-	cis-acting element involved in low-temperature responsiveness
PtrGATA21	LTR	CCGAAA	1097	6	+	cis-acting element involved in low-temperature responsiveness
PtrGATA25	LTR	CCGAAA	1099	6	-	cis-acting element involved in low-temperature responsiveness
PtrGATA26	LTR	CCGAAA	438	6	+	cis-acting element involved in low-temperature responsiveness
PtrGATA26	LTR	CCGAAA	662	6	-	cis-acting element involved in low-temperature responsiveness
PtrGATA26	LTR	CCGAAA	750	6	-	cis-acting element involved in low-temperature responsiveness
PtrGATA26	LTR	CCGAAA	887	6	-	cis-acting element involved in low-temperature responsiveness
PtrGATA26	LTR	CCGAAA	909	6	+	cis-acting element involved in low-temperature responsiveness
PtrGATA3	LTR	CCGAAA	764	6	-	cis-acting element involved in low-temperature responsiveness
PtrGATA30	LTR	CCGAAA	1171	6	-	cis-acting element involved in low-temperature responsiveness
PtrGATA4	LTR	CCGAAA	251	6	+	cis-acting element involved in low-temperature responsiveness
PtrGATA4	LTR	CCGAAA	1427	6	+	cis-acting element involved in low-temperature responsiveness
PtrGATA4	LTR	CCGAAA	1634	6	+	cis-acting element involved in low-temperature responsiveness
PtrGATA9	LTR	CCGAAA	1881	6	+	cis-acting element involved in low-temperature responsiveness
PtrGATA11	MBS	CAACTG	1410	6	-	MYB binding site involved in drought-inducibility
PtrGATA16	MBS	CAACTG	288	6	+	MYB binding site involved in drought-inducibility
PtrGATA2	MBS	CAACTG	1692	6	+	MYB binding site involved in drought-inducibility
PtrGATA2	MBS	CAACTG	1880	6	+	MYB binding site involved in drought-inducibility
PtrGATA20	MBS	CAACTG	1600	6	+	MYB binding site involved in drought-inducibility
PtrGATA22	MBS	CAACTG	449	6	+	MYB binding site involved in drought-inducibility
PtrGATA23	MBS	CAACTG	67	6	-	MYB binding site involved in drought-inducibility
PtrGATA30	MBS	CAACTG	1185	6	+	MYB binding site involved in drought-inducibility
PtrGATA30	MBS	CAACTG	1301	6	-	MYB binding site involved in drought-inducibility
PtrGATA31	MBS	CAACTG	1099	6	+	MYB binding site involved in drought-inducibility
PtrGATA33	MBS	CAACTG	177	6	+	MYB binding site involved in drought-inducibility
PtrGATA33	MBS	CAACTG	554	6	+	MYB binding site involved in drought-inducibility
PtrGATA38	MBS	CAACTG	1384	6	+	MYB binding site involved in drought-inducibility
PtrGATA4	MBS	CAACTG	364	6	+	MYB binding site involved in drought-inducibility
PtrGATA5	MBS	CAACTG	961	6	+	MYB binding site involved in drought-inducibility
PtrGATA6	MBS	CAACTG	22	6	-	MYB binding site involved in drought-inducibility
PtrGATA8	MBS	CAACTG	1887	6	+	MYB binding site involved in drought-inducibility
PtrGATA9	MBS	CAACTG	518	6	-	MYB binding site involved in drought-inducibility
PtrGATA38	WUN-motif	AAATTTCCT	73	9	+	wound-responsive element
PtrGATA38	WUN-motif	AAATTTCCT	311	9	+	wound-responsive element
PtrGATA6	WUN-motif	AAATTTCCT	948	9	-	wound-responsive element
PtrGATA10	ACE	GACACGTATG	243	9	-	cis-acting element involved in light responsiveness
PtrGATA20	ACE	CTAACGTATT	26	9	-	cis-acting element involved in light responsiveness
PtrGATA28	ACE	GACACGTATG	1000	9	+	cis-acting element involved in light responsiveness
PtrGATA30	ACE	CTAACGTATT	1459	9	+	cis-acting element involved in light responsiveness
PtrGATA1	G-box	TAACACGTAG	797	9	-	cis-acting regulatory element involved in light responsiveness
PtrGATA1	G-box	TACGTG	1147	6	-	cis-acting regulatory element involved in light responsiveness
PtrGATA1	G-Box	CACGTT	616	6	-	cis-acting regulatory element involved in light responsiveness
PtrGATA10	G-Box	CACGTT	1143	6	+	cis-acting regulatory element involved in light responsiveness
PtrGATA10	G-box	CACGAC	467	6	-	cis-acting regulatory element involved in light responsiveness
PtrGATA11	G-box	TACGTG	28	6	+	cis-acting regulatory element involved in light responsiveness
PtrGATA11	G-box	TAACACGTAG	813	9	-	cis-acting regulatory element involved in light responsiveness
PtrGATA12	G-Box	CACGTT	430	6	+	cis-acting regulatory element involved in light responsiveness
PtrGATA12	G-Box	CACGTT	1440	6	-	cis-acting regulatory element involved in light responsiveness
PtrGATA13	G-box	CACGTC	710	6	+	cis-acting regulatory element involved in light responsiveness
PtrGATA13	G-box	CACGAC	989	6	+	cis-acting regulatory element involved in light responsiveness
PtrGATA13	G-box	CACGAC	1076	6	+	cis-acting regulatory element involved in light responsiveness
PtrGATA13	G-box	ACACGTGT	1407	8	-	cis-acting regulatory element involved in light responsiveness
PtrGATA13	G-box	CACGTG	1408	6	-	cis-acting regulatory element involved in light responsiveness
PtrGATA13	G-box	CACGTC	1444	6	-	cis-acting regulatory element involved in light responsiveness
PtrGATA13	G-Box	CACGTG	1408	6	-	cis-acting regulatory element involved in light responsiveness
PtrGATA14	G-box	TAACACGTAG	448	9	+	cis-acting regulatory element involved in light responsiveness
PtrGATA14	G-box	TACGTG	451	6	-	cis-acting regulatory element involved in light responsiveness
PtrGATA15	G-box	CACGTC	196	6	-	cis-acting regulatory element involved in light responsiveness
PtrGATA15	G-box	TACGTG	331	6	-	cis-acting regulatory element involved in light responsiveness
PtrGATA15	G-box	CACGTG	1477	6	-	cis-acting regulatory element involved in light responsiveness
PtrGATA15	G-box	ACACGTGT	1855	8	-	cis-acting regulatory element involved in light responsiveness
PtrGATA15	G-box	CACGTG	1856	6	-	cis-acting regulatory element involved in light responsiveness
PtrGATA15	G-Box	CACGTT	368	6	-	cis-acting regulatory element involved in light responsiveness
PtrGATA15	G-Box	CACGTG	1477	6	-	cis-acting regulatory element involved in light responsiveness
PtrGATA15	G-Box	CACGTG	1856	6	-	cis-acting regulatory element involved in light responsiveness
PtrGATA16	G-box	CACGTC	222	6	+	cis-acting regulatory element involved in light responsiveness
PtrGATA16	G-box	CACGTG	921	6	+	cis-acting regulatory element involved in light responsiveness
PtrGATA16	G-Box	CACGTG	921	6	+	cis-acting regulatory element involved in light responsiveness
PtrGATA16	G-Box	CACGTT	1562	6	-	cis-acting regulatory element involved in light responsiveness
PtrGATA17	G-box	CACGAC	1981	6	+	cis-acting regulatory element involved in light responsiveness
PtrGATA17	G-Box	CACGTT	1233	6	-	cis-acting regulatory element involved in light responsiveness
PtrGATA19	G-box	CAGACGTGGCA	1001	10	+	cis-acting regulatory element involved in light responsiveness
PtrGATA19	G-box	CACGTC	1003	6	-	cis-acting regulatory element involved in light responsiveness
PtrGATA19	G-box	CACGTG	1819	6	-	cis-acting regulatory element involved in light responsiveness
PtrGATA19	G-Box	CACGTT	812	6	+	cis-acting regulatory element involved in light responsiveness
PtrGATA19	G-Box	CACGTG	1819	6	-	cis-acting regulatory element involved in light responsiveness
PtrGATA2	G-Box	CACGTT	131	6	-	cis-acting regulatory element involved in light responsiveness
PtrGATA20	G-Box	CACGTT	159	6	-	cis-acting regulatory element involved in light responsiveness
PtrGATA20	G-Box	CACGTT	455	6	+	cis-acting regulatory element involved in light responsiveness
PtrGATA20	G-Box	CACGTG	1234	6	-	cis-acting regulatory element involved in light responsiveness
PtrGATA20	G-box	CACGTG	1234	6	-	cis-acting regulatory element involved in light responsiveness
PtrGATA20	G-box	CCACGTAA	1263	8	-	cis-acting regulatory element involved in light responsiveness
PtrGATA20	G-box	TACGTG	1264	6	+	cis-acting regulatory element involved in light responsiveness
PtrGATA21	G-box	CACGAC	822	6	-	cis-acting regulatory element involved in light responsiveness
PtrGATA22	G-box	TACGTG	60	6	-	cis-acting regulatory element involved in light responsiveness
PtrGATA22	G-box	TACGTG	297	6	+	cis-acting regulatory element involved in light responsiveness
PtrGATA22	G-box	CACGTG	1156	6	-	cis-acting regulatory element involved in light responsiveness
PtrGATA22	G-Box	CACGTT	259	6	+	cis-acting regulatory element involved in light responsiveness
PtrGATA22	G-Box	CACGTG	1156	6	-	cis-acting regulatory element involved in light responsiveness
PtrGATA22	G-Box	CACGTT	1571	6	-	cis-acting regulatory element involved in light responsiveness
PtrGATA24	G-box	TACGTG	937	6	+	cis-acting regulatory element involved in light responsiveness
PtrGATA24	G-box	CACGTC	946	6	+	cis-acting regulatory element involved in light responsiveness
PtrGATA25	G-Box	CACGTT	29	6	-	cis-acting regulatory element involved in light responsiveness
PtrGATA25	G-Box	CACGTT	1903	6	+	cis-acting regulatory element involved in light responsiveness
PtrGATA26	G-box	CACGAC	458	6	-	cis-acting regulatory element involved in light responsiveness
PtrGATA28	G-Box	CACGTG	1002	6	-	cis-acting regulatory element involved in light responsiveness
PtrGATA28	G-box	ACACGTGT	1001	8	-	cis-acting regulatory element involved in light responsiveness
PtrGATA28	G-box	CACGTG	1002	6	-	cis-acting regulatory element involved in light responsiveness
PtrGATA28	G-box	CAGACGTGGCA	1442	10	-	cis-acting regulatory element involved in light responsiveness
PtrGATA29	G-Box	CACGTT	1280	6	-	cis-acting regulatory element involved in light responsiveness
PtrGATA3	G-box	CACGTC	103	6	+	cis-acting regulatory element involved in light responsiveness
PtrGATA3	G-box	GCCACGTGGA	458	9	+	cis-acting regulatory element involved in light responsiveness
PtrGATA3	G-box	TAAACGTG	494	8	+	cis-acting regulatory element involved in light responsiveness
PtrGATA3	G-Box	TCCACATGGCA	457	10	-	cis-acting regulatory element involved in light responsiveness
PtrGATA3	G-Box	CACGTT	496	6	-	cis-acting regulatory element involved in light responsiveness
PtrGATA30	G-Box	CACGTG	706	6	+	cis-acting regulatory element involved in light responsiveness
PtrGATA30	G-box	CACGTG	706	6	+	cis-acting regulatory element involved in light responsiveness
PtrGATA30	G-box	CACGTC	1228	6	-	cis-acting regulatory element involved in light responsiveness
PtrGATA30	G-box	CACGTC	1294	6	-	cis-acting regulatory element involved in light responsiveness
PtrGATA31	G-box	CACGAC	540	6	-	cis-acting regulatory element involved in light responsiveness
PtrGATA33	G-Box	CACGTT	1211	6	+	cis-acting regulatory element involved in light responsiveness
PtrGATA34	G-Box	CACGTT	1014	6	-	cis-acting regulatory element involved in light responsiveness
PtrGATA34	G-Box	CACGTT	1038	6	+	cis-acting regulatory element involved in light responsiveness
PtrGATA34	G-box	CACGAC	785	6	+	cis-acting regulatory element involved in light responsiveness
PtrGATA36	G-Box	CACGTT	409	6	+	cis-acting regulatory element involved in light responsiveness
PtrGATA36	G-box	CACGAC	423	6	+	cis-acting regulatory element involved in light responsiveness
PtrGATA36	G-box	CACGTC	1075	6	+	cis-acting regulatory element involved in light responsiveness
PtrGATA37	G-box	CACGTC	667	6	-	cis-acting regulatory element involved in light responsiveness
PtrGATA37	G-box	CACGTG	1818	6	-	cis-acting regulatory element involved in light responsiveness
PtrGATA37	G-Box	CACGTG	1818	6	-	cis-acting regulatory element involved in light responsiveness
PtrGATA38	G-box	CACGAC	1083	6	+	cis-acting regulatory element involved in light responsiveness
PtrGATA4	G-Box	CACGTT	437	6	-	cis-acting regulatory element involved in light responsiveness
PtrGATA4	G-Box	CACGTT	885	6	-	cis-acting regulatory element involved in light responsiveness
PtrGATA4	G-Box	CACGTT	1049	6	-	cis-acting regulatory element involved in light responsiveness
PtrGATA4	G-box	CACGAC	1968	6	+	cis-acting regulatory element involved in light responsiveness
PtrGATA5	G-box	CACGTC	228	6	+	cis-acting regulatory element involved in light responsiveness
PtrGATA6	G-Box	CACGTT	1062	6	-	cis-acting regulatory element involved in light responsiveness
PtrGATA6	G-box	CACGTC	555	6	-	cis-acting regulatory element involved in light responsiveness
PtrGATA6	G-box	TAAACGTG	1060	8	+	cis-acting regulatory element involved in light responsiveness
PtrGATA6	G-box	TACGTG	1178	6	+	cis-acting regulatory element involved in light responsiveness
PtrGATA9	G-box	CACGTG	422	6	+	cis-acting regulatory element involved in light responsiveness
PtrGATA9	G-box	CACGTG	725	6	+	cis-acting regulatory element involved in light responsiveness
PtrGATA9	G-box	TAACACGTAG	774	9	-	cis-acting regulatory element involved in light responsiveness
PtrGATA9	G-box	TACGTG	775	6	+	cis-acting regulatory element involved in light responsiveness
PtrGATA9	G-box	CACGTC	802	6	-	cis-acting regulatory element involved in light responsiveness
PtrGATA9	G-Box	CACGTG	422	6	+	cis-acting regulatory element involved in light responsiveness
PtrGATA9	G-Box	CACGTT	433	6	+	cis-acting regulatory element involved in light responsiveness
PtrGATA9	G-Box	CACGTT	512	6	-	cis-acting regulatory element involved in light responsiveness
PtrGATA9	G-Box	CACGTG	725	6	+	cis-acting regulatory element involved in light responsiveness
PtrGATA1	GT1-motif	GGTTAAT	1249	7	-	light responsive element
PtrGATA1	GT1-motif	GGTTAA	1250	6	-	light responsive element
PtrGATA1	GT1-motif	GGTTAA	1382	6	-	light responsive element
PtrGATA1	GT1-motif	GGTTAAT	1630	7	+	light responsive element
PtrGATA10	GT1-motif	GGTTAA	585	6	+	light responsive element
PtrGATA10	GT1-motif	GGTTAA	1644	6	+	light responsive element
PtrGATA10	GT1-motif	GGTTAA	1646	6	-	light responsive element
PtrGATA11	3-AF1 binding site	TAAGAGAGGAA	1758	10	+	light responsive element
PtrGATA11	GT1-motif	GGTTAA	1961	6	+	light responsive element
PtrGATA12	GT1-motif	GGTTAA	373	6	-	light responsive element
PtrGATA13	GT1-motif	GGTTAA	71	6	+	light responsive element
PtrGATA13	GT1-motif	GGTTAA	204	6	-	light responsive element
PtrGATA13	GT1-motif	GGTTAA	211	6	+	light responsive element
PtrGATA14	GT1-motif	GGTTAA	291	6	+	light responsive element
PtrGATA14	GT1-motif	GGTTAA	874	6	-	light responsive element
PtrGATA14	GT1-motif	GGTTAA	898	6	-	light responsive element
PtrGATA15	Sp1	GGGCGG	927	6	-	light responsive element
PtrGATA15	GT1-motif	GGTTAAT	176	7	+	light responsive element
PtrGATA15	GT1-motif	GGTTAA	1735	6	-	light responsive element
PtrGATA16	GT1-motif	GGTTAA	49	6	-	light responsive element
PtrGATA16	GT1-motif	GGTTAA	325	6	+	light responsive element
PtrGATA16	GT1-motif	GGTTAA	1815	6	-	light responsive element
PtrGATA17	GT1-motif	GGTTAA	55	6	+	light responsive element
PtrGATA17	GT1-motif	GGTTAAT	1028	7	+	light responsive element
PtrGATA18	GT1-motif	GGTTAA	147	6	-	light responsive element
PtrGATA19	GT1-motif	GGTTAA	1393	6	-	light responsive element
PtrGATA2	GT1-motif	GGTTAA	154	6	+	light responsive element
PtrGATA2	GT1-motif	GGTTAA	1335	6	+	light responsive element
PtrGATA2	3-AF1 binding site	TAAGAGAGGAA	1550	10	-	light responsive element
PtrGATA20	Sp1	GGGCGG	473	6	-	light responsive element
PtrGATA20	GT1-motif	GGTTAA	1035	6	-	light responsive element
PtrGATA20	GT1-motif	GGTTAA	1934	6	-	light responsive element
PtrGATA21	3-AF1 binding site	TAAGAGAGGAA	221	10	+	light responsive element
PtrGATA21	GT1-motif	GGTTAA	7	6	+	light responsive element
PtrGATA21	GT1-motif	GGTTAA	1052	6	-	light responsive element
PtrGATA22	3-AF1 binding site	TAAGAGAGGAA	1871	10	-	light responsive element
PtrGATA22	GT1-motif	GGTTAA	482	6	-	light responsive element
PtrGATA22	GT1-motif	GGTTAA	1268	6	-	light responsive element
PtrGATA23	GT1-motif	GGTTAA	999	6	+	light responsive element
PtrGATA23	GT1-motif	GGTTAA	1391	6	-	light responsive element
PtrGATA23	GT1-motif	GTGTGTGAA	1478	9	+	light responsive element
PtrGATA25	Sp1	GGGCGG	976	6	+	light responsive element
PtrGATA27	GT1-motif	GGTTAA	1556	6	+	light responsive element
PtrGATA27	GT1-motif	GGTTAA	1886	6	-	light responsive element
PtrGATA28	Sp1	GGGCGG	1506	6	-	light responsive element
PtrGATA28	GT1-motif	GGTTAA	411	6	-	light responsive element
PtrGATA28	GT1-motif	GGTTAA	432	6	+	light responsive element
PtrGATA28	3-AF1 binding site	TAAGAGAGGAA	1715	10	-	light responsive element
PtrGATA29	GT1-motif	GGTTAAT	1000	7	+	light responsive element
PtrGATA29	GT1-motif	GGTTAAT	1321	7	+	light responsive element
PtrGATA29	Sp1	GGGCGG	957	6	-	light responsive element
PtrGATA29	Sp1	GGGCGG	1183	6	+	light responsive element
PtrGATA3	GT1-motif	GGTTAA	401	6	-	light responsive element
PtrGATA3	GT1-motif	GGTTAA	768	6	+	light responsive element
PtrGATA32	GT1-motif	GGTTAA	173	6	+	light responsive element
PtrGATA32	GT1-motif	GGTTAA	175	6	-	light responsive element
PtrGATA32	GT1-motif	GGTTAAT	1724	7	-	light responsive element
PtrGATA32	GT1-motif	GGTTAA	1725	6	-	light responsive element
PtrGATA34	GT1-motif	GGTTAA	566	6	+	light responsive element
PtrGATA34	GT1-motif	GGTTAA	568	6	-	light responsive element
PtrGATA34	GT1-motif	GGTTAAT	605	7	+	light responsive element
PtrGATA34	GT1-motif	GGTTAAT	689	7	-	light responsive element
PtrGATA34	GT1-motif	GGTTAA	690	6	-	light responsive element
PtrGATA34	GT1-motif	GGTTAAT	879	7	-	light responsive element
PtrGATA34	GT1-motif	GGTTAA	880	6	-	light responsive element
PtrGATA35	GT1-motif	GGTTAA	1168	6	+	light responsive element
PtrGATA36	GT1-motif	GGTTAAT	1220	7	+	light responsive element
PtrGATA37	GT1-motif	GGTTAAT	7	7	+	light responsive element
PtrGATA37	GT1-motif	GGTTAA	494	6	+	light responsive element
PtrGATA37	GT1-motif	GGTTAA	1619	6	-	light responsive element
PtrGATA38	GT1-motif	GGTTAA	39	6	+	light responsive element
PtrGATA38	GT1-motif	GGTTAA	41	6	-	light responsive element
PtrGATA38	GT1-motif	GTGTGTGAA	670	9	-	light responsive element
PtrGATA38	GT1-motif	GGTTAA	1719	6	+	light responsive element
PtrGATA5	Sp1	GGGCGG	1672	6	-	light responsive element
PtrGATA5	GT1-motif	GGTTAAT	90	7	+	light responsive element
PtrGATA5	GT1-motif	GGTTAA	598	6	-	light responsive element
PtrGATA6	GT1-motif	GGTTAAT	1703	7	-	light responsive element
PtrGATA6	GT1-motif	GGTTAA	1704	6	-	light responsive element
PtrGATA7	GT1-motif	GGTTAA	1128	6	+	light responsive element
PtrGATA8	GT1-motif	GGTTAA	658	6	+	light responsive element
PtrGATA8	GT1-motif	GGTTAA	1306	6	+	light responsive element
PtrGATA9	GT1-motif	GGTTAAT	1305	7	-	light responsive element
PtrGATA9	GT1-motif	GGTTAA	1306	6	-	light responsive element
PtrGATA9	Sp1	GGGCGG	807	6	+	light responsive element
PtrGATA9	Sp1	GGGCGG	891	6	-	light responsive element
PtrGATA14	MRE	AACCTAA	1065	7	-	MYB binding site involved in light responsiveness
PtrGATA15	MRE	AACCTAA	1981	7	-	MYB binding site involved in light responsiveness
PtrGATA17	MRE	AACCTAA	52	7	-	MYB binding site involved in light responsiveness
PtrGATA17	MRE	AACCTAA	541	7	-	MYB binding site involved in light responsiveness
PtrGATA19	MRE	AACCTAA	787	7	+	MYB binding site involved in light responsiveness
PtrGATA2	MRE	AACCTAA	1109	7	+	MYB binding site involved in light responsiveness
PtrGATA24	MRE	AACCTAA	1279	7	-	MYB binding site involved in light responsiveness
PtrGATA26	MRE	AACCTAA	673	7	-	MYB binding site involved in light responsiveness
PtrGATA31	MRE	AACCTAA	1753	7	-	MYB binding site involved in light responsiveness
PtrGATA34	MRE	AACCTAA	619	7	-	MYB binding site involved in light responsiveness
PtrGATA34	MRE	AACCTAA	892	7	-	MYB binding site involved in light responsiveness
PtrGATA36	MRE	AACCTAA	1203	7	-	MYB binding site involved in light responsiveness
PtrGATA37	MRE	AACCTAA	704	7	+	MYB binding site involved in light responsiveness
PtrGATA38	MRE	AACCTAA	433	7	-	MYB binding site involved in light responsiveness
PtrGATA6	MRE	AACCTAA	647	7	+	MYB binding site involved in light responsiveness
PtrGATA7	MRE	AACCTAA	1616	7	-	MYB binding site involved in light responsiveness
PtrGATA9	MRE	AACCTAA	245	7	+	MYB binding site involved in light responsiveness
PtrGATA9	MRE	AACCTAA	250	7	+	MYB binding site involved in light responsiveness
PtrGATA10	ATC-motif	TGCTATCCA	1490	9	+	part of a conserved DNA module involved in light responsiveness
PtrGATA10	Box 4	ATTAAT	179	6	+	part of a conserved DNA module involved in light responsiveness
PtrGATA10	Box 4	ATTAAT	1236	6	-	part of a conserved DNA module involved in light responsiveness
PtrGATA10	Box 4	ATTAAT	1466	6	-	part of a conserved DNA module involved in light responsiveness
PtrGATA10	Box 4	ATTAAT	1482	6	-	part of a conserved DNA module involved in light responsiveness
PtrGATA11	Box 4	ATTAAT	1034	6	-	part of a conserved DNA module involved in light responsiveness
PtrGATA12	Box 4	ATTAAT	908	6	+	part of a conserved DNA module involved in light responsiveness
PtrGATA12	Box 4	ATTAAT	1063	6	-	part of a conserved DNA module involved in light responsiveness
PtrGATA12	Box 4	ATTAAT	1159	6	-	part of a conserved DNA module involved in light responsiveness
PtrGATA12	Box 4	ATTAAT	1182	6	-	part of a conserved DNA module involved in light responsiveness
PtrGATA12	Box 4	ATTAAT	1532	6	-	part of a conserved DNA module involved in light responsiveness
PtrGATA12	Box 4	ATTAAT	1624	6	-	part of a conserved DNA module involved in light responsiveness
PtrGATA12	Box 4	ATTAAT	1634	6	-	part of a conserved DNA module involved in light responsiveness
PtrGATA12	Box 4	ATTAAT	1675	6	-	part of a conserved DNA module involved in light responsiveness
PtrGATA12	Box 4	ATTAAT	1850	6	-	part of a conserved DNA module involved in light responsiveness
PtrGATA12	Box 4	ATTAAT	1854	6	-	part of a conserved DNA module involved in light responsiveness
PtrGATA12	ATC-motif	AGTAATCT	584	8	-	part of a conserved DNA module involved in light responsiveness
PtrGATA13	Box 4	ATTAAT	355	6	+	part of a conserved DNA module involved in light responsiveness
PtrGATA13	Box 4	ATTAAT	816	6	+	part of a conserved DNA module involved in light responsiveness
PtrGATA13	Box 4	ATTAAT	1164	6	-	part of a conserved DNA module involved in light responsiveness
PtrGATA13	Box 4	ATTAAT	1597	6	-	part of a conserved DNA module involved in light responsiveness
PtrGATA13	ATCT-motif	AATCTAATCC	1902	9	+	part of a conserved DNA module involved in light responsiveness
PtrGATA14	Box 4	ATTAAT	66	6	+	part of a conserved DNA module involved in light responsiveness
PtrGATA14	Box 4	ATTAAT	425	6	+	part of a conserved DNA module involved in light responsiveness
PtrGATA14	Box 4	ATTAAT	541	6	+	part of a conserved DNA module involved in light responsiveness
PtrGATA14	Box 4	ATTAAT	836	6	+	part of a conserved DNA module involved in light responsiveness
PtrGATA14	Box 4	ATTAAT	1289	6	-	part of a conserved DNA module involved in light responsiveness
PtrGATA14	Box 4	ATTAAT	1326	6	-	part of a conserved DNA module involved in light responsiveness
PtrGATA15	Box 4	ATTAAT	1095	6	-	part of a conserved DNA module involved in light responsiveness
PtrGATA15	Box 4	ATTAAT	1134	6	-	part of a conserved DNA module involved in light responsiveness
PtrGATA16	Box 4	ATTAAT	35	6	+	part of a conserved DNA module involved in light responsiveness
PtrGATA16	Box 4	ATTAAT	354	6	+	part of a conserved DNA module involved in light responsiveness
PtrGATA16	Box 4	ATTAAT	536	6	+	part of a conserved DNA module involved in light responsiveness
PtrGATA16	Box 4	ATTAAT	556	6	+	part of a conserved DNA module involved in light responsiveness
PtrGATA16	Box 4	ATTAAT	649	6	+	part of a conserved DNA module involved in light responsiveness
PtrGATA16	Box 4	ATTAAT	1114	6	-	part of a conserved DNA module involved in light responsiveness
PtrGATA16	Box 4	ATTAAT	1224	6	-	part of a conserved DNA module involved in light responsiveness
PtrGATA16	Box 4	ATTAAT	1256	6	-	part of a conserved DNA module involved in light responsiveness
PtrGATA19	Box 4	ATTAAT	615	6	+	part of a conserved DNA module involved in light responsiveness
PtrGATA19	Box 4	ATTAAT	627	6	+	part of a conserved DNA module involved in light responsiveness
PtrGATA19	Box 4	ATTAAT	1883	6	-	part of a conserved DNA module involved in light responsiveness
PtrGATA2	Box 4	ATTAAT	792	6	+	part of a conserved DNA module involved in light responsiveness
PtrGATA2	Box 4	ATTAAT	811	6	+	part of a conserved DNA module involved in light responsiveness
PtrGATA2	Box 4	ATTAAT	844	6	+	part of a conserved DNA module involved in light responsiveness
PtrGATA20	Box 4	ATTAAT	366	6	+	part of a conserved DNA module involved in light responsiveness
PtrGATA20	Box 4	ATTAAT	617	6	+	part of a conserved DNA module involved in light responsiveness
PtrGATA20	Box 4	ATTAAT	696	6	+	part of a conserved DNA module involved in light responsiveness
PtrGATA20	Box 4	ATTAAT	892	6	+	part of a conserved DNA module involved in light responsiveness
PtrGATA20	Box 4	ATTAAT	1507	6	-	part of a conserved DNA module involved in light responsiveness
PtrGATA21	Box 4	ATTAAT	1477	6	-	part of a conserved DNA module involved in light responsiveness
PtrGATA21	ATCT-motif	AATCTAATCC	508	9	-	part of a conserved DNA module involved in light responsiveness
PtrGATA22	Box 4	ATTAAT	342	6	+	part of a conserved DNA module involved in light responsiveness
PtrGATA23	Box 4	ATTAAT	162	6	+	part of a conserved DNA module involved in light responsiveness
PtrGATA23	Box 4	ATTAAT	312	6	+	part of a conserved DNA module involved in light responsiveness
PtrGATA23	Box 4	ATTAAT	933	6	+	part of a conserved DNA module involved in light responsiveness
PtrGATA23	Box 4	ATTAAT	1453	6	-	part of a conserved DNA module involved in light responsiveness
PtrGATA24	Box 4	ATTAAT	345	6	+	part of a conserved DNA module involved in light responsiveness
PtrGATA25	Box 4	ATTAAT	1392	6	-	part of a conserved DNA module involved in light responsiveness
PtrGATA25	Box 4	ATTAAT	1468	6	-	part of a conserved DNA module involved in light responsiveness
PtrGATA25	Box 4	ATTAAT	1472	6	-	part of a conserved DNA module involved in light responsiveness
PtrGATA26	Box 4	ATTAAT	466	6	+	part of a conserved DNA module involved in light responsiveness
PtrGATA26	Box 4	ATTAAT	1781	6	-	part of a conserved DNA module involved in light responsiveness
PtrGATA27	Box 4	ATTAAT	130	6	+	part of a conserved DNA module involved in light responsiveness
PtrGATA27	Box 4	ATTAAT	328	6	+	part of a conserved DNA module involved in light responsiveness
PtrGATA27	Box 4	ATTAAT	1343	6	-	part of a conserved DNA module involved in light responsiveness
PtrGATA28	Box 4	ATTAAT	905	6	+	part of a conserved DNA module involved in light responsiveness
PtrGATA28	Box 4	ATTAAT	952	6	+	part of a conserved DNA module involved in light responsiveness
PtrGATA28	Box 4	ATTAAT	1048	6	-	part of a conserved DNA module involved in light responsiveness
PtrGATA28	Box 4	ATTAAT	1366	6	-	part of a conserved DNA module involved in light responsiveness
PtrGATA29	Box 4	ATTAAT	1573	6	-	part of a conserved DNA module involved in light responsiveness
PtrGATA29	ATCT-motif	AATCTAATCC	32	9	+	part of a conserved DNA module involved in light responsiveness
PtrGATA29	ATCT-motif	AATCTAATCC	153	9	-	part of a conserved DNA module involved in light responsiveness
PtrGATA29	ATCT-motif	AATCTAATCC	1115	9	-	part of a conserved DNA module involved in light responsiveness
PtrGATA3	Box 4	ATTAAT	253	6	+	part of a conserved DNA module involved in light responsiveness
PtrGATA3	Box 4	ATTAAT	555	6	+	part of a conserved DNA module involved in light responsiveness
PtrGATA3	Box 4	ATTAAT	688	6	+	part of a conserved DNA module involved in light responsiveness
PtrGATA3	Box 4	ATTAAT	1176	6	-	part of a conserved DNA module involved in light responsiveness
PtrGATA3	Box 4	ATTAAT	1252	6	-	part of a conserved DNA module involved in light responsiveness
PtrGATA31	Box 4	ATTAAT	1546	6	-	part of a conserved DNA module involved in light responsiveness
PtrGATA32	Box 4	ATTAAT	290	6	+	part of a conserved DNA module involved in light responsiveness
PtrGATA32	Box 4	ATTAAT	383	6	+	part of a conserved DNA module involved in light responsiveness
PtrGATA32	Box 4	ATTAAT	723	6	+	part of a conserved DNA module involved in light responsiveness
PtrGATA32	Box 4	ATTAAT	1052	6	-	part of a conserved DNA module involved in light responsiveness
PtrGATA32	Box 4	ATTAAT	1611	6	-	part of a conserved DNA module involved in light responsiveness
PtrGATA33	Box 4	ATTAAT	1040	6	-	part of a conserved DNA module involved in light responsiveness
PtrGATA33	Box 4	ATTAAT	1488	6	-	part of a conserved DNA module involved in light responsiveness
PtrGATA33	Box 4	ATTAAT	1549	6	-	part of a conserved DNA module involved in light responsiveness
PtrGATA34	ATCT-motif	AATCTAATCC	616	9	-	part of a conserved DNA module involved in light responsiveness
PtrGATA34	Box 4	ATTAAT	230	6	+	part of a conserved DNA module involved in light responsiveness
PtrGATA34	Box 4	ATTAAT	1195	6	-	part of a conserved DNA module involved in light responsiveness
PtrGATA35	Box 4	ATTAAT	327	6	+	part of a conserved DNA module involved in light responsiveness
PtrGATA35	Box 4	ATTAAT	394	6	+	part of a conserved DNA module involved in light responsiveness
PtrGATA35	Box 4	ATTAAT	446	6	+	part of a conserved DNA module involved in light responsiveness
PtrGATA35	Box 4	ATTAAT	561	6	+	part of a conserved DNA module involved in light responsiveness
PtrGATA35	Box 4	ATTAAT	1670	6	-	part of a conserved DNA module involved in light responsiveness
PtrGATA35	ATCT-motif	AATCTAATCC	670	9	-	part of a conserved DNA module involved in light responsiveness
PtrGATA36	Box 4	ATTAAT	189	6	+	part of a conserved DNA module involved in light responsiveness
PtrGATA36	Box 4	ATTAAT	1182	6	-	part of a conserved DNA module involved in light responsiveness
PtrGATA36	Box 4	ATTAAT	1375	6	-	part of a conserved DNA module involved in light responsiveness
PtrGATA37	Box 4	ATTAAT	1882	6	-	part of a conserved DNA module involved in light responsiveness
PtrGATA38	Box 4	ATTAAT	54	6	+	part of a conserved DNA module involved in light responsiveness
PtrGATA38	Box 4	ATTAAT	1980	6	-	part of a conserved DNA module involved in light responsiveness
PtrGATA4	Box 4	ATTAAT	558	6	+	part of a conserved DNA module involved in light responsiveness
PtrGATA5	Box 4	ATTAAT	23	6	+	part of a conserved DNA module involved in light responsiveness
PtrGATA6	Box 4	ATTAAT	222	6	+	part of a conserved DNA module involved in light responsiveness
PtrGATA6	Box 4	ATTAAT	513	6	+	part of a conserved DNA module involved in light responsiveness
PtrGATA6	Box 4	ATTAAT	1068	6	-	part of a conserved DNA module involved in light responsiveness
PtrGATA6	Box 4	ATTAAT	1081	6	-	part of a conserved DNA module involved in light responsiveness
PtrGATA6	Box 4	ATTAAT	1201	6	-	part of a conserved DNA module involved in light responsiveness
PtrGATA6	Box 4	ATTAAT	1578	6	-	part of a conserved DNA module involved in light responsiveness
PtrGATA7	Box 4	ATTAAT	457	6	+	part of a conserved DNA module involved in light responsiveness
PtrGATA7	Box 4	ATTAAT	477	6	+	part of a conserved DNA module involved in light responsiveness
PtrGATA7	Box 4	ATTAAT	1563	6	-	part of a conserved DNA module involved in light responsiveness
PtrGATA7	Box 4	ATTAAT	1567	6	-	part of a conserved DNA module involved in light responsiveness
PtrGATA7	ATCT-motif	AATCTAATCC	559	9	-	part of a conserved DNA module involved in light responsiveness
PtrGATA8	Box 4	ATTAAT	85	6	+	part of a conserved DNA module involved in light responsiveness
PtrGATA8	Box 4	ATTAAT	366	6	+	part of a conserved DNA module involved in light responsiveness
PtrGATA8	Box 4	ATTAAT	370	6	+	part of a conserved DNA module involved in light responsiveness
PtrGATA8	Box 4	ATTAAT	564	6	+	part of a conserved DNA module involved in light responsiveness
PtrGATA9	Box 4	ATTAAT	1184	6	-	part of a conserved DNA module involved in light responsiveness
PtrGATA9	Box 4	ATTAAT	1228	6	-	part of a conserved DNA module involved in light responsiveness
PtrGATA9	Box 4	ATTAAT	1283	6	-	part of a conserved DNA module involved in light responsiveness
PtrGATA9	Box 4	ATTAAT	1693	6	-	part of a conserved DNA module involved in light responsiveness
PtrGATA9	Box 4	ATTAAT	1760	6	-	part of a conserved DNA module involved in light responsiveness
PtrGATA11	CAG-motif	GAAAGGCAGAC	1761	10	+	part of a light response element
PtrGATA23	CAG-motif	GAAAGGCAGAC	566	10	-	part of a light response element
PtrGATA1	LS7	CAGATTTATTTTTA	1639	13	-	part of a light responsive element
PtrGATA1	TCT-motif	TCTTAC	232	6	+	part of a light responsive element
PtrGATA1	TCT-motif	TCTTAC	709	6	+	part of a light responsive element
PtrGATA1	TCCC-motif	TCTCCCT	1911	7	+	part of a light responsive element
PtrGATA10	TCCC-motif	TCTCCCT	1889	7	+	part of a light responsive element
PtrGATA10	TCT-motif	TCTTAC	15	6	+	part of a light responsive element
PtrGATA10	TCT-motif	TCTTAC	194	6	+	part of a light responsive element
PtrGATA10	TCT-motif	TCTTAC	1030	6	-	part of a light responsive element
PtrGATA10	GATT-motif	CTCCTGATTGGA	824	11	-	part of a light responsive element
PtrGATA10	GATA-motif	AAGATAAGATT	1219	10	-	part of a light responsive element
PtrGATA11	GATA-motif	GATAGGA	806	7	+	part of a light responsive element
PtrGATA11	GATA-motif	AAGGATAAGG	1091	9	-	part of a light responsive element
PtrGATA11	TCT-motif	TCTTAC	577	6	-	part of a light responsive element
PtrGATA11	TCT-motif	TCTTAC	1582	6	-	part of a light responsive element
PtrGATA11	TCT-motif	TCTTAC	1808	6	-	part of a light responsive element
PtrGATA12	I-box	atGATAAGGTC	725	10	+	part of a light responsive element
PtrGATA13	TCT-motif	TCTTAC	1766	6	+	part of a light responsive element
PtrGATA13	TCCC-motif	TCTCCCT	1671	7	+	part of a light responsive element
PtrGATA13	TCCC-motif	TCTCCCT	1755	7	+	part of a light responsive element
PtrGATA14	chs-CMA1a	TTACTTAA	403	8	-	part of a light responsive element
PtrGATA14	GA-motif	ATAGATAA	1311	8	+	part of a light responsive element
PtrGATA14	TCT-motif	TCTTAC	1124	6	+	part of a light responsive element
PtrGATA15	TCT-motif	TCTTAC	789	6	-	part of a light responsive element
PtrGATA15	TCT-motif	TCTTAC	872	6	-	part of a light responsive element
PtrGATA16	GATA-motif	AAGATAAGATT	1125	10	-	part of a light responsive element
PtrGATA16	TCT-motif	TCTTAC	1474	6	-	part of a light responsive element
PtrGATA16	TCCC-motif	TCTCCCT	1637	7	+	part of a light responsive element
PtrGATA17	chs-Unit 1 m1	ACCTAACCCGC	47	10	-	part of a light responsive element
PtrGATA17	TCCC-motif	TCTCCCT	586	7	-	part of a light responsive element
PtrGATA17	GA-motif	ATAGATAA	1196	8	+	part of a light responsive element
PtrGATA18	GATA-motif	AAGGATAAGG	950	9	+	part of a light responsive element
PtrGATA18	GATA-motif	GATAGGA	1694	7	-	part of a light responsive element
PtrGATA18	TCT-motif	TCTTAC	945	6	-	part of a light responsive element
PtrGATA18	Box II	TGGTAATAA	438	9	-	part of a light responsive element
PtrGATA19	GATA-motif	GATAGGG	1726	7	+	part of a light responsive element
PtrGATA19	TCCC-motif	TCTCCCT	1992	7	+	part of a light responsive element
PtrGATA2	TCT-motif	TCTTAC	648	6	-	part of a light responsive element
PtrGATA2	TCT-motif	TCTTAC	730	6	+	part of a light responsive element
PtrGATA2	TCT-motif	TCTTAC	1355	6	+	part of a light responsive element
PtrGATA20	chs-CMA2a	TCACTTGA	773	8	-	part of a light responsive element
PtrGATA20	TCT-motif	TCTTAC	42	6	+	part of a light responsive element
PtrGATA20	TCT-motif	TCTTAC	1261	6	+	part of a light responsive element
PtrGATA20	Box II	TGGTAATAA	1710	9	-	part of a light responsive element
PtrGATA20	TCCC-motif	TCTCCCT	1593	7	-	part of a light responsive element
PtrGATA21	GATA-motif	AAGATAAGATT	864	10	-	part of a light responsive element
PtrGATA21	TCT-motif	TCTTAC	220	6	-	part of a light responsive element
PtrGATA21	TCT-motif	TCTTAC	372	6	-	part of a light responsive element
PtrGATA22	Gap-box	CAAATGAA(A/G)A	1550	9.5	-	part of a light responsive element
PtrGATA22	TCT-motif	TCTTAC	150	6	+	part of a light responsive element
PtrGATA22	TCT-motif	TCTTAC	694	6	+	part of a light responsive element
PtrGATA22	TCCC-motif	TCTCCCT	1703	7	+	part of a light responsive element
PtrGATA22	I-box	atGATAAGGTC	541	10	-	part of a light responsive element
PtrGATA23	Gap-box	CAAATGAA(A/G)A	1339	9.5	-	part of a light responsive element
PtrGATA23	TCT-motif	TCTTAC	990	6	+	part of a light responsive element
PtrGATA23	GA-motif	ATAGATAA	1099	8	+	part of a light responsive element
PtrGATA24	TCT-motif	TCTTAC	53	6	-	part of a light responsive element
PtrGATA24	TCCC-motif	TCTCCCT	1972	7	-	part of a light responsive element
PtrGATA24	GATA-motif	GATAGGA	1139	7	-	part of a light responsive element
PtrGATA25	TCCC-motif	TCTCCCT	672	7	+	part of a light responsive element
PtrGATA25	TCT-motif	TCTTAC	87	6	-	part of a light responsive element
PtrGATA25	GATT-motif	CTCCTGATTAGC	432	11	-	part of a light responsive element
PtrGATA25	GTGGC-motif	GATTCTGTGGC	187	10	-	part of a light responsive element
PtrGATA26	TCT-motif	TCTTAC	7	6	+	part of a light responsive element
PtrGATA26	TCT-motif	TCTTAC	648	6	-	part of a light responsive element
PtrGATA26	TCCC-motif	TCTCCCT	1859	7	+	part of a light responsive element
PtrGATA27	LAMP-element	CTTTATCA	1872	8	+	part of a light responsive element
PtrGATA28	TCCC-motif	TCTCCCT	1825	7	+	part of a light responsive element
PtrGATA28	TCT-motif	TCTTAC	968	6	-	part of a light responsive element
PtrGATA28	TCT-motif	TCTTAC	1872	6	+	part of a light responsive element
PtrGATA29	GA-motif	ATAGATAA	8	8	-	part of a light responsive element
PtrGATA29	TCT-motif	TCTTAC	673	6	-	part of a light responsive element
PtrGATA29	chs-CMA2a	TCACTTGA	1312	8	+	part of a light responsive element
PtrGATA29	TCCC-motif	TCTCCCT	709	7	-	part of a light responsive element
PtrGATA3	GATA-motif	GATAGGG	502	7	+	part of a light responsive element
PtrGATA3	GATA-motif	GATAGGG	945	7	+	part of a light responsive element
PtrGATA3	Gap-box	CAAATGAA(A/G)A	13	9.5	-	part of a light responsive element
PtrGATA30	chs-CMA1a	TTACTTAA	1576	8	-	part of a light responsive element
PtrGATA30	GATA-motif	GATAGGA	997	7	-	part of a light responsive element
PtrGATA30	GATA-motif	GATAGGA	1853	7	-	part of a light responsive element
PtrGATA31	TCCC-motif	TCTCCCT	1941	7	+	part of a light responsive element
PtrGATA32	chs-CMA1a	TTACTTAA	1600	8	-	part of a light responsive element
PtrGATA32	GA-motif	ATAGATAA	983	8	+	part of a light responsive element
PtrGATA32	TCCC-motif	TCTCCCT	1960	7	-	part of a light responsive element
PtrGATA32	TCT-motif	TCTTAC	79	6	+	part of a light responsive element
PtrGATA32	TCT-motif	TCTTAC	770	6	+	part of a light responsive element
PtrGATA32	TCT-motif	TCTTAC	1799	6	+	part of a light responsive element
PtrGATA32	L-box	ATCCCACCTAC	1384	10	+	part of a light responsive element
PtrGATA32	GATA-motif	AAGGATAAGG	1007	9	+	part of a light responsive element
PtrGATA33	GATA-motif	AAGATAAGATT	1924	10	-	part of a light responsive element
PtrGATA34	TCCC-motif	TCTCCCT	1950	7	-	part of a light responsive element
PtrGATA34	TCT-motif	TCTTAC	1685	6	-	part of a light responsive element
PtrGATA34	chs-Unit 1 m1	ACCTAACCCGG	102	10	-	part of a light responsive element
PtrGATA34	chs-Unit 1 m1	ACCTAACCCGG	614	10	-	part of a light responsive element
PtrGATA35	GATA-motif	AAGGATAAGG	1490	9	+	part of a light responsive element
PtrGATA35	GATA-motif	AAGATAAGATT	1825	10	-	part of a light responsive element
PtrGATA35	TCT-motif	TCTTAC	1898	6	-	part of a light responsive element
PtrGATA36	TCT-motif	TCTTAC	166	6	-	part of a light responsive element
PtrGATA36	Box II	TGGTAATAA	1683	9	-	part of a light responsive element
PtrGATA36	TCCC-motif	TCTCCCT	1861	7	+	part of a light responsive element
PtrGATA36	TCCC-motif	TCTCCCT	1867	7	+	part of a light responsive element
PtrGATA36	TCCC-motif	TCTCCCT	1873	7	+	part of a light responsive element
PtrGATA36	TCCC-motif	TCTCCCT	1879	7	+	part of a light responsive element
PtrGATA36	TCCC-motif	TCTCCCT	1885	7	+	part of a light responsive element
PtrGATA36	GATA-motif	AAGGATAAGG	1212	9	+	part of a light responsive element
PtrGATA37	GATA-motif	AAGGATAAGG	1617	9	-	part of a light responsive element
PtrGATA37	GATA-motif	GATAGGA	1923	7	-	part of a light responsive element
PtrGATA37	chs-CMA1a	TTACTTAA	627	8	-	part of a light responsive element
PtrGATA38	GATA-motif	AAGGATAAGG	1909	9	-	part of a light responsive element
PtrGATA38	chs-CMA2a	TCACTTGA	272	8	+	part of a light responsive element
PtrGATA38	TCT-motif	TCTTAC	1622	6	+	part of a light responsive element
PtrGATA38	TCCC-motif	TCTCCCT	158	7	-	part of a light responsive element
PtrGATA38	TCCC-motif	TCTCCCT	627	7	+	part of a light responsive element
PtrGATA4	Box II	ACACGTTGT	883	9	-	part of a light responsive element
PtrGATA4	TCCC-motif	TCTCCCT	67	7	-	part of a light responsive element
PtrGATA4	TCT-motif	TCTTAC	1258	6	-	part of a light responsive element
PtrGATA4	GATA-motif	GATAGGG	64	7	+	part of a light responsive element
PtrGATA4	LS7	CAGATTTATTTTTA	658	13	-	part of a light responsive element
PtrGATA5	TCCC-motif	TCTCCCT	1782	7	+	part of a light responsive element
PtrGATA5	GATA-motif	AAGATAAGATT	669	10	+	part of a light responsive element
PtrGATA5	GATA-motif	GATAGGG	1961	7	-	part of a light responsive element
PtrGATA6	TCT-motif	TCTTAC	1774	6	+	part of a light responsive element
PtrGATA6	TCT-motif	TCTTAC	1939	6	-	part of a light responsive element
PtrGATA6	I-box	cCATATCCAAT	1969	10	+	part of a light responsive element
PtrGATA6	chs-Unit 1 m1	ACCTAACCCGG	563	10	+	part of a light responsive element
PtrGATA7	chs-Unit 1 m1	ACCTAACCCGC	1611	10	-	part of a light responsive element
PtrGATA7	GTGGC-motif	GATTCTGTGGC	565	10	+	part of a light responsive element
PtrGATA8	GATA-motif	AAGGATAAGG	1061	9	-	part of a light responsive element
PtrGATA8	TCT-motif	TCTTAC	1832	6	+	part of a light responsive element
PtrGATA9	L-box	ATCCCACCTAC	1568	10	+	part of a light responsive element
PtrGATA9	Box II	ACACGTAGA	773	9	-	part of a light responsive element
PtrGATA9	Box II	TGGTAATAA	961	9	-	part of a light responsive element
PtrGATA9	Box II	TGGTAATAA	1064	9	+	part of a light responsive element
PtrGATA9	TCCC-motif	TCTCCCT	1091	7	-	part of a light responsive element
PtrGATA9	TCT-motif	TCTTAC	1907	6	+	part of a light responsive element
PtrGATA9	GA-motif	ATAGATAA	1213	8	-	part of a light responsive element
PtrGATA9	LAMP-element	CTTTATCA	1114	8	+	part of a light responsive element
PtrGATA1	AT1-motif	AATTATTTTTTATT	1027	14	-	part of a light responsive module
PtrGATA11	AT1-motif	AATTATTTTTTATT	709	13	-	part of a light responsive module
PtrGATA12	AT1-motif	AATTATTTTTTATT	1728	13	-	part of a light responsive module
PtrGATA2	AT1-motif	AATTATTTTTTATT	1244	13	-	part of a light responsive module
PtrGATA21	AT1-motif	AATTATTTTTTATT	570	13	+	part of a light responsive module
PtrGATA24	AT1-motif	AATTATTTTTTATT	1195	13	-	part of a light responsive module
PtrGATA24	AT1-motif	AATTATTTTTTATT	1456	13	+	part of a light responsive module
PtrGATA28	AT1-motif	AATTATTTTTTATT	1359	13	-	part of a light responsive module
PtrGATA3	AT1-motif	AATTATTTTTTATT	369	13	-	part of a light responsive module
PtrGATA33	AT1-motif	AATTATTTTTTATT	1383	13	+	part of a light responsive module
PtrGATA5	AT1-motif	AATTATTTTTTATT	622	13	-	part of a light responsive module
PtrGATA1	AE-box	AGAAACAA	1581	8	-	part of a module for light response
PtrGATA14	AE-box	AGAAACTT	1002	8	-	part of a module for light response
PtrGATA16	AE-box	AGAAACAA	1452	8	-	part of a module for light response
PtrGATA19	AE-box	AGAAACAA	1795	8	-	part of a module for light response
PtrGATA20	AE-box	AGAAACTT	96	8	+	part of a module for light response
PtrGATA20	AE-box	AGAAACAA	145	8	+	part of a module for light response
PtrGATA25	AE-box	AGAAACAA	1397	8	-	part of a module for light response
PtrGATA25	AE-box	AGAAACTT	1806	8	+	part of a module for light response
PtrGATA32	AE-box	AGAAACAA	761	8	+	part of a module for light response
PtrGATA33	AE-box	AGAAACAA	563	8	+	part of a module for light response
PtrGATA34	AE-box	AGAAACAA	493	8	-	part of a module for light response
PtrGATA36	AE-box	AGAAACTT	1594	8	-	part of a module for light response
PtrGATA38	AE-box	AGAAACAA	1831	8	-	part of a module for light response
PtrGATA8	AE-box	AGAAACAA	1143	8	-	part of a module for light response
PtrGATA14	ACA-motif	AATCACAACCATA	967	12	+	part of gapA in (gapA-CMA1) involved with light responsiveness
PtrGATA1	ARE	AAACCA	1950	6	+	cis-acting regulatory element essential for the anaerobic induction
PtrGATA11	ARE	AAACCA	329	6	-	cis-acting regulatory element essential for the anaerobic induction
PtrGATA11	ARE	AAACCA	1236	6	+	cis-acting regulatory element essential for the anaerobic induction
PtrGATA12	ARE	AAACCA	153	6	-	cis-acting regulatory element essential for the anaerobic induction
PtrGATA12	ARE	AAACCA	716	6	+	cis-acting regulatory element essential for the anaerobic induction
PtrGATA13	ARE	AAACCA	343	6	+	cis-acting regulatory element essential for the anaerobic induction
PtrGATA13	ARE	AAACCA	1388	6	+	cis-acting regulatory element essential for the anaerobic induction
PtrGATA14	ARE	AAACCA	269	6	+	cis-acting regulatory element essential for the anaerobic induction
PtrGATA14	ARE	AAACCA	677	6	+	cis-acting regulatory element essential for the anaerobic induction
PtrGATA14	ARE	AAACCA	825	6	+	cis-acting regulatory element essential for the anaerobic induction
PtrGATA14	ARE	AAACCA	1080	6	+	cis-acting regulatory element essential for the anaerobic induction
PtrGATA15	ARE	AAACCA	1060	6	-	cis-acting regulatory element essential for the anaerobic induction
PtrGATA16	ARE	AAACCA	509	6	-	cis-acting regulatory element essential for the anaerobic induction
PtrGATA17	ARE	AAACCA	411	6	-	cis-acting regulatory element essential for the anaerobic induction
PtrGATA17	ARE	AAACCA	1118	6	+	cis-acting regulatory element essential for the anaerobic induction
PtrGATA17	ARE	AAACCA	1162	6	-	cis-acting regulatory element essential for the anaerobic induction
PtrGATA17	ARE	AAACCA	1639	6	+	cis-acting regulatory element essential for the anaerobic induction
PtrGATA18	ARE	AAACCA	89	6	-	cis-acting regulatory element essential for the anaerobic induction
PtrGATA18	ARE	AAACCA	842	6	-	cis-acting regulatory element essential for the anaerobic induction
PtrGATA18	ARE	AAACCA	1310	6	+	cis-acting regulatory element essential for the anaerobic induction
PtrGATA19	ARE	AAACCA	574	6	+	cis-acting regulatory element essential for the anaerobic induction
PtrGATA19	ARE	AAACCA	944	6	+	cis-acting regulatory element essential for the anaerobic induction
PtrGATA20	ARE	AAACCA	1845	6	+	cis-acting regulatory element essential for the anaerobic induction
PtrGATA21	ARE	AAACCA	752	6	-	cis-acting regulatory element essential for the anaerobic induction
PtrGATA21	ARE	AAACCA	780	6	+	cis-acting regulatory element essential for the anaerobic induction
PtrGATA22	ARE	AAACCA	665	6	-	cis-acting regulatory element essential for the anaerobic induction
PtrGATA23	ARE	AAACCA	45	6	-	cis-acting regulatory element essential for the anaerobic induction
PtrGATA23	ARE	AAACCA	1248	6	+	cis-acting regulatory element essential for the anaerobic induction
PtrGATA23	ARE	AAACCA	1564	6	-	cis-acting regulatory element essential for the anaerobic induction
PtrGATA23	ARE	AAACCA	1977	6	+	cis-acting regulatory element essential for the anaerobic induction
PtrGATA24	ARE	AAACCA	1725	6	+	cis-acting regulatory element essential for the anaerobic induction
PtrGATA24	ARE	AAACCA	1732	6	-	cis-acting regulatory element essential for the anaerobic induction
PtrGATA25	ARE	AAACCA	999	6	-	cis-acting regulatory element essential for the anaerobic induction
PtrGATA25	ARE	AAACCA	1021	6	-	cis-acting regulatory element essential for the anaerobic induction
PtrGATA25	ARE	AAACCA	1107	6	-	cis-acting regulatory element essential for the anaerobic induction
PtrGATA25	ARE	AAACCA	1841	6	+	cis-acting regulatory element essential for the anaerobic induction
PtrGATA26	ARE	AAACCA	789	6	+	cis-acting regulatory element essential for the anaerobic induction
PtrGATA26	ARE	AAACCA	836	6	-	cis-acting regulatory element essential for the anaerobic induction
PtrGATA26	ARE	AAACCA	1751	6	+	cis-acting regulatory element essential for the anaerobic induction
PtrGATA27	ARE	AAACCA	446	6	+	cis-acting regulatory element essential for the anaerobic induction
PtrGATA27	ARE	AAACCA	725	6	+	cis-acting regulatory element essential for the anaerobic induction
PtrGATA27	ARE	AAACCA	773	6	+	cis-acting regulatory element essential for the anaerobic induction
PtrGATA27	ARE	AAACCA	891	6	+	cis-acting regulatory element essential for the anaerobic induction
PtrGATA28	ARE	AAACCA	424	6	+	cis-acting regulatory element essential for the anaerobic induction
PtrGATA28	ARE	AAACCA	679	6	+	cis-acting regulatory element essential for the anaerobic induction
PtrGATA28	ARE	AAACCA	1198	6	-	cis-acting regulatory element essential for the anaerobic induction
PtrGATA28	ARE	AAACCA	1320	6	+	cis-acting regulatory element essential for the anaerobic induction
PtrGATA28	ARE	AAACCA	1587	6	+	cis-acting regulatory element essential for the anaerobic induction
PtrGATA29	ARE	AAACCA	1033	6	-	cis-acting regulatory element essential for the anaerobic induction
PtrGATA29	ARE	AAACCA	1190	6	+	cis-acting regulatory element essential for the anaerobic induction
PtrGATA29	ARE	AAACCA	1222	6	-	cis-acting regulatory element essential for the anaerobic induction
PtrGATA29	ARE	AAACCA	1303	6	-	cis-acting regulatory element essential for the anaerobic induction
PtrGATA29	ARE	AAACCA	1864	6	+	cis-acting regulatory element essential for the anaerobic induction
PtrGATA3	ARE	AAACCA	204	6	+	cis-acting regulatory element essential for the anaerobic induction
PtrGATA3	ARE	AAACCA	994	6	-	cis-acting regulatory element essential for the anaerobic induction
PtrGATA30	ARE	AAACCA	229	6	-	cis-acting regulatory element essential for the anaerobic induction
PtrGATA30	ARE	AAACCA	968	6	-	cis-acting regulatory element essential for the anaerobic induction
PtrGATA31	ARE	AAACCA	64	6	+	cis-acting regulatory element essential for the anaerobic induction
PtrGATA31	ARE	AAACCA	1136	6	-	cis-acting regulatory element essential for the anaerobic induction
PtrGATA32	ARE	AAACCA	1249	6	+	cis-acting regulatory element essential for the anaerobic induction
PtrGATA32	ARE	AAACCA	1456	6	+	cis-acting regulatory element essential for the anaerobic induction
PtrGATA33	ARE	AAACCA	349	6	+	cis-acting regulatory element essential for the anaerobic induction
PtrGATA34	ARE	AAACCA	1415	6	-	cis-acting regulatory element essential for the anaerobic induction
PtrGATA34	ARE	AAACCA	1634	6	-	cis-acting regulatory element essential for the anaerobic induction
PtrGATA35	ARE	AAACCA	661	6	+	cis-acting regulatory element essential for the anaerobic induction
PtrGATA35	ARE	AAACCA	1155	6	-	cis-acting regulatory element essential for the anaerobic induction
PtrGATA35	ARE	AAACCA	1603	6	+	cis-acting regulatory element essential for the anaerobic induction
PtrGATA35	ARE	AAACCA	1804	6	+	cis-acting regulatory element essential for the anaerobic induction
PtrGATA36	ARE	AAACCA	1384	6	-	cis-acting regulatory element essential for the anaerobic induction
PtrGATA37	ARE	AAACCA	152	6	-	cis-acting regulatory element essential for the anaerobic induction
PtrGATA37	ARE	AAACCA	220	6	-	cis-acting regulatory element essential for the anaerobic induction
PtrGATA38	ARE	AAACCA	922	6	-	cis-acting regulatory element essential for the anaerobic induction
PtrGATA38	ARE	AAACCA	1079	6	+	cis-acting regulatory element essential for the anaerobic induction
PtrGATA4	ARE	AAACCA	461	6	+	cis-acting regulatory element essential for the anaerobic induction
PtrGATA5	ARE	AAACCA	441	6	-	cis-acting regulatory element essential for the anaerobic induction
PtrGATA5	ARE	AAACCA	590	6	+	cis-acting regulatory element essential for the anaerobic induction
PtrGATA5	ARE	AAACCA	1101	6	+	cis-acting regulatory element essential for the anaerobic induction
PtrGATA6	ARE	AAACCA	395	6	+	cis-acting regulatory element essential for the anaerobic induction
PtrGATA8	ARE	AAACCA	157	6	+	cis-acting regulatory element essential for the anaerobic induction
PtrGATA8	ARE	AAACCA	430	6	-	cis-acting regulatory element essential for the anaerobic induction
PtrGATA9	ARE	AAACCA	1951	6	+	cis-acting regulatory element essential for the anaerobic induction
PtrGATA3	GC-motif	CCCCCG	1665	6	+	enhancer-like element involved in anoxic specific inducibility
PtrGATA9	GC-motif	CCCCCG	765	6	+	enhancer-like element involved in anoxic specific inducibility
PtrGATA11	circadian	CAAAGATATC	988	9	+	cis-acting regulatory element involved in circadian control
PtrGATA23	circadian	CAAAGATATC	1870	9	-	cis-acting regulatory element involved in circadian control
PtrGATA27	circadian	CAAAGATATC	354	9	-	cis-acting regulatory element involved in circadian control
PtrGATA28	circadian	CAAAGATATC	237	9	+	cis-acting regulatory element involved in circadian control
PtrGATA30	circadian	CAAAGATATC	1954	9	+	cis-acting regulatory element involved in circadian control
PtrGATA34	circadian	CAAAGATATC	627	9	-	cis-acting regulatory element involved in circadian control
PtrGATA37	circadian	CAAAGATATC	837	9	-	cis-acting regulatory element involved in circadian control
PtrGATA5	circadian	CAAAGATATC	1402	9	+	cis-acting regulatory element involved in circadian control
PtrGATA28	MSA-like	(T/C)C(T/C)AACGG(T/C)(T/C)A	426	8.5	+	cis-acting element involved in cell cycle regulation
PtrGATA12	RY-element	CATGCATG	19	8	+	cis-acting regulatory element involved in seed-specific regulation
PtrGATA15	RY-element	CATGCATG	466	8	+	cis-acting regulatory element involved in seed-specific regulation
PtrGATA20	RY-element	CATGCATG	1409	8	-	cis-acting regulatory element involved in seed-specific regulation
PtrGATA24	RY-element	CATGCATG	117	8	+	cis-acting regulatory element involved in seed-specific regulation
PtrGATA24	RY-element	CATGCATG	121	8	+	cis-acting regulatory element involved in seed-specific regulation
PtrGATA24	RY-element	CATGCATG	125	8	+	cis-acting regulatory element involved in seed-specific regulation
PtrGATA4	RY-element	CATGCATG	230	8	+	cis-acting regulatory element involved in seed-specific regulation
PtrGATA1	CAT-box	GCCACT	457	6	+	cis-acting regulatory element related to meristem expression
PtrGATA16	CAT-box	GCCACT	111	6	-	cis-acting regulatory element related to meristem expression
PtrGATA17	CAT-box	GCCACT	18	6	-	cis-acting regulatory element related to meristem expression
PtrGATA17	CAT-box	GCCACT	148	6	+	cis-acting regulatory element related to meristem expression
PtrGATA18	CAT-box	GCCACT	877	6	-	cis-acting regulatory element related to meristem expression
PtrGATA22	CAT-box	GCCACT	456	6	+	cis-acting regulatory element related to meristem expression
PtrGATA23	CAT-box	GCCACT	1697	6	-	cis-acting regulatory element related to meristem expression
PtrGATA23	CAT-box	GCCACT	1701	6	+	cis-acting regulatory element related to meristem expression
PtrGATA23	CAT-box	GCCACT	1714	6	-	cis-acting regulatory element related to meristem expression
PtrGATA26	CAT-box	GCCACT	1565	6	-	cis-acting regulatory element related to meristem expression
PtrGATA28	CAT-box	GCCACT	1592	6	-	cis-acting regulatory element related to meristem expression
PtrGATA35	CAT-box	GCCACT	738	6	+	cis-acting regulatory element related to meristem expression
PtrGATA35	CAT-box	GCCACT	1879	6	+	cis-acting regulatory element related to meristem expression
PtrGATA38	CAT-box	GCCACT	134	6	+	cis-acting regulatory element related to meristem expression
PtrGATA4	CAT-box	GCCACT	401	6	+	cis-acting regulatory element related to meristem expression
PtrGATA4	CAT-box	GCCACT	1025	6	+	cis-acting regulatory element related to meristem expression
PtrGATA7	CAT-box	GCCACT	1747	6	-	cis-acting regulatory element related to meristem expression
PtrGATA18	GCN4_motif	TGAGTCA	1914	7	-	cis-regulatory element involved in endosperm expression
PtrGATA2	GCN4_motif	TGAGTCA	1976	7	-	cis-regulatory element involved in endosperm expression
PtrGATA23	GCN4_motif	TGAGTCA	1029	7	-	cis-regulatory element involved in endosperm expression
PtrGATA35	GCN4_motif	TGAGTCA	1278	7	+	cis-regulatory element involved in endosperm expression
PtrGATA8	GCN4_motif	TGAGTCA	1976	7	+	cis-regulatory element involved in endosperm expression
PtrGATA1	MBSI	aaaAaaC(G/C)GTTA	1251	10.5	-	MYB binding site involved in flavonoid biosynthetic genes regulation
PtrGATA13	MBSI	aaaAaaC(G/C)GTTA	304	11	-	MYB binding site involved in flavonoid biosynthetic genes regulation
PtrGATA33	MBSI	aaaAaaC(G/C)GTTA	1576	10.5	+	MYB binding site involved in flavonoid biosynthetic genes regulation
PtrGATA35	MBSI	aaaAaaC(G/C)GTTA	1368	10.5	-	MYB binding site involved in flavonoid biosynthetic genes regulation
PtrGATA38	MBSI	aaaAaaC(G/C)GTTA	42	10.5	-	MYB binding site involved in flavonoid biosynthetic genes regulation
PtrGATA7	MBSI	aaaAaaC(G/C)GTTA	703	10.5	-	MYB binding site involved in flavonoid biosynthetic genes regulation
PtrGATA7	MBSI	aaaAaaC(G/C)GTTA	928	10.5	-	MYB binding site involved in flavonoid biosynthetic genes regulation
PtrGATA13	Unnamed_1	GGATTTTACAGT	1017	11	+	cis-acting element involved in phytochrome down-regulation expression

## Sheet: TFBS
Name	TFBS ID	Posistion	Strand	Binding sequence	TF family	TF ID
PtrGATA33	TFmatrixID_0055	1653	+	gCGCCGcagc	AP2	POPTR_0001s14720;POPTR_0003s02750;POPTR_0003s17830;POPTR_0006s06870;POPTR_0006s26990;POPTR_0006s27710;POPTR_0018s01680;POPTR_0018s02280;POPTR_0018s13130
PtrGATA33	TFmatrixID_0066	453	-	aatCGGTGg	AP2	POPTR_0002s03090;POPTR_0002s09480;POPTR_0005s16690;POPTR_0005s25470;POPTR_0006s05320;POPTR_0007s05690;POPTR_0008s07360;POPTR_0010s19100;POPTR_0016s05360
PtrGATA33	TFmatrixID_0127	1917	-	tcTGTTGa	AP2; B3	POPTR_0008s11600;POPTR_0010s13930
PtrGATA33	TFmatrixID_0129	111	-	AATTTttat	AT-Hook	POPTR_0004s08590;POPTR_0017s02940
PtrGATA33	TFmatrixID_0129	126	+	taaaAAATT	AT-Hook	POPTR_0004s08590;POPTR_0017s02940
PtrGATA33	TFmatrixID_0129	947	-	AATTTttct	AT-Hook	POPTR_0004s08590;POPTR_0017s02940
PtrGATA33	TFmatrixID_0129	1430	+	taaaAAATT	AT-Hook	POPTR_0004s08590;POPTR_0017s02940
PtrGATA33	TFmatrixID_0129	1464	+	ataaAAATT	AT-Hook	POPTR_0004s08590;POPTR_0017s02940
PtrGATA33	TFmatrixID_0129	1472	+	ttaaAAATT	AT-Hook	POPTR_0004s08590;POPTR_0017s02940
PtrGATA33	TFmatrixID_0129	1482	+	taaaAAATT	AT-Hook	POPTR_0004s08590;POPTR_0017s02940
PtrGATA33	TFmatrixID_0130	24	+	aATATAatca	AT-Hook	POPTR_0004s20060
PtrGATA33	TFmatrixID_0130	201	-	atatTATATt	AT-Hook	POPTR_0004s20060
PtrGATA33	TFmatrixID_0130	287	-	ttatTATATa	AT-Hook	POPTR_0004s20060
PtrGATA33	TFmatrixID_0130	293	+	tATATAtttt	AT-Hook	POPTR_0004s20060
PtrGATA33	TFmatrixID_0130	1416	+	tATATAttta	AT-Hook	POPTR_0004s20060
PtrGATA33	TFmatrixID_0130	1710	-	ttatTATATt	AT-Hook	POPTR_0004s20060
PtrGATA33	TFmatrixID_0131	88	+	tataATAAA	AT-Hook	POPTR_0004s20060
PtrGATA33	TFmatrixID_0131	115	-	TTTATttta	AT-Hook	POPTR_0004s20060
PtrGATA33	TFmatrixID_0131	148	+	aaggATAAA	AT-Hook	POPTR_0004s20060
PtrGATA33	TFmatrixID_0131	161	-	TTTATtttt	AT-Hook	POPTR_0004s20060
PtrGATA33	TFmatrixID_0131	245	-	TTTATttat	AT-Hook	POPTR_0004s20060
PtrGATA33	TFmatrixID_0131	249	-	TTTATttat	AT-Hook	POPTR_0004s20060
PtrGATA33	TFmatrixID_0131	280	-	TTTATtctt	AT-Hook	POPTR_0004s20060
PtrGATA33	TFmatrixID_0131	316	+	acgaATAAA	AT-Hook	POPTR_0004s20060
PtrGATA33	TFmatrixID_0131	727	-	TTTATtcat	AT-Hook	POPTR_0004s20060
PtrGATA33	TFmatrixID_0131	937	-	TTTATtgga	AT-Hook	POPTR_0004s20060
PtrGATA33	TFmatrixID_0131	1071	-	TTTATttct	AT-Hook	POPTR_0004s20060
PtrGATA33	TFmatrixID_0131	1391	-	TTTATttga	AT-Hook	POPTR_0004s20060
PtrGATA33	TFmatrixID_0131	1422	-	TTTATtttt	AT-Hook	POPTR_0004s20060
PtrGATA33	TFmatrixID_0131	1460	+	tataATAAA	AT-Hook	POPTR_0004s20060
PtrGATA33	TFmatrixID_0134	226	+	gataaAAAAA	AT-Hook	POPTR_0002s10560;POPTR_0005s17920
PtrGATA33	TFmatrixID_0134	468	-	TTTTTgtctc	AT-Hook	POPTR_0002s10560;POPTR_0005s17920
PtrGATA33	TFmatrixID_0134	1083	+	gagaaAAAAA	AT-Hook	POPTR_0002s10560;POPTR_0005s17920
PtrGATA33	TFmatrixID_0135	112	-	ATTTTtat	AT-Hook	POPTR_0002s10560;POPTR_0005s17920
PtrGATA33	TFmatrixID_0135	152	+	ataAAAAT	AT-Hook	POPTR_0002s10560;POPTR_0005s17920
PtrGATA33	TFmatrixID_0135	242	-	ATTTTtat	AT-Hook	POPTR_0002s10560;POPTR_0005s17920
PtrGATA33	TFmatrixID_0135	1464	+	ataAAAAT	AT-Hook	POPTR_0002s10560;POPTR_0005s17920
PtrGATA33	TFmatrixID_0136	89	+	ataATAAA	AT-Hook	POPTR_0002s10560;POPTR_0005s17920
PtrGATA33	TFmatrixID_0136	115	-	TTTATttt	AT-Hook	POPTR_0002s10560;POPTR_0005s17920
PtrGATA33	TFmatrixID_0136	161	-	TTTATttt	AT-Hook	POPTR_0002s10560;POPTR_0005s17920
PtrGATA33	TFmatrixID_0136	280	-	TTTATtct	AT-Hook	POPTR_0002s10560;POPTR_0005s17920
PtrGATA33	TFmatrixID_0136	1422	-	TTTATttt	AT-Hook	POPTR_0002s10560;POPTR_0005s17920
PtrGATA33	TFmatrixID_0136	1461	+	ataATAAA	AT-Hook	POPTR_0002s10560;POPTR_0005s17920
PtrGATA33	TFmatrixID_0137	296	-	ATATTttt	AT-Hook	POPTR_0002s10560;POPTR_0005s17920
PtrGATA33	TFmatrixID_0137	1385	-	ATATTttt	AT-Hook	POPTR_0002s10560;POPTR_0005s17920
PtrGATA33	TFmatrixID_0138	115	-	ttTATTTt	AT-Hook	POPTR_0002s10560;POPTR_0005s17920
PtrGATA33	TFmatrixID_0138	161	-	ttTATTTt	AT-Hook	POPTR_0002s10560;POPTR_0005s17920
PtrGATA33	TFmatrixID_0138	1422	-	ttTATTTt	AT-Hook	POPTR_0002s10560;POPTR_0005s17920
PtrGATA33	TFmatrixID_0139	1500	+	tatttTATTA	AT-Hook	POPTR_0002s10560;POPTR_0005s17920
PtrGATA33	TFmatrixID_0140	42	+	aaaAAAAT	AT-Hook	POPTR_0002s10560;POPTR_0005s17920
PtrGATA33	TFmatrixID_0140	95	+	aaaAAAAT	AT-Hook	POPTR_0002s10560;POPTR_0005s17920
PtrGATA33	TFmatrixID_0140	1086	+	aaaAAAAT	AT-Hook	POPTR_0002s10560;POPTR_0005s17920
PtrGATA33	TFmatrixID_0140	1194	+	aaaAAAAT	AT-Hook	POPTR_0002s10560;POPTR_0005s17920
PtrGATA33	TFmatrixID_0142	248	-	attTATTT	AT-Hook	POPTR_0002s10560;POPTR_0005s17920
PtrGATA33	TFmatrixID_0142	1070	-	attTATTT	AT-Hook	POPTR_0002s10560;POPTR_0005s17920
PtrGATA33	TFmatrixID_0142	1421	-	attTATTT	AT-Hook	POPTR_0002s10560;POPTR_0005s17920
PtrGATA33	TFmatrixID_0144	20	-	tttTAATAtaat	AT-Hook	POPTR_0002s10560;POPTR_0005s17920
PtrGATA33	TFmatrixID_0144	971	+	aaaaTATTAact	AT-Hook	POPTR_0002s10560;POPTR_0005s17920
PtrGATA33	TFmatrixID_0144	1116	+	tataTATTAaaa	AT-Hook	POPTR_0002s10560;POPTR_0005s17920
PtrGATA33	TFmatrixID_0144	1401	+	aacaTATTAaga	AT-Hook	POPTR_0002s10560;POPTR_0005s17920
PtrGATA33	TFmatrixID_0144	1441	-	tttTAATAtcag	AT-Hook	POPTR_0002s10560;POPTR_0005s17920
PtrGATA33	TFmatrixID_0146	23	+	taatATAAT	AT-Hook	POPTR_0002s10560;POPTR_0005s17920
PtrGATA33	TFmatrixID_0146	58	-	ATTATgtaa	AT-Hook	POPTR_0002s10560;POPTR_0005s17920
PtrGATA33	TFmatrixID_0146	203	-	ATTATattg	AT-Hook	POPTR_0002s10560;POPTR_0005s17920
PtrGATA33	TFmatrixID_0146	239	-	ATTATtttt	AT-Hook	POPTR_0002s10560;POPTR_0005s17920
PtrGATA33	TFmatrixID_0146	289	-	ATTATatat	AT-Hook	POPTR_0002s10560;POPTR_0005s17920
PtrGATA33	TFmatrixID_0146	984	+	agaaATAAT	AT-Hook	POPTR_0002s10560;POPTR_0005s17920
PtrGATA33	TFmatrixID_0146	1196	+	aaaaATAAT	AT-Hook	POPTR_0002s10560;POPTR_0005s17920
PtrGATA33	TFmatrixID_0146	1372	-	ATTATtttt	AT-Hook	POPTR_0002s10560;POPTR_0005s17920
PtrGATA33	TFmatrixID_0146	1408	+	taagATAAT	AT-Hook	POPTR_0002s10560;POPTR_0005s17920
PtrGATA33	TFmatrixID_0146	1436	-	ATTATtttt	AT-Hook	POPTR_0002s10560;POPTR_0005s17920
PtrGATA33	TFmatrixID_0146	1712	-	ATTATattt	AT-Hook	POPTR_0002s10560;POPTR_0005s17920
PtrGATA33	TFmatrixID_0148	43	+	aaAAAATg	AT-Hook	POPTR_0004s20060
PtrGATA33	TFmatrixID_0148	96	+	aaAAAATg	AT-Hook	POPTR_0004s20060
PtrGATA33	TFmatrixID_0148	127	+	aaAAAATt	AT-Hook	POPTR_0004s20060
PtrGATA33	TFmatrixID_0148	1087	+	aaAAAATc	AT-Hook	POPTR_0004s20060
PtrGATA33	TFmatrixID_0148	1195	+	aaAAAATa	AT-Hook	POPTR_0004s20060
PtrGATA33	TFmatrixID_0148	1374	-	tATTTTtt	AT-Hook	POPTR_0004s20060
PtrGATA33	TFmatrixID_0148	1386	-	tATTTTtt	AT-Hook	POPTR_0004s20060
PtrGATA33	TFmatrixID_0148	1431	+	aaAAAATt	AT-Hook	POPTR_0004s20060
PtrGATA33	TFmatrixID_0148	1483	+	aaAAAATt	AT-Hook	POPTR_0004s20060
PtrGATA33	TFmatrixID_0148	1500	-	tATTTTat	AT-Hook	POPTR_0004s20060
PtrGATA33	TFmatrixID_0152	111	-	AATTTtt	AT-Hook	POPTR_0004s20060
PtrGATA33	TFmatrixID_0152	128	+	aaAAATT	AT-Hook	POPTR_0004s20060
PtrGATA33	TFmatrixID_0152	947	-	AATTTtt	AT-Hook	POPTR_0004s20060
PtrGATA33	TFmatrixID_0152	1432	+	aaAAATT	AT-Hook	POPTR_0004s20060
PtrGATA33	TFmatrixID_0152	1466	+	aaAAATT	AT-Hook	POPTR_0004s20060
PtrGATA33	TFmatrixID_0152	1474	+	aaAAATT	AT-Hook	POPTR_0004s20060
PtrGATA33	TFmatrixID_0152	1484	+	aaAAATT	AT-Hook	POPTR_0004s20060
PtrGATA33	TFmatrixID_0153	112	-	ATTTTtat	AT-Hook	POPTR_0002s10560;POPTR_0005s17920
PtrGATA33	TFmatrixID_0153	152	+	ataAAAAT	AT-Hook	POPTR_0002s10560;POPTR_0005s17920
PtrGATA33	TFmatrixID_0153	242	-	ATTTTtat	AT-Hook	POPTR_0002s10560;POPTR_0005s17920
PtrGATA33	TFmatrixID_0153	1464	+	ataAAAAT	AT-Hook	POPTR_0002s10560;POPTR_0005s17920
PtrGATA33	TFmatrixID_0154	239	-	atTATTTt	AT-Hook	POPTR_0002s10560;POPTR_0005s17920
PtrGATA33	TFmatrixID_0154	971	+	aAAATAtt	AT-Hook	POPTR_0002s10560;POPTR_0005s17920
PtrGATA33	TFmatrixID_0154	1197	+	aAAATAat	AT-Hook	POPTR_0002s10560;POPTR_0005s17920
PtrGATA33	TFmatrixID_0154	1372	-	atTATTTt	AT-Hook	POPTR_0002s10560;POPTR_0005s17920
PtrGATA33	TFmatrixID_0154	1382	+	aAAATAtt	AT-Hook	POPTR_0002s10560;POPTR_0005s17920
PtrGATA33	TFmatrixID_0154	1384	-	aaTATTTt	AT-Hook	POPTR_0002s10560;POPTR_0005s17920
PtrGATA33	TFmatrixID_0154	1436	-	atTATTTt	AT-Hook	POPTR_0002s10560;POPTR_0005s17920
PtrGATA33	TFmatrixID_0154	1496	+	aAAATAtt	AT-Hook	POPTR_0002s10560;POPTR_0005s17920
PtrGATA33	TFmatrixID_0154	1498	-	aaTATTTt	AT-Hook	POPTR_0002s10560;POPTR_0005s17920
PtrGATA33	TFmatrixID_0159	1210	-	cCACGTt	bZIP; bHLH;bHLH	POPTR_0005s22870;POPTR_0002s05630;POPTR_0002s14430;POPTR_0002s25410;POPTR_0005s00360;POPTR_0005s18280;POPTR_0006s13790;POPTR_0013s00310;POPTR_0014s02590;POPTR_0014s06190;POPTR_0014s10700;POPTR_0018s11800
PtrGATA33	TFmatrixID_0161	1210	-	cCACGTtat	bHLH	POPTR_0002s10030;POPTR_0002s11540;POPTR_0002s23650;POPTR_0002s24990;POPTR_0003s16300;POPTR_0004s09850;POPTR_0004s16330;POPTR_0005s12370;POPTR_0005s15590;POPTR_0005s19020;POPTR_0006s05600;POPTR_0006s13790;POPTR_0007s13020;POPTR_0008s11240;POPTR_0008s19510;POPTR_0009s12000;POPTR_0010s04920;POPTR_0010s14600;POPTR_0012s05210;POPTR_0012s07470;POPTR_0012s10670;POPTR_0014s14650;POPTR_0015s03760;POPTR_00…
PtrGATA33	TFmatrixID_0174	333	+	GCAAGcgc	bHLH	POPTR_0002s10030;POPTR_0002s11540;POPTR_0002s23650;POPTR_0002s24990;POPTR_0003s16300;POPTR_0004s09850;POPTR_0004s16330;POPTR_0005s12370;POPTR_0005s15590;POPTR_0005s19020;POPTR_0006s05600;POPTR_0006s13790;POPTR_0007s13020;POPTR_0008s11240;POPTR_0008s19510;POPTR_0009s12000;POPTR_0010s04920;POPTR_0010s14600;POPTR_0012s05210;POPTR_0012s07470;POPTR_0012s10670;POPTR_0014s14650;POPTR_0015s03760;POPTR_00…
PtrGATA33	TFmatrixID_0174	1731	-	tcaAGTGC	bHLH	POPTR_0002s10030;POPTR_0002s11540;POPTR_0002s23650;POPTR_0002s24990;POPTR_0003s16300;POPTR_0004s09850;POPTR_0004s16330;POPTR_0005s12370;POPTR_0005s15590;POPTR_0005s19020;POPTR_0006s05600;POPTR_0006s13790;POPTR_0007s13020;POPTR_0008s11240;POPTR_0008s19510;POPTR_0009s12000;POPTR_0010s04920;POPTR_0010s14600;POPTR_0012s05210;POPTR_0012s07470;POPTR_0012s10670;POPTR_0014s14650;POPTR_0015s03760;POPTR_00…
PtrGATA33	TFmatrixID_0181	1209	+	tCCACGtta	bZIP	POPTR_0001s01840;POPTR_0003s09630;POPTR_0005s12750;POPTR_0014s08990
PtrGATA33	TFmatrixID_0184	1209	-	tcCACGTtat	bZIP	POPTR_0002s12710;POPTR_0006s08300;POPTR_0009s10400;POPTR_0014s02810
PtrGATA33	TFmatrixID_0189	1210	+	cCACGTtatt	bZIP	POPTR_0016s03220
PtrGATA33	TFmatrixID_0190	1208	+	ttCCACGtta	bZIP	POPTR_0001s01840;POPTR_0002s16870;POPTR_0003s09630;POPTR_0005s12750;POPTR_0014s08990
PtrGATA33	TFmatrixID_0192	1209	+	tCCACGtta	bZIP	POPTR_0002s16870;POPTR_0005s12750;POPTR_0014s08990
PtrGATA33	TFmatrixID_0193	314	+	ACACGaat	bZIP	POPTR_0002s12710;POPTR_0004s14790;POPTR_0006s08300;POPTR_0009s10400;POPTR_0009s16610;POPTR_0014s02810
PtrGATA33	TFmatrixID_0193	643	+	ACACCttt	bZIP	POPTR_0002s12710;POPTR_0004s14790;POPTR_0006s08300;POPTR_0009s10400;POPTR_0009s16610;POPTR_0014s02810
PtrGATA33	TFmatrixID_0193	1128	-	ataCATGT	bZIP	POPTR_0002s12710;POPTR_0004s14790;POPTR_0006s08300;POPTR_0009s10400;POPTR_0009s16610;POPTR_0014s02810
PtrGATA33	TFmatrixID_0194	1208	+	ttcCACGTta	bZIP	POPTR_0001s01840;POPTR_0003s09630;POPTR_0005s12750;POPTR_0007s12460;POPTR_0014s08990
PtrGATA33	TFmatrixID_0200	1208	+	ttcCACGTtat	bZIP	POPTR_0010s14530;POPTR_0017s14490
PtrGATA33	TFmatrixID_0201	1210	+	cCACGTta	bZIP	POPTR_0010s14530;POPTR_0017s14490
PtrGATA33	TFmatrixID_0211	67	+	aACACTa	C2H2	POPTR_0001s30260;POPTR_0009s09250;POPTR_0014s01760
PtrGATA33	TFmatrixID_0211	1881	+	cACACTt	C2H2	POPTR_0001s30260;POPTR_0009s09250;POPTR_0014s01760
PtrGATA33	TFmatrixID_0213	67	+	aACACTa	C2H2	POPTR_0001s30260;POPTR_0002s14460;POPTR_0009s09250;POPTR_0014s01760
PtrGATA33	TFmatrixID_0213	1881	+	cACACTt	C2H2	POPTR_0001s30260;POPTR_0002s14460;POPTR_0009s09250;POPTR_0014s01760
PtrGATA33	TFmatrixID_0223	108	+	agaAATTTttatt	TCR	POPTR_0010s09350
PtrGATA33	TFmatrixID_0223	1463	-	aataaAAATTtaa	TCR	POPTR_0010s09350
PtrGATA33	TFmatrixID_0223	1466	+	aaaAATTTaaaaa	TCR	POPTR_0010s09350
PtrGATA33	TFmatrixID_0223	1471	-	tttaaAAATTtta	TCR	POPTR_0010s09350
PtrGATA33	TFmatrixID_0223	1474	+	aaaAATTTtaaaa	TCR	POPTR_0010s09350
PtrGATA33	TFmatrixID_0223	1505	-	tattaAAATTttc	TCR	POPTR_0010s09350
PtrGATA33	TFmatrixID_0223	1508	+	taaAATTTtcatg	TCR	POPTR_0010s09350
PtrGATA33	TFmatrixID_0223	1631	+	gaaAATTTgaatt	TCR	POPTR_0010s09350
PtrGATA33	TFmatrixID_0224	1470	+	aTTTAAaa	TCR	POPTR_0006s16340;POPTR_0018s08960
PtrGATA33	TFmatrixID_0224	1470	-	atTTAAAa	TCR	POPTR_0006s16340;POPTR_0018s08960
PtrGATA33	TFmatrixID_0224	1492	+	aTTTAAaa	TCR	POPTR_0006s16340;POPTR_0018s08960
PtrGATA33	TFmatrixID_0224	1492	-	atTTAAAa	TCR	POPTR_0006s16340;POPTR_0018s08960
PtrGATA33	TFmatrixID_0226	1635	+	aTTTGAat	TCR	POPTR_0010s09350
PtrGATA33	TFmatrixID_0227	1014	-	tttTCAAAta	TCR	POPTR_0006s16340;POPTR_0018s08960
PtrGATA33	TFmatrixID_0227	1393	+	taTTTGAaaa	TCR	POPTR_0006s16340;POPTR_0018s08960
PtrGATA33	TFmatrixID_0227	1634	+	aaTTTGAatt	TCR	POPTR_0006s16340;POPTR_0018s08960
PtrGATA33	TFmatrixID_0255	930	+	tTGTATctt	EIN3	POPTR_0001s05360;POPTR_0001s05370;POPTR_0003s22090;POPTR_0004s20830;POPTR_0008s01200;POPTR_0009s16080;POPTR_0010s25370
PtrGATA33	TFmatrixID_0255	1125	-	aaaATACAt	EIN3	POPTR_0001s05360;POPTR_0001s05370;POPTR_0003s22090;POPTR_0004s20830;POPTR_0008s01200;POPTR_0009s16080;POPTR_0010s25370
PtrGATA33	TFmatrixID_0262	208	+	atTGATCaa	GATA	POPTR_0005s02040;POPTR_0006s24560;POPTR_0008s22950;POPTR_0010s00360;POPTR_0014s11940;POPTR_0018s05160
PtrGATA33	TFmatrixID_0262	209	-	ttGATCAaa	GATA	POPTR_0005s02040;POPTR_0006s24560;POPTR_0008s22950;POPTR_0010s00360;POPTR_0014s11940;POPTR_0018s05160
PtrGATA33	TFmatrixID_0262	794	+	tgTGATCag	GATA	POPTR_0005s02040;POPTR_0006s24560;POPTR_0008s22950;POPTR_0010s00360;POPTR_0014s11940;POPTR_0018s05160
PtrGATA33	TFmatrixID_0262	795	-	gtGATCAgt	GATA	POPTR_0005s02040;POPTR_0006s24560;POPTR_0008s22950;POPTR_0010s00360;POPTR_0014s11940;POPTR_0018s05160
PtrGATA33	TFmatrixID_0262	1336	+	tgTGATCat	GATA	POPTR_0005s02040;POPTR_0006s24560;POPTR_0008s22950;POPTR_0010s00360;POPTR_0014s11940;POPTR_0018s05160
PtrGATA33	TFmatrixID_0262	1337	-	gtGATCAta	GATA	POPTR_0005s02040;POPTR_0006s24560;POPTR_0008s22950;POPTR_0010s00360;POPTR_0014s11940;POPTR_0018s05160
PtrGATA33	TFmatrixID_0278	1130	-	acaTGTCAtg	Homeodomain	POPTR_0002s11400;POPTR_0004s00650;POPTR_0008s19290;POPTR_0010s05340;POPTR_0011s01590;POPTR_0012s08900;POPTR_0015s09040
PtrGATA33	TFmatrixID_0280	850	+	attTTAATgg	Homeodomain	POPTR_0001s02030;POPTR_0001s18470;POPTR_0002s15610;POPTR_0002s23080;POPTR_0003s05100;POPTR_0003s09470;POPTR_0004s01980;POPTR_0004s07310;POPTR_0011s00520;POPTR_0012s13390;POPTR_0014s07130;POPTR_0014s15010;POPTR_0015s05050;POPTR_0015s13340;POPTR_0017s01400
PtrGATA33	TFmatrixID_0280	1038	+	ctaTTAATgg	Homeodomain	POPTR_0001s02030;POPTR_0001s18470;POPTR_0002s15610;POPTR_0002s23080;POPTR_0003s05100;POPTR_0003s09470;POPTR_0004s01980;POPTR_0004s07310;POPTR_0011s00520;POPTR_0012s13390;POPTR_0014s07130;POPTR_0014s15010;POPTR_0015s05050;POPTR_0015s13340;POPTR_0017s01400
PtrGATA33	TFmatrixID_0280	1055	+	catTTAATgt	Homeodomain	POPTR_0001s02030;POPTR_0001s18470;POPTR_0002s15610;POPTR_0002s23080;POPTR_0003s05100;POPTR_0003s09470;POPTR_0004s01980;POPTR_0004s07310;POPTR_0011s00520;POPTR_0012s13390;POPTR_0014s07130;POPTR_0014s15010;POPTR_0015s05050;POPTR_0015s13340;POPTR_0017s01400
PtrGATA33	TFmatrixID_0280	1162	-	acATTAAagt	Homeodomain	POPTR_0001s02030;POPTR_0001s18470;POPTR_0002s15610;POPTR_0002s23080;POPTR_0003s05100;POPTR_0003s09470;POPTR_0004s01980;POPTR_0004s07310;POPTR_0011s00520;POPTR_0012s13390;POPTR_0014s07130;POPTR_0014s15010;POPTR_0015s05050;POPTR_0015s13340;POPTR_0017s01400
PtrGATA33	TFmatrixID_0280	1547	+	taaTTAATga	Homeodomain	POPTR_0001s02030;POPTR_0001s18470;POPTR_0002s15610;POPTR_0002s23080;POPTR_0003s05100;POPTR_0003s09470;POPTR_0004s01980;POPTR_0004s07310;POPTR_0011s00520;POPTR_0012s13390;POPTR_0014s07130;POPTR_0014s15010;POPTR_0015s05050;POPTR_0015s13340;POPTR_0017s01400
PtrGATA33	TFmatrixID_0281	31	-	tcAATAAta	Homeodomain	POPTR_0002s10080;POPTR_0005s07290;POPTR_0005s17390;POPTR_0007s05010;POPTR_0008s14770;POPTR_0008s19900;POPTR_0010s10340;POPTR_0012s07270;POPTR_0015s07640;POPTR_0017s11800
PtrGATA33	TFmatrixID_0283	365	-	acAATCAcag	Homeodomain	POPTR_0001s15490;POPTR_0001s23680;POPTR_0002s11410;POPTR_0002s13720;POPTR_0003s07760;POPTR_0005s19080;POPTR_0006s07100;POPTR_0006s20820;POPTR_0007s14590;POPTR_0008s12840;POPTR_0009s02850;POPTR_0010s12300;POPTR_0014s04460;POPTR_0016s05890;POPTR_0018s13300;POPTR_0149s00220
PtrGATA33	TFmatrixID_0283	1329	+	tacTGATTgt	Homeodomain	POPTR_0001s15490;POPTR_0001s23680;POPTR_0002s11410;POPTR_0002s13720;POPTR_0003s07760;POPTR_0005s19080;POPTR_0006s07100;POPTR_0006s20820;POPTR_0007s14590;POPTR_0008s12840;POPTR_0009s02850;POPTR_0010s12300;POPTR_0014s04460;POPTR_0016s05890;POPTR_0018s13300;POPTR_0149s00220
PtrGATA33	TFmatrixID_0284	1329	+	tacTGATTgt	Homeodomain	POPTR_0001s11380;POPTR_0002s17680;POPTR_0012s03080;POPTR_0014s09860
PtrGATA33	TFmatrixID_0286	365	-	acAATCAc	Homeodomain	POPTR_0001s15490;POPTR_0001s23680;POPTR_0002s11410;POPTR_0002s13720;POPTR_0003s07760;POPTR_0005s19080;POPTR_0006s07100;POPTR_0006s20820;POPTR_0007s14590;POPTR_0008s12840;POPTR_0009s02850;POPTR_0010s12300;POPTR_0014s04460;POPTR_0016s05890;POPTR_0018s13300;POPTR_0149s00220
PtrGATA33	TFmatrixID_0286	1331	+	cTGATTgt	Homeodomain	POPTR_0001s15490;POPTR_0001s23680;POPTR_0002s11410;POPTR_0002s13720;POPTR_0003s07760;POPTR_0005s19080;POPTR_0006s07100;POPTR_0006s20820;POPTR_0007s14590;POPTR_0008s12840;POPTR_0009s02850;POPTR_0010s12300;POPTR_0014s04460;POPTR_0016s05890;POPTR_0018s13300;POPTR_0149s00220
PtrGATA33	TFmatrixID_0288	1037	-	tctATTAAtgg	Homeodomain	POPTR_0001s02030;POPTR_0001s18470;POPTR_0002s15610;POPTR_0002s23080;POPTR_0003s05100;POPTR_0003s09470;POPTR_0004s01980;POPTR_0011s00520;POPTR_0012s13390;POPTR_0014s07130;POPTR_0014s15010;POPTR_0015s05050;POPTR_0015s13340;POPTR_0017s01400
PtrGATA33	TFmatrixID_0288	1485	-	aaaATTAAttt	Homeodomain	POPTR_0001s02030;POPTR_0001s18470;POPTR_0002s15610;POPTR_0002s23080;POPTR_0003s05100;POPTR_0003s09470;POPTR_0004s01980;POPTR_0011s00520;POPTR_0012s13390;POPTR_0014s07130;POPTR_0014s15010;POPTR_0015s05050;POPTR_0015s13340;POPTR_0017s01400
PtrGATA33	TFmatrixID_0288	1486	+	aaaTTAATtta	Homeodomain	POPTR_0001s02030;POPTR_0001s18470;POPTR_0002s15610;POPTR_0002s23080;POPTR_0003s05100;POPTR_0003s09470;POPTR_0004s01980;POPTR_0011s00520;POPTR_0012s13390;POPTR_0014s07130;POPTR_0014s15010;POPTR_0015s05050;POPTR_0015s13340;POPTR_0017s01400
PtrGATA33	TFmatrixID_0288	1546	-	ttaATTAAtga	Homeodomain	POPTR_0001s02030;POPTR_0001s18470;POPTR_0002s15610;POPTR_0002s23080;POPTR_0003s05100;POPTR_0003s09470;POPTR_0004s01980;POPTR_0011s00520;POPTR_0012s13390;POPTR_0014s07130;POPTR_0014s15010;POPTR_0015s05050;POPTR_0015s13340;POPTR_0017s01400
PtrGATA33	TFmatrixID_0289	996	-	caAATCAttt	Homeodomain	POPTR_0001s15490;POPTR_0001s23680;POPTR_0002s11410;POPTR_0002s13720;POPTR_0003s07760;POPTR_0005s19080;POPTR_0006s07100;POPTR_0006s20820;POPTR_0007s14590;POPTR_0008s12840;POPTR_0009s02850;POPTR_0014s04460;POPTR_0016s05890;POPTR_0149s00220
PtrGATA33	TFmatrixID_0290	1056	+	atTTAATgta	Homeodomain	POPTR_0001s02030;POPTR_0002s15610;POPTR_0002s23080;POPTR_0003s09470;POPTR_0004s01980;POPTR_0004s07310;POPTR_0011s00520;POPTR_0012s13390;POPTR_0014s07130;POPTR_0014s15010;POPTR_0015s05050;POPTR_0015s13340;POPTR_0017s01400
PtrGATA33	TFmatrixID_0290	1161	-	gacATTAAag	Homeodomain	POPTR_0001s02030;POPTR_0002s15610;POPTR_0002s23080;POPTR_0003s09470;POPTR_0004s01980;POPTR_0004s07310;POPTR_0011s00520;POPTR_0012s13390;POPTR_0014s07130;POPTR_0014s15010;POPTR_0015s05050;POPTR_0015s13340;POPTR_0017s01400
PtrGATA33	TFmatrixID_0290	1548	+	aaTTAATgaa	Homeodomain	POPTR_0001s02030;POPTR_0002s15610;POPTR_0002s23080;POPTR_0003s09470;POPTR_0004s01980;POPTR_0004s07310;POPTR_0011s00520;POPTR_0012s13390;POPTR_0014s07130;POPTR_0014s15010;POPTR_0015s05050;POPTR_0015s13340;POPTR_0017s01400
PtrGATA33	TFmatrixID_0292	238	+	aATTATtt	Homeodomain	POPTR_0002s10080;POPTR_0005s07290;POPTR_0005s17390;POPTR_0007s05010;POPTR_0008s14770;POPTR_0008s19900;POPTR_0010s10340;POPTR_0012s07270;POPTR_0015s07640;POPTR_0017s11800
PtrGATA33	TFmatrixID_0292	1201	-	taATAATt	Homeodomain	POPTR_0002s10080;POPTR_0005s07290;POPTR_0005s17390;POPTR_0007s05010;POPTR_0008s14770;POPTR_0008s19900;POPTR_0010s10340;POPTR_0012s07270;POPTR_0015s07640;POPTR_0017s11800
PtrGATA33	TFmatrixID_0292	1367	-	taATAATt	Homeodomain	POPTR_0002s10080;POPTR_0005s07290;POPTR_0005s17390;POPTR_0007s05010;POPTR_0008s14770;POPTR_0008s19900;POPTR_0010s10340;POPTR_0012s07270;POPTR_0015s07640;POPTR_0017s11800
PtrGATA33	TFmatrixID_0292	1371	+	aATTATtt	Homeodomain	POPTR_0002s10080;POPTR_0005s07290;POPTR_0005s17390;POPTR_0007s05010;POPTR_0008s14770;POPTR_0008s19900;POPTR_0010s10340;POPTR_0012s07270;POPTR_0015s07640;POPTR_0017s11800
PtrGATA33	TFmatrixID_0292	1435	+	aATTATtt	Homeodomain	POPTR_0002s10080;POPTR_0005s07290;POPTR_0005s17390;POPTR_0007s05010;POPTR_0008s14770;POPTR_0008s19900;POPTR_0010s10340;POPTR_0012s07270;POPTR_0015s07640;POPTR_0017s11800
PtrGATA33	TFmatrixID_0293	1130	-	acaTGTCAtg	Homeodomain	POPTR_0001s08550;POPTR_0006s20440;POPTR_0006s27560;POPTR_0018s02210;POPTR_0018s12200
PtrGATA33	TFmatrixID_0295	363	-	aaacAATCAc	Homeodomain	POPTR_0002s17680;POPTR_0012s03080;POPTR_0014s09860
PtrGATA33	TFmatrixID_0299	365	-	acAATCAc	Homeodomain	POPTR_0002s00980;POPTR_0005s10480;POPTR_0005s27410
PtrGATA33	TFmatrixID_0299	1331	+	cTGATTgt	Homeodomain	POPTR_0002s00980;POPTR_0005s10480;POPTR_0005s27410
PtrGATA33	TFmatrixID_0319	147	+	aaaGGATAaa	Myb/SANT	POPTR_0001s15510;POPTR_0001s19070;POPTR_0003s07720
PtrGATA33	TFmatrixID_0319	1565	-	atTATCCtaa	Myb/SANT	POPTR_0001s15510;POPTR_0001s19070;POPTR_0003s07720
PtrGATA33	TFmatrixID_0320	198	+	aaGATATta	Myb/SANT	POPTR_0002s16460;POPTR_0004s07160;POPTR_0006s13530;POPTR_0014s08520;POPTR_0016s08470;POPTR_0017s01140
PtrGATA33	TFmatrixID_0320	1444	-	taATATCag	Myb/SANT	POPTR_0002s16460;POPTR_0004s07160;POPTR_0006s13530;POPTR_0014s08520;POPTR_0016s08470;POPTR_0017s01140
PtrGATA33	TFmatrixID_0323	198	-	aaGATATtat	Myb/SANT	POPTR_0004s07270;POPTR_0012s03530;POPTR_0015s05430
PtrGATA33	TFmatrixID_0323	1443	+	ttaATATCag	Myb/SANT	POPTR_0004s07270;POPTR_0012s03530;POPTR_0015s05430
PtrGATA33	TFmatrixID_0324	1046	+	gGAATCta	Myb/SANT	POPTR_0006s00290;POPTR_0016s00310
PtrGATA33	TFmatrixID_0326	148	-	aaGGATAaaa	Myb/SANT	POPTR_0008s19610;POPTR_0010s04860;POPTR_0012s07560;POPTR_0015s08020
PtrGATA33	TFmatrixID_0326	1564	+	aatTATCCta	Myb/SANT	POPTR_0008s19610;POPTR_0010s04860;POPTR_0012s07560;POPTR_0015s08020
PtrGATA33	TFmatrixID_0327	1044	+	atgGAATCta	Myb/SANT	POPTR_0008s11630;POPTR_0009s10980;POPTR_0010s13900
PtrGATA33	TFmatrixID_0327	1920	+	gttGAATCtt	Myb/SANT	POPTR_0008s11630;POPTR_0009s10980;POPTR_0010s13900
PtrGATA33	TFmatrixID_0328	149	+	aGGATAaa	Myb/SANT	POPTR_0001s19070;POPTR_0003s07720;POPTR_0008s19610;POPTR_0010s04860;POPTR_0015s08020
PtrGATA33	TFmatrixID_0328	1565	-	atTATCCt	Myb/SANT	POPTR_0001s19070;POPTR_0003s07720;POPTR_0008s19610;POPTR_0010s04860;POPTR_0015s08020
PtrGATA33	TFmatrixID_0331	148	-	aaGGATAaaa	Myb/SANT	POPTR_0001s15510;POPTR_0001s19070;POPTR_0001s22660;POPTR_0003s07720
PtrGATA33	TFmatrixID_0335	147	+	aaaGGATAaa	Myb/SANT	POPTR_0008s19610;POPTR_0010s04860
PtrGATA33	TFmatrixID_0335	1565	-	atTATCCtaa	Myb/SANT	POPTR_0008s19610;POPTR_0010s04860
PtrGATA33	TFmatrixID_0337	1044	+	atgGAATCta	Myb/SANT	POPTR_0008s11630;POPTR_0009s10980;POPTR_0010s13900
PtrGATA33	TFmatrixID_0337	1920	+	gttGAATCtt	Myb/SANT	POPTR_0008s11630;POPTR_0009s10980;POPTR_0010s13900
PtrGATA33	TFmatrixID_0338	1044	+	atgGAATCta	Myb/SANT	POPTR_0007s11470;POPTR_0008s11630;POPTR_0009s10980;POPTR_0010s13900
PtrGATA33	TFmatrixID_0338	1920	+	gttGAATCtt	Myb/SANT	POPTR_0007s11470;POPTR_0008s11630;POPTR_0009s10980;POPTR_0010s13900
PtrGATA33	TFmatrixID_0339	810	-	gggTATCCttc	Myb/SANT	POPTR_0008s19610;POPTR_0010s04860
PtrGATA33	TFmatrixID_0340	1044	+	atgGAATCta	Myb/SANT	POPTR_0006s00290;POPTR_0016s00310
PtrGATA33	TFmatrixID_0341	1044	+	atggAATCTa	Myb/SANT	POPTR_0008s13490;POPTR_0008s22990;POPTR_0010s11600
PtrGATA33	TFmatrixID_0341	1920	+	gttgAATCTt	Myb/SANT	POPTR_0008s13490;POPTR_0008s22990;POPTR_0010s11600
PtrGATA33	TFmatrixID_0342	1044	+	atgGAATCt	Myb/SANT	POPTR_0013s05670;POPTR_0019s04820
PtrGATA33	TFmatrixID_0342	1593	+	ctgGAATCa	Myb/SANT	POPTR_0013s05670;POPTR_0019s04820
PtrGATA33	TFmatrixID_0344	1044	+	atgGAATCta	Myb/SANT	POPTR_0008s13490;POPTR_0008s22990;POPTR_0010s00320;POPTR_0010s11600
PtrGATA33	TFmatrixID_0344	1920	+	gttGAATCtt	Myb/SANT	POPTR_0008s13490;POPTR_0008s22990;POPTR_0010s00320;POPTR_0010s11600
PtrGATA33	TFmatrixID_0345	1044	+	atgGAATCta	Myb/SANT	POPTR_0008s08130;POPTR_0010s18130;POPTR_0011s00680
PtrGATA33	TFmatrixID_0345	1593	+	ctgGAATCaa	Myb/SANT	POPTR_0008s08130;POPTR_0010s18130;POPTR_0011s00680
PtrGATA33	TFmatrixID_0348	930	+	ttgtATCTTt	Myb/SANT	POPTR_0008s13490;POPTR_0008s22990;POPTR_0010s00320;POPTR_0010s11600
PtrGATA33	TFmatrixID_0348	1921	+	ttgaATCTTa	Myb/SANT	POPTR_0008s13490;POPTR_0008s22990;POPTR_0010s00320;POPTR_0010s11600
PtrGATA33	TFmatrixID_0349	1044	+	atggAATCTa	Myb/SANT	POPTR_0001s02910;POPTR_0003s08600
PtrGATA33	TFmatrixID_0351	1044	+	atgGAATCta	Myb/SANT	POPTR_0002s25960;POPTR_0013s04530;POPTR_0019s03750
PtrGATA33	TFmatrixID_0357	893	+	gtAATATtct	Myb/SANT	POPTR_0001s02010;POPTR_0002s13170;POPTR_0003s09490;POPTR_0004s08070;POPTR_0012s03900;POPTR_0014s03650;POPTR_0015s05340;POPTR_0017s02220
PtrGATA33	TFmatrixID_0357	893	-	gtaATATTct	Myb/SANT	POPTR_0001s02010;POPTR_0002s13170;POPTR_0003s09490;POPTR_0004s08070;POPTR_0012s03900;POPTR_0014s03650;POPTR_0015s05340;POPTR_0017s02220
PtrGATA33	TFmatrixID_0357	1382	+	aaAATATttt	Myb/SANT	POPTR_0001s02010;POPTR_0002s13170;POPTR_0003s09490;POPTR_0004s08070;POPTR_0012s03900;POPTR_0014s03650;POPTR_0015s05340;POPTR_0017s02220
PtrGATA33	TFmatrixID_0357	1382	-	aaaATATTtt	Myb/SANT	POPTR_0001s02010;POPTR_0002s13170;POPTR_0003s09490;POPTR_0004s08070;POPTR_0012s03900;POPTR_0014s03650;POPTR_0015s05340;POPTR_0017s02220
PtrGATA33	TFmatrixID_0357	1496	+	aaAATATttt	Myb/SANT	POPTR_0001s02010;POPTR_0002s13170;POPTR_0003s09490;POPTR_0004s08070;POPTR_0012s03900;POPTR_0014s03650;POPTR_0015s05340;POPTR_0017s02220
PtrGATA33	TFmatrixID_0357	1496	-	aaaATATTtt	Myb/SANT	POPTR_0001s02010;POPTR_0002s13170;POPTR_0003s09490;POPTR_0004s08070;POPTR_0012s03900;POPTR_0014s03650;POPTR_0015s05340;POPTR_0017s02220
PtrGATA33	TFmatrixID_0358	1043	+	aatgGAATCt	Myb/SANT	POPTR_0013s05670;POPTR_0019s04820
PtrGATA33	TFmatrixID_0358	1592	+	cctgGAATCa	Myb/SANT	POPTR_0013s05670;POPTR_0019s04820
PtrGATA33	TFmatrixID_0359	1044	+	atgGAATCta	Myb/SANT	POPTR_0013s04530;POPTR_0019s03750
PtrGATA33	TFmatrixID_0361	148	-	aagGATAAaa	Myb/SANT	POPTR_0001s15510;POPTR_0003s07720;POPTR_0006s15480;POPTR_0008s19610;POPTR_0010s04860
PtrGATA33	TFmatrixID_0361	1564	+	aaTTATCcta	Myb/SANT	POPTR_0001s15510;POPTR_0003s07720;POPTR_0006s15480;POPTR_0008s19610;POPTR_0010s04860
PtrGATA33	TFmatrixID_0362	929	+	attgTATCTttat	Myb/SANT	POPTR_0018s11960
PtrGATA33	TFmatrixID_0362	1930	+	aactTATCTcata	Myb/SANT	POPTR_0018s11960
PtrGATA33	TFmatrixID_0364	199	-	aGATATta	Myb/SANT	POPTR_0006s13530;POPTR_0016s08470
PtrGATA33	TFmatrixID_0367	1044	+	atgGAATCta	Myb/SANT	POPTR_0008s11630;POPTR_0009s10980;POPTR_0010s13900
PtrGATA33	TFmatrixID_0368	1044	+	atgGAATCta	Myb/SANT	POPTR_0002s25960;POPTR_0007s15110
PtrGATA33	TFmatrixID_0369	198	-	aaGATATta	Myb/SANT	POPTR_0002s18170;POPTR_0004s07270;POPTR_0014s10240
PtrGATA33	TFmatrixID_0371	1044	+	atgGAATCta	Myb/SANT	POPTR_0008s13490;POPTR_0008s22990;POPTR_0010s00320;POPTR_0010s11600
PtrGATA33	TFmatrixID_0371	1920	+	gttGAATCtt	Myb/SANT	POPTR_0008s13490;POPTR_0008s22990;POPTR_0010s00320;POPTR_0010s11600
PtrGATA33	TFmatrixID_0374	1563	-	aaatTATCCtaaa	Myb/SANT	POPTR_0006s15480;POPTR_0008s19610;POPTR_0010s04860
PtrGATA33	TFmatrixID_0391	710	+	gataGCGTGg	NAC; NAM	POPTR_0001s40680;POPTR_0002s00730;POPTR_0005s27720;POPTR_0006s29180;POPTR_0011s11600;POPTR_0012s01610;POPTR_0012s05280;POPTR_0013s05110;POPTR_0015s02170;POPTR_0015s03700;POPTR_0017s12210;POPTR_0018s03910;POPTR_0019s04710
PtrGATA33	TFmatrixID_0393	710	+	gataGCGTGg	NAC; NAM	POPTR_0001s40680;POPTR_0002s00730;POPTR_0005s27720;POPTR_0006s29180;POPTR_0011s11600;POPTR_0012s01610;POPTR_0012s05280;POPTR_0013s05110;POPTR_0015s02170;POPTR_0015s03700;POPTR_0017s12210;POPTR_0018s03910;POPTR_0019s04710
PtrGATA33	TFmatrixID_0418	37	+	ATATAaa	TBP	POPTR_0013s05580;POPTR_0019s04890
PtrGATA33	TFmatrixID_0418	1798	-	ttTATAT	TBP	POPTR_0013s05580;POPTR_0019s04890
PtrGATA33	TFmatrixID_0419	294	-	ATATAtt	TBP	POPTR_0013s05580;POPTR_0019s04890
PtrGATA33	TFmatrixID_0419	1117	-	ATATAtt	TBP	POPTR_0013s05580;POPTR_0019s04890
PtrGATA33	TFmatrixID_0419	1414	+	aaTATAT	TBP	POPTR_0013s05580;POPTR_0019s04890
PtrGATA33	TFmatrixID_0419	1417	-	ATATAtt	TBP	POPTR_0013s05580;POPTR_0019s04890
PtrGATA33	TFmatrixID_0422	443	-	tctGGTCCag	TCP	POPTR_0013s12370;POPTR_0019s12110
PtrGATA33	TFmatrixID_0422	1586	-	tatGGTCCtg	TCP	POPTR_0013s12370;POPTR_0019s12110
PtrGATA33	TFmatrixID_0427	768	-	ggGGTCCc	TCP	POPTR_0004s11510;POPTR_0015s06980;POPTR_0017s13050
PtrGATA33	TFmatrixID_0429	1661	+	gccCCCAC	TCP	POPTR_0001s08590;POPTR_0001s13500;POPTR_0001s33470;POPTR_0002s15360;POPTR_0003s16630;POPTR_0004s04600;POPTR_0004s23080;POPTR_0005s09250;POPTR_0006s12770;POPTR_0007s07480;POPTR_0009s01480;POPTR_0011s05430;POPTR_0012s13700;POPTR_0013s11510;POPTR_0014s07450;POPTR_0015s13660;POPTR_0016s11350;POPTR_0017s09820;POPTR_0019s11120
PtrGATA33	TFmatrixID_0431	1661	+	gccCCCAC	TCP	POPTR_0001s08590;POPTR_0001s13500;POPTR_0001s33470;POPTR_0002s15360;POPTR_0003s16630;POPTR_0004s04600;POPTR_0004s23080;POPTR_0005s09250;POPTR_0006s12770;POPTR_0007s07480;POPTR_0009s01480;POPTR_0011s05430;POPTR_0012s13700;POPTR_0013s11510;POPTR_0014s07450;POPTR_0015s13660;POPTR_0016s11350;POPTR_0017s09820;POPTR_0019s11120
PtrGATA33	TFmatrixID_0432	768	-	ggGGTCCc	TCP	POPTR_0004s11510;POPTR_0015s06980;POPTR_0017s13050
PtrGATA33	TFmatrixID_0436	768	-	ggGGTCCcaa	TCP	POPTR_0001s38480;POPTR_0011s09890;POPTR_0013s12370;POPTR_0019s12110
PtrGATA33	TFmatrixID_0440	444	-	ctGGTCCa	TCP	POPTR_0001s38480;POPTR_0004s06440;POPTR_0004s11510;POPTR_0010s14030;POPTR_0011s02350;POPTR_0011s09890;POPTR_0015s03140;POPTR_0015s06980;POPTR_0017s13050;POPTR_0017s13980
PtrGATA33	TFmatrixID_0440	1587	-	atGGTCCt	TCP	POPTR_0001s38480;POPTR_0004s06440;POPTR_0004s11510;POPTR_0010s14030;POPTR_0011s02350;POPTR_0011s09890;POPTR_0015s03140;POPTR_0015s06980;POPTR_0017s13050;POPTR_0017s13980
PtrGATA33	TFmatrixID_0471	237	-	caATTATt	Homeodomain	POPTR_0002s10080;POPTR_0005s07290;POPTR_0005s17390;POPTR_0007s05010;POPTR_0008s14770;POPTR_0008s19900;POPTR_0010s10340;POPTR_0012s07270;POPTR_0015s07640;POPTR_0017s11800
PtrGATA33	TFmatrixID_0471	1202	+	aATAATtt	Homeodomain	POPTR_0002s10080;POPTR_0005s07290;POPTR_0005s17390;POPTR_0007s05010;POPTR_0008s14770;POPTR_0008s19900;POPTR_0010s10340;POPTR_0012s07270;POPTR_0015s07640;POPTR_0017s11800
PtrGATA33	TFmatrixID_0471	1368	+	aATAATta	Homeodomain	POPTR_0002s10080;POPTR_0005s07290;POPTR_0005s17390;POPTR_0007s05010;POPTR_0008s14770;POPTR_0008s19900;POPTR_0010s10340;POPTR_0012s07270;POPTR_0015s07640;POPTR_0017s11800
PtrGATA33	TFmatrixID_0471	1370	-	taATTATt	Homeodomain	POPTR_0002s10080;POPTR_0005s07290;POPTR_0005s17390;POPTR_0007s05010;POPTR_0008s14770;POPTR_0008s19900;POPTR_0010s10340;POPTR_0012s07270;POPTR_0015s07640;POPTR_0017s11800
PtrGATA33	TFmatrixID_0471	1434	-	aaATTATt	Homeodomain	POPTR_0002s10080;POPTR_0005s07290;POPTR_0005s17390;POPTR_0007s05010;POPTR_0008s14770;POPTR_0008s19900;POPTR_0010s10340;POPTR_0012s07270;POPTR_0015s07640;POPTR_0017s11800
PtrGATA33	TFmatrixID_0476	948	-	aTTTTTctttttggta	AT-Hook	POPTR_0004s08590;POPTR_0017s02940
PtrGATA33	TFmatrixID_0476	1464	+	ataaaaatttAAAAAt	AT-Hook	POPTR_0004s08590;POPTR_0017s02940
PtrGATA33	TFmatrixID_0484	233	-	aaaacaaTTATTt	Homeodomain	POPTR_0002s10080;POPTR_0005s07290;POPTR_0005s17390;POPTR_0007s05010;POPTR_0008s14770;POPTR_0008s19900;POPTR_0010s10340;POPTR_0012s07270;POPTR_0015s07640;POPTR_0017s11800
PtrGATA33	TFmatrixID_0489	1210	+	cCACGTta	bZIP	POPTR_0005s12750;POPTR_0014s08990
PtrGATA33	TFmatrixID_0491	284	+	ttcttattaTATATatttttg	TBP	POPTR_0013s05580;POPTR_0019s04890
PtrGATA33	TFmatrixID_0491	285	-	tcttattATATAtatttttgt	TBP	POPTR_0013s05580;POPTR_0019s04890
PtrGATA33	TFmatrixID_0491	287	-	ttattatATATAtttttgtgg	TBP	POPTR_0013s05580;POPTR_0019s04890
PtrGATA33	TFmatrixID_0491	1089	+	aaaatcacaTATATatatata	TBP	POPTR_0013s05580;POPTR_0019s04890
PtrGATA33	TFmatrixID_0491	1091	+	aatcacataTATATatatata	TBP	POPTR_0013s05580;POPTR_0019s04890
PtrGATA33	TFmatrixID_0491	1092	-	atcacatATATAtatatatat	TBP	POPTR_0013s05580;POPTR_0019s04890
PtrGATA33	TFmatrixID_0491	1093	+	tcacatataTATATatatata	TBP	POPTR_0013s05580;POPTR_0019s04890
PtrGATA33	TFmatrixID_0491	1094	-	cacatatATATAtatatatat	TBP	POPTR_0013s05580;POPTR_0019s04890
PtrGATA33	TFmatrixID_0491	1095	+	acatatataTATATatatata	TBP	POPTR_0013s05580;POPTR_0019s04890
PtrGATA33	TFmatrixID_0491	1096	-	catatatATATAtatatatat	TBP	POPTR_0013s05580;POPTR_0019s04890
PtrGATA33	TFmatrixID_0491	1097	+	atatatataTATATatatata	TBP	POPTR_0013s05580;POPTR_0019s04890
PtrGATA33	TFmatrixID_0491	1098	-	tatatatATATAtatatatat	TBP	POPTR_0013s05580;POPTR_0019s04890
PtrGATA33	TFmatrixID_0491	1099	+	atatatataTATATatatata	TBP	POPTR_0013s05580;POPTR_0019s04890
PtrGATA33	TFmatrixID_0491	1100	-	tatatatATATAtatatatat	TBP	POPTR_0013s05580;POPTR_0019s04890
PtrGATA33	TFmatrixID_0491	1101	+	atatatataTATATatatata	TBP	POPTR_0013s05580;POPTR_0019s04890
PtrGATA33	TFmatrixID_0491	1102	-	tatatatATATAtatatatat	TBP	POPTR_0013s05580;POPTR_0019s04890
PtrGATA33	TFmatrixID_0491	1103	+	atatatataTATATatatatt	TBP	POPTR_0013s05580;POPTR_0019s04890
PtrGATA33	TFmatrixID_0491	1104	-	tatatatATATAtatatatta	TBP	POPTR_0013s05580;POPTR_0019s04890
PtrGATA33	TFmatrixID_0491	1105	+	atatatataTATATatattaa	TBP	POPTR_0013s05580;POPTR_0019s04890
PtrGATA33	TFmatrixID_0491	1106	-	tatatatATATAtatattaaa	TBP	POPTR_0013s05580;POPTR_0019s04890
PtrGATA33	TFmatrixID_0491	1107	+	atatatataTATATattaaaa	TBP	POPTR_0013s05580;POPTR_0019s04890
PtrGATA33	TFmatrixID_0491	1108	-	tatatatATATAtattaaaaa	TBP	POPTR_0013s05580;POPTR_0019s04890
PtrGATA33	TFmatrixID_0491	1110	-	tatatatATATAttaaaaata	TBP	POPTR_0013s05580;POPTR_0019s04890
PtrGATA33	TFmatrixID_0491	1407	+	ttaagataaTATATatttatt	TBP	POPTR_0013s05580;POPTR_0019s04890
PtrGATA33	TFmatrixID_0491	1410	-	agataatATATAtttattttt	TBP	POPTR_0013s05580;POPTR_0019s04890
PtrGATA33	TFmatrixID_0517	31	+	tcAATAAtataa	Homeodomain	POPTR_0002s10080;POPTR_0005s07290;POPTR_0005s17390;POPTR_0007s05010;POPTR_0008s14770;POPTR_0008s19900;POPTR_0010s10340;POPTR_0012s07270;POPTR_0015s07640;POPTR_0017s11800
PtrGATA33	TFmatrixID_0517	235	-	aacaaTTATTtt	Homeodomain	POPTR_0002s10080;POPTR_0005s07290;POPTR_0005s17390;POPTR_0007s05010;POPTR_0008s14770;POPTR_0008s19900;POPTR_0010s10340;POPTR_0012s07270;POPTR_0015s07640;POPTR_0017s11800
PtrGATA33	TFmatrixID_0517	1200	+	atAATAAtttcc	Homeodomain	POPTR_0002s10080;POPTR_0005s07290;POPTR_0005s17390;POPTR_0007s05010;POPTR_0008s14770;POPTR_0008s19900;POPTR_0010s10340;POPTR_0012s07270;POPTR_0015s07640;POPTR_0017s11800
PtrGATA33	TFmatrixID_0517	1366	+	atAATAAttatt	Homeodomain	POPTR_0002s10080;POPTR_0005s07290;POPTR_0005s17390;POPTR_0007s05010;POPTR_0008s14770;POPTR_0008s19900;POPTR_0010s10340;POPTR_0012s07270;POPTR_0015s07640;POPTR_0017s11800
PtrGATA33	TFmatrixID_0517	1368	-	aataaTTATTtt	Homeodomain	POPTR_0002s10080;POPTR_0005s07290;POPTR_0005s17390;POPTR_0007s05010;POPTR_0008s14770;POPTR_0008s19900;POPTR_0010s10340;POPTR_0012s07270;POPTR_0015s07640;POPTR_0017s11800
PtrGATA33	TFmatrixID_0517	1432	-	aaaaaTTATTtt	Homeodomain	POPTR_0002s10080;POPTR_0005s07290;POPTR_0005s17390;POPTR_0007s05010;POPTR_0008s14770;POPTR_0008s19900;POPTR_0010s10340;POPTR_0012s07270;POPTR_0015s07640;POPTR_0017s11800
PtrGATA33	TFmatrixID_0518	992	-	tcaccaaATCATttcttaa	bZIP; Homeodomain; HD-ZIP	POPTR_0001s18930;POPTR_0001s38120;POPTR_0003s04860;POPTR_0004s22090;POPTR_0006s25390;POPTR_0009s01990;POPTR_0011s10070;POPTR_0018s08110
PtrGATA33	TFmatrixID_0522	1446	-	atatcAGTACtgatta	SBP	POPTR_0001s13630;POPTR_0001s40870;POPTR_0002s14320;POPTR_0002s14330;POPTR_0002s18970;POPTR_0004s04630;POPTR_0007s01030;POPTR_0008s09750;POPTR_0008s09810;POPTR_0010s16370;POPTR_0010s16400;POPTR_0011s11770;POPTR_0014s05680;POPTR_0014s05690;POPTR_0014s10960
PtrGATA33	TFmatrixID_0523	267	+	gactaaGTACAtattt	SBP	POPTR_0001s13630;POPTR_0001s13890;POPTR_0001s40870;POPTR_0002s14320;POPTR_0002s14330;POPTR_0002s18970;POPTR_0003s16780;POPTR_0003s17120;POPTR_0004s04630;POPTR_0005s28010;POPTR_0007s01030;POPTR_0008s09750;POPTR_0008s09810;POPTR_0010s16370;POPTR_0010s16400;POPTR_0011s11770;POPTR_0012s10260;POPTR_0014s05680;POPTR_0014s05690;POPTR_0014s10960;POPTR_0015s07140;POPTR_0015s11100;POPTR_0018s14680
PtrGATA33	TFmatrixID_0523	301	+	tttgtgGTACAagaca	SBP	POPTR_0001s13630;POPTR_0001s13890;POPTR_0001s40870;POPTR_0002s14320;POPTR_0002s14330;POPTR_0002s18970;POPTR_0003s16780;POPTR_0003s17120;POPTR_0004s04630;POPTR_0005s28010;POPTR_0007s01030;POPTR_0008s09750;POPTR_0008s09810;POPTR_0010s16370;POPTR_0010s16400;POPTR_0011s11770;POPTR_0012s10260;POPTR_0014s05680;POPTR_0014s05690;POPTR_0014s10960;POPTR_0015s07140;POPTR_0015s11100;POPTR_0018s14680
PtrGATA33	TFmatrixID_0527	818	+	ttccTGTTGcac	AP2; B3	POPTR_0008s11600;POPTR_0010s13930
PtrGATA33	TFmatrixID_0527	1840	+	atgcTGTTGctc	AP2; B3	POPTR_0008s11600;POPTR_0010s13930
PtrGATA33	TFmatrixID_0540	234	-	aaacaaTTATTttt	Homeodomain	POPTR_0002s10080;POPTR_0005s07290;POPTR_0005s17390;POPTR_0007s05010;POPTR_0008s14770;POPTR_0008s19900;POPTR_0010s10340;POPTR_0012s07270;POPTR_0015s07640;POPTR_0017s11800
PtrGATA33	TFmatrixID_0540	1199	+	aatAATAAtttcca	Homeodomain	POPTR_0002s10080;POPTR_0005s07290;POPTR_0005s17390;POPTR_0007s05010;POPTR_0008s14770;POPTR_0008s19900;POPTR_0010s10340;POPTR_0012s07270;POPTR_0015s07640;POPTR_0017s11800
PtrGATA33	TFmatrixID_0540	1365	+	tatAATAAttattt	Homeodomain	POPTR_0002s10080;POPTR_0005s07290;POPTR_0005s17390;POPTR_0007s05010;POPTR_0008s14770;POPTR_0008s19900;POPTR_0010s10340;POPTR_0012s07270;POPTR_0015s07640;POPTR_0017s11800
PtrGATA33	TFmatrixID_0540	1367	-	taataaTTATTttt	Homeodomain	POPTR_0002s10080;POPTR_0005s07290;POPTR_0005s17390;POPTR_0007s05010;POPTR_0008s14770;POPTR_0008s19900;POPTR_0010s10340;POPTR_0012s07270;POPTR_0015s07640;POPTR_0017s11800
PtrGATA33	TFmatrixID_0540	1431	-	aaaaaaTTATTttt	Homeodomain	POPTR_0002s10080;POPTR_0005s07290;POPTR_0005s17390;POPTR_0007s05010;POPTR_0008s14770;POPTR_0008s19900;POPTR_0010s10340;POPTR_0012s07270;POPTR_0015s07640;POPTR_0017s11800
PtrGATA33	TFmatrixID_0541	237	-	caaTTATTt	Homeodomain	POPTR_0002s10080;POPTR_0005s07290;POPTR_0005s17390;POPTR_0007s05010;POPTR_0008s14770;POPTR_0008s19900;POPTR_0010s10340;POPTR_0012s07270;POPTR_0015s07640;POPTR_0017s11800
PtrGATA33	TFmatrixID_0542	992	-	tcaccaaATCATttcttaa	bZIP; Homeodomain; HD-ZIP	POPTR_0001s18930;POPTR_0001s38120;POPTR_0003s04860;POPTR_0004s22090;POPTR_0006s25390;POPTR_0009s01990;POPTR_0011s10070;POPTR_0018s08110
PtrGATA33	TFmatrixID_0560	818	+	ttccTGTTGcac	AP2; B3	POPTR_0008s11600;POPTR_0010s13930
PtrGATA33	TFmatrixID_0560	1840	+	atgcTGTTGctc	AP2; B3	POPTR_0008s11600;POPTR_0010s13930
PtrGATA33	TFmatrixID_0562	271	-	aagTACAT	EIN3	POPTR_0001s05360;POPTR_0001s05370;POPTR_0003s22090;POPTR_0004s20830;POPTR_0008s01200;POPTR_0009s16080;POPTR_0010s25370
PtrGATA33	TFmatrixID_0569	37	+	atATAAAaaaaatga	TBP	POPTR_0013s05580;POPTR_0019s04890
PtrGATA33	TFmatrixID_0569	1021	-	atattgaaTTTATaa	TBP	POPTR_0013s05580;POPTR_0019s04890
PtrGATA33	TFmatrixID_0569	1790	-	tcgctgcaTTTATat	TBP	POPTR_0013s05580;POPTR_0019s04890
PtrGATA33	TFmatrixID_0570	165	-	tTTTTAaagt	TBP	POPTR_0013s05580;POPTR_0019s04890
PtrGATA33	TFmatrixID_0571	3	-	taTTTATa	TBP	POPTR_0013s05580;POPTR_0019s04890
PtrGATA33	TFmatrixID_0571	247	-	taTTTATt	TBP	POPTR_0013s05580;POPTR_0019s04890
PtrGATA33	TFmatrixID_0571	251	-	taTTTATc	TBP	POPTR_0013s05580;POPTR_0019s04890
PtrGATA33	TFmatrixID_0571	278	-	taTTTATt	TBP	POPTR_0013s05580;POPTR_0019s04890
PtrGATA33	TFmatrixID_0571	1027	-	aaTTTATa	TBP	POPTR_0013s05580;POPTR_0019s04890
PtrGATA33	TFmatrixID_0571	1031	+	tATAAAtc	TBP	POPTR_0013s05580;POPTR_0019s04890
PtrGATA33	TFmatrixID_0571	1420	-	taTTTATt	TBP	POPTR_0013s05580;POPTR_0019s04890
PtrGATA33	TFmatrixID_0571	1796	-	caTTTATa	TBP	POPTR_0013s05580;POPTR_0019s04890
PtrGATA33	TFmatrixID_0572	284	+	ttcttattaTATATatttttg	TBP	POPTR_0013s05580;POPTR_0019s04890
PtrGATA33	TFmatrixID_0572	285	-	tcttattATATAtatttttgt	TBP	POPTR_0013s05580;POPTR_0019s04890
PtrGATA33	TFmatrixID_0572	287	-	ttattatATATAtttttgtgg	TBP	POPTR_0013s05580;POPTR_0019s04890
PtrGATA33	TFmatrixID_0572	1089	+	aaaatcacaTATATatatata	TBP	POPTR_0013s05580;POPTR_0019s04890
PtrGATA33	TFmatrixID_0572	1091	+	aatcacataTATATatatata	TBP	POPTR_0013s05580;POPTR_0019s04890
PtrGATA33	TFmatrixID_0572	1092	-	atcacatATATAtatatatat	TBP	POPTR_0013s05580;POPTR_0019s04890
PtrGATA33	TFmatrixID_0572	1093	+	tcacatataTATATatatata	TBP	POPTR_0013s05580;POPTR_0019s04890
PtrGATA33	TFmatrixID_0572	1094	-	cacatatATATAtatatatat	TBP	POPTR_0013s05580;POPTR_0019s04890
PtrGATA33	TFmatrixID_0572	1095	+	acatatataTATATatatata	TBP	POPTR_0013s05580;POPTR_0019s04890
PtrGATA33	TFmatrixID_0572	1096	-	catatatATATAtatatatat	TBP	POPTR_0013s05580;POPTR_0019s04890
PtrGATA33	TFmatrixID_0572	1097	+	atatatataTATATatatata	TBP	POPTR_0013s05580;POPTR_0019s04890
PtrGATA33	TFmatrixID_0572	1098	-	tatatatATATAtatatatat	TBP	POPTR_0013s05580;POPTR_0019s04890
PtrGATA33	TFmatrixID_0572	1099	+	atatatataTATATatatata	TBP	POPTR_0013s05580;POPTR_0019s04890
PtrGATA33	TFmatrixID_0572	1100	-	tatatatATATAtatatatat	TBP	POPTR_0013s05580;POPTR_0019s04890
PtrGATA33	TFmatrixID_0572	1101	+	atatatataTATATatatata	TBP	POPTR_0013s05580;POPTR_0019s04890
PtrGATA33	TFmatrixID_0572	1102	-	tatatatATATAtatatatat	TBP	POPTR_0013s05580;POPTR_0019s04890
PtrGATA33	TFmatrixID_0572	1103	+	atatatataTATATatatatt	TBP	POPTR_0013s05580;POPTR_0019s04890
PtrGATA33	TFmatrixID_0572	1104	-	tatatatATATAtatatatta	TBP	POPTR_0013s05580;POPTR_0019s04890
PtrGATA33	TFmatrixID_0572	1105	+	atatatataTATATatattaa	TBP	POPTR_0013s05580;POPTR_0019s04890
PtrGATA33	TFmatrixID_0572	1106	-	tatatatATATAtatattaaa	TBP	POPTR_0013s05580;POPTR_0019s04890
PtrGATA33	TFmatrixID_0572	1107	+	atatatataTATATattaaaa	TBP	POPTR_0013s05580;POPTR_0019s04890
PtrGATA33	TFmatrixID_0572	1108	-	tatatatATATAtattaaaaa	TBP	POPTR_0013s05580;POPTR_0019s04890
PtrGATA33	TFmatrixID_0572	1110	-	tatatatATATAttaaaaata	TBP	POPTR_0013s05580;POPTR_0019s04890
PtrGATA33	TFmatrixID_0572	1407	+	ttaagataaTATATatttatt	TBP	POPTR_0013s05580;POPTR_0019s04890
PtrGATA33	TFmatrixID_0572	1410	-	agataatATATAtttattttt	TBP	POPTR_0013s05580;POPTR_0019s04890
PtrGATA33	TFmatrixID_0585	2	-	ataTTTATagg	TBP	POPTR_0013s05580;POPTR_0019s04890
PtrGATA33	TFmatrixID_0585	36	+	aatATAAAaaa	TBP	POPTR_0013s05580;POPTR_0019s04890
PtrGATA33	TFmatrixID_0585	1026	-	gaaTTTATaaa	TBP	POPTR_0013s05580;POPTR_0019s04890
PtrGATA33	TFmatrixID_0585	1029	+	tttATAAAtct	TBP	POPTR_0013s05580;POPTR_0019s04890
PtrGATA33	TFmatrixID_0585	1795	-	gcaTTTATatc	TBP	POPTR_0013s05580;POPTR_0019s04890
PtrGATA32	TFmatrixID_0124	47	-	gctCAGGTgt	B3	POPTR_0001s45650;POPTR_0002s18260;POPTR_0011s15270;POPTR_0014s10290
PtrGATA32	TFmatrixID_0129	576	-	AATTTtttt	AT-Hook	POPTR_0004s08590;POPTR_0017s02940
PtrGATA32	TFmatrixID_0129	884	+	aaaaAAATT	AT-Hook	POPTR_0004s08590;POPTR_0017s02940
PtrGATA32	TFmatrixID_0129	987	+	ataaAAATT	AT-Hook	POPTR_0004s08590;POPTR_0017s02940
PtrGATA32	TFmatrixID_0129	1026	+	ataaAAATT	AT-Hook	POPTR_0004s08590;POPTR_0017s02940
PtrGATA32	TFmatrixID_0129	1058	+	ataaAAATT	AT-Hook	POPTR_0004s08590;POPTR_0017s02940
PtrGATA32	TFmatrixID_0129	1183	-	AATTTttca	AT-Hook	POPTR_0004s08590;POPTR_0017s02940
PtrGATA32	TFmatrixID_0129	1226	+	agaaAAATT	AT-Hook	POPTR_0004s08590;POPTR_0017s02940
PtrGATA32	TFmatrixID_0129	1231	-	AATTTtttt	AT-Hook	POPTR_0004s08590;POPTR_0017s02940
PtrGATA32	TFmatrixID_0129	1255	-	AATTTtttt	AT-Hook	POPTR_0004s08590;POPTR_0017s02940
PtrGATA32	TFmatrixID_0130	18	+	tATATAattt	AT-Hook	POPTR_0004s20060
PtrGATA32	TFmatrixID_0130	263	-	aaaaTATATt	AT-Hook	POPTR_0004s20060
PtrGATA32	TFmatrixID_0130	265	+	aATATAtttg	AT-Hook	POPTR_0004s20060
PtrGATA32	TFmatrixID_0130	536	+	aATATAatat	AT-Hook	POPTR_0004s20060
PtrGATA32	TFmatrixID_0130	541	+	aATATAatta	AT-Hook	POPTR_0004s20060
PtrGATA32	TFmatrixID_0130	812	+	aATATAattt	AT-Hook	POPTR_0004s20060
PtrGATA32	TFmatrixID_0130	1107	-	aaaaTATATa	AT-Hook	POPTR_0004s20060
PtrGATA32	TFmatrixID_0130	1152	+	gATATAatca	AT-Hook	POPTR_0004s20060
PtrGATA32	TFmatrixID_0131	215	-	TTTATtatt	AT-Hook	POPTR_0004s20060
PtrGATA32	TFmatrixID_0131	332	+	taaaATAAA	AT-Hook	POPTR_0004s20060
PtrGATA32	TFmatrixID_0131	442	-	TTTATtttc	AT-Hook	POPTR_0004s20060
PtrGATA32	TFmatrixID_0131	619	+	gaaaATAAA	AT-Hook	POPTR_0004s20060
PtrGATA32	TFmatrixID_0131	731	-	TTTATtttt	AT-Hook	POPTR_0004s20060
PtrGATA32	TFmatrixID_0131	833	+	tcaaATAAA	AT-Hook	POPTR_0004s20060
PtrGATA32	TFmatrixID_0131	838	+	taaaATAAA	AT-Hook	POPTR_0004s20060
PtrGATA32	TFmatrixID_0131	877	+	aaaaATAAA	AT-Hook	POPTR_0004s20060
PtrGATA32	TFmatrixID_0131	941	+	tcaaATAAA	AT-Hook	POPTR_0004s20060
PtrGATA32	TFmatrixID_0131	953	+	agtaATAAA	AT-Hook	POPTR_0004s20060
PtrGATA32	TFmatrixID_0131	1022	+	gcaaATAAA	AT-Hook	POPTR_0004s20060
PtrGATA32	TFmatrixID_0131	1217	+	taaaATAAA	AT-Hook	POPTR_0004s20060
PtrGATA32	TFmatrixID_0131	1370	+	tataATAAA	AT-Hook	POPTR_0004s20060
PtrGATA32	TFmatrixID_0131	1375	+	taaaATAAA	AT-Hook	POPTR_0004s20060
PtrGATA32	TFmatrixID_0131	1407	-	TTTATtgta	AT-Hook	POPTR_0004s20060
PtrGATA32	TFmatrixID_0131	1426	+	ctgcATAAA	AT-Hook	POPTR_0004s20060
PtrGATA32	TFmatrixID_0131	1712	+	cagcATAAA	AT-Hook	POPTR_0004s20060
PtrGATA32	TFmatrixID_0132	443	-	TTATTttct	AT-Hook	POPTR_0002s10560;POPTR_0005s17920
PtrGATA32	TFmatrixID_0132	569	+	gaaaAATAA	AT-Hook	POPTR_0002s10560;POPTR_0005s17920
PtrGATA32	TFmatrixID_0132	618	+	agaaAATAA	AT-Hook	POPTR_0002s10560;POPTR_0005s17920
PtrGATA32	TFmatrixID_0132	628	-	TTATTtttc	AT-Hook	POPTR_0002s10560;POPTR_0005s17920
PtrGATA32	TFmatrixID_0132	655	+	gaaaAATAA	AT-Hook	POPTR_0002s10560;POPTR_0005s17920
PtrGATA32	TFmatrixID_0132	699	+	gaaaAATAA	AT-Hook	POPTR_0002s10560;POPTR_0005s17920
PtrGATA32	TFmatrixID_0132	711	+	ggaaAATAA	AT-Hook	POPTR_0002s10560;POPTR_0005s17920
PtrGATA32	TFmatrixID_0132	837	+	ataaAATAA	AT-Hook	POPTR_0002s10560;POPTR_0005s17920
PtrGATA32	TFmatrixID_0132	945	+	ataaAATAA	AT-Hook	POPTR_0002s10560;POPTR_0005s17920
PtrGATA32	TFmatrixID_0132	1374	+	ataaAATAA	AT-Hook	POPTR_0002s10560;POPTR_0005s17920
PtrGATA32	TFmatrixID_0135	6	-	ATTTTtat	AT-Hook	POPTR_0002s10560;POPTR_0005s17920
PtrGATA32	TFmatrixID_0135	361	+	ataAAAAT	AT-Hook	POPTR_0002s10560;POPTR_0005s17920
PtrGATA32	TFmatrixID_0135	987	+	ataAAAAT	AT-Hook	POPTR_0002s10560;POPTR_0005s17920
PtrGATA32	TFmatrixID_0135	1026	+	ataAAAAT	AT-Hook	POPTR_0002s10560;POPTR_0005s17920
PtrGATA32	TFmatrixID_0135	1035	+	ataAAAAT	AT-Hook	POPTR_0002s10560;POPTR_0005s17920
PtrGATA32	TFmatrixID_0135	1058	+	ataAAAAT	AT-Hook	POPTR_0002s10560;POPTR_0005s17920
PtrGATA32	TFmatrixID_0135	1430	+	ataAAAAT	AT-Hook	POPTR_0002s10560;POPTR_0005s17920
PtrGATA32	TFmatrixID_0136	215	-	TTTATtat	AT-Hook	POPTR_0002s10560;POPTR_0005s17920
PtrGATA32	TFmatrixID_0136	333	+	aaaATAAA	AT-Hook	POPTR_0002s10560;POPTR_0005s17920
PtrGATA32	TFmatrixID_0136	442	-	TTTATttt	AT-Hook	POPTR_0002s10560;POPTR_0005s17920
PtrGATA32	TFmatrixID_0136	620	+	aaaATAAA	AT-Hook	POPTR_0002s10560;POPTR_0005s17920
PtrGATA32	TFmatrixID_0136	731	-	TTTATttt	AT-Hook	POPTR_0002s10560;POPTR_0005s17920
PtrGATA32	TFmatrixID_0136	839	+	aaaATAAA	AT-Hook	POPTR_0002s10560;POPTR_0005s17920
PtrGATA32	TFmatrixID_0136	878	+	aaaATAAA	AT-Hook	POPTR_0002s10560;POPTR_0005s17920
PtrGATA32	TFmatrixID_0136	1218	+	aaaATAAA	AT-Hook	POPTR_0002s10560;POPTR_0005s17920
PtrGATA32	TFmatrixID_0136	1371	+	ataATAAA	AT-Hook	POPTR_0002s10560;POPTR_0005s17920
PtrGATA32	TFmatrixID_0136	1376	+	aaaATAAA	AT-Hook	POPTR_0002s10560;POPTR_0005s17920
PtrGATA32	TFmatrixID_0136	1407	-	TTTATtgt	AT-Hook	POPTR_0002s10560;POPTR_0005s17920
PtrGATA32	TFmatrixID_0137	255	-	ATATTttt	AT-Hook	POPTR_0002s10560;POPTR_0005s17920
PtrGATA32	TFmatrixID_0137	279	+	aaaAATAT	AT-Hook	POPTR_0002s10560;POPTR_0005s17920
PtrGATA32	TFmatrixID_0137	294	-	ATATTttt	AT-Hook	POPTR_0002s10560;POPTR_0005s17920
PtrGATA32	TFmatrixID_0137	349	-	ATATTttt	AT-Hook	POPTR_0002s10560;POPTR_0005s17920
PtrGATA32	TFmatrixID_0137	809	+	aaaAATAT	AT-Hook	POPTR_0002s10560;POPTR_0005s17920
PtrGATA32	TFmatrixID_0138	333	+	aAAATAaa	AT-Hook	POPTR_0002s10560;POPTR_0005s17920
PtrGATA32	TFmatrixID_0138	442	-	ttTATTTt	AT-Hook	POPTR_0002s10560;POPTR_0005s17920
PtrGATA32	TFmatrixID_0138	620	+	aAAATAaa	AT-Hook	POPTR_0002s10560;POPTR_0005s17920
PtrGATA32	TFmatrixID_0138	731	-	ttTATTTt	AT-Hook	POPTR_0002s10560;POPTR_0005s17920
PtrGATA32	TFmatrixID_0138	839	+	aAAATAaa	AT-Hook	POPTR_0002s10560;POPTR_0005s17920
PtrGATA32	TFmatrixID_0138	878	+	aAAATAaa	AT-Hook	POPTR_0002s10560;POPTR_0005s17920
PtrGATA32	TFmatrixID_0138	1218	+	aAAATAaa	AT-Hook	POPTR_0002s10560;POPTR_0005s17920
PtrGATA32	TFmatrixID_0138	1376	+	aAAATAaa	AT-Hook	POPTR_0002s10560;POPTR_0005s17920
PtrGATA32	TFmatrixID_0139	743	+	aaattTATTA	AT-Hook	POPTR_0002s10560;POPTR_0005s17920
PtrGATA32	TFmatrixID_0139	1372	-	TAATAaaata	AT-Hook	POPTR_0002s10560;POPTR_0005s17920
PtrGATA32	TFmatrixID_0140	210	-	ATTTTttt	AT-Hook	POPTR_0002s10560;POPTR_0005s17920
PtrGATA32	TFmatrixID_0140	351	-	ATTTTttt	AT-Hook	POPTR_0002s10560;POPTR_0005s17920
PtrGATA32	TFmatrixID_0140	577	-	ATTTTttt	AT-Hook	POPTR_0002s10560;POPTR_0005s17920
PtrGATA32	TFmatrixID_0140	602	+	aaaAAAAT	AT-Hook	POPTR_0002s10560;POPTR_0005s17920
PtrGATA32	TFmatrixID_0140	734	-	ATTTTttt	AT-Hook	POPTR_0002s10560;POPTR_0005s17920
PtrGATA32	TFmatrixID_0140	807	+	aaaAAAAT	AT-Hook	POPTR_0002s10560;POPTR_0005s17920
PtrGATA32	TFmatrixID_0140	884	+	aaaAAAAT	AT-Hook	POPTR_0002s10560;POPTR_0005s17920
PtrGATA32	TFmatrixID_0140	961	+	aaaAAAAT	AT-Hook	POPTR_0002s10560;POPTR_0005s17920
PtrGATA32	TFmatrixID_0140	1232	-	ATTTTttt	AT-Hook	POPTR_0002s10560;POPTR_0005s17920
PtrGATA32	TFmatrixID_0140	1256	-	ATTTTttt	AT-Hook	POPTR_0002s10560;POPTR_0005s17920
PtrGATA32	TFmatrixID_0140	1276	-	ATTTTttt	AT-Hook	POPTR_0002s10560;POPTR_0005s17920
PtrGATA32	TFmatrixID_0142	334	+	AAATAaat	AT-Hook	POPTR_0002s10560;POPTR_0005s17920
PtrGATA32	TFmatrixID_0142	621	+	AAATAaat	AT-Hook	POPTR_0002s10560;POPTR_0005s17920
PtrGATA32	TFmatrixID_0142	840	+	AAATAaat	AT-Hook	POPTR_0002s10560;POPTR_0005s17920
PtrGATA32	TFmatrixID_0144	250	-	tttTAATAtttt	AT-Hook	POPTR_0002s10560;POPTR_0005s17920
PtrGATA32	TFmatrixID_0144	280	+	aaaaTATTAaat	AT-Hook	POPTR_0002s10560;POPTR_0005s17920
PtrGATA32	TFmatrixID_0144	289	-	aatTAATAtttt	AT-Hook	POPTR_0002s10560;POPTR_0005s17920
PtrGATA32	TFmatrixID_0144	325	+	caaaTATTAaaa	AT-Hook	POPTR_0002s10560;POPTR_0005s17920
PtrGATA32	TFmatrixID_0144	344	-	attTAATAtttt	AT-Hook	POPTR_0002s10560;POPTR_0005s17920
PtrGATA32	TFmatrixID_0144	382	-	catTAATAtaaa	AT-Hook	POPTR_0002s10560;POPTR_0005s17920
PtrGATA32	TFmatrixID_0144	1051	-	aatTAATAtaaa	AT-Hook	POPTR_0002s10560;POPTR_0005s17920
PtrGATA32	TFmatrixID_0146	17	+	atatATAAT	AT-Hook	POPTR_0002s10560;POPTR_0005s17920
PtrGATA32	TFmatrixID_0146	535	+	caatATAAT	AT-Hook	POPTR_0002s10560;POPTR_0005s17920
PtrGATA32	TFmatrixID_0146	540	+	taatATAAT	AT-Hook	POPTR_0002s10560;POPTR_0005s17920
PtrGATA32	TFmatrixID_0146	570	+	aaaaATAAT	AT-Hook	POPTR_0002s10560;POPTR_0005s17920
PtrGATA32	TFmatrixID_0146	627	-	ATTATtttt	AT-Hook	POPTR_0002s10560;POPTR_0005s17920
PtrGATA32	TFmatrixID_0146	668	+	aaaaATAAT	AT-Hook	POPTR_0002s10560;POPTR_0005s17920
PtrGATA32	TFmatrixID_0146	751	+	taaaATAAT	AT-Hook	POPTR_0002s10560;POPTR_0005s17920
PtrGATA32	TFmatrixID_0146	811	+	aaatATAAT	AT-Hook	POPTR_0002s10560;POPTR_0005s17920
PtrGATA32	TFmatrixID_0146	827	-	ATTATctca	AT-Hook	POPTR_0002s10560;POPTR_0005s17920
PtrGATA32	TFmatrixID_0146	842	+	ataaATAAT	AT-Hook	POPTR_0002s10560;POPTR_0005s17920
PtrGATA32	TFmatrixID_0146	854	+	caaaATAAT	AT-Hook	POPTR_0002s10560;POPTR_0005s17920
PtrGATA32	TFmatrixID_0146	910	+	aaaaATAAT	AT-Hook	POPTR_0002s10560;POPTR_0005s17920
PtrGATA32	TFmatrixID_0146	935	-	ATTATttca	AT-Hook	POPTR_0002s10560;POPTR_0005s17920
PtrGATA32	TFmatrixID_0146	1151	+	tgatATAAT	AT-Hook	POPTR_0002s10560;POPTR_0005s17920
PtrGATA32	TFmatrixID_0146	1162	+	gtaaATAAT	AT-Hook	POPTR_0002s10560;POPTR_0005s17920
PtrGATA32	TFmatrixID_0146	1358	-	ATTATttaa	AT-Hook	POPTR_0002s10560;POPTR_0005s17920
PtrGATA32	TFmatrixID_0146	1615	-	ATTATttaa	AT-Hook	POPTR_0002s10560;POPTR_0005s17920
PtrGATA32	TFmatrixID_0146	1684	+	taaaATAAT	AT-Hook	POPTR_0002s10560;POPTR_0005s17920
PtrGATA32	TFmatrixID_0147	418	+	acaGGAAAag	AT-Hook	POPTR_0004s20060
PtrGATA32	TFmatrixID_0148	209	-	cATTTTtt	AT-Hook	POPTR_0004s20060
PtrGATA32	TFmatrixID_0148	295	-	tATTTTtt	AT-Hook	POPTR_0004s20060
PtrGATA32	TFmatrixID_0148	350	-	tATTTTtt	AT-Hook	POPTR_0004s20060
PtrGATA32	TFmatrixID_0148	576	-	aATTTTtt	AT-Hook	POPTR_0004s20060
PtrGATA32	TFmatrixID_0148	603	+	aaAAAATg	AT-Hook	POPTR_0004s20060
PtrGATA32	TFmatrixID_0148	667	+	aaAAAATa	AT-Hook	POPTR_0004s20060
PtrGATA32	TFmatrixID_0148	733	-	tATTTTtt	AT-Hook	POPTR_0004s20060
PtrGATA32	TFmatrixID_0148	808	+	aaAAAATa	AT-Hook	POPTR_0004s20060
PtrGATA32	TFmatrixID_0148	837	+	atAAAATa	AT-Hook	POPTR_0004s20060
PtrGATA32	TFmatrixID_0148	876	+	aaAAAATa	AT-Hook	POPTR_0004s20060
PtrGATA32	TFmatrixID_0148	885	+	aaAAAATt	AT-Hook	POPTR_0004s20060
PtrGATA32	TFmatrixID_0148	909	+	aaAAAATa	AT-Hook	POPTR_0004s20060
PtrGATA32	TFmatrixID_0148	945	+	atAAAATa	AT-Hook	POPTR_0004s20060
PtrGATA32	TFmatrixID_0148	962	+	aaAAAATg	AT-Hook	POPTR_0004s20060
PtrGATA32	TFmatrixID_0148	1003	+	aaAAAATg	AT-Hook	POPTR_0004s20060
PtrGATA32	TFmatrixID_0148	1231	-	aATTTTtt	AT-Hook	POPTR_0004s20060
PtrGATA32	TFmatrixID_0148	1255	-	aATTTTtt	AT-Hook	POPTR_0004s20060
PtrGATA32	TFmatrixID_0148	1275	-	tATTTTtt	AT-Hook	POPTR_0004s20060
PtrGATA32	TFmatrixID_0148	1374	+	atAAAATa	AT-Hook	POPTR_0004s20060
PtrGATA32	TFmatrixID_0152	576	-	AATTTtt	AT-Hook	POPTR_0004s20060
PtrGATA32	TFmatrixID_0152	886	+	aaAAATT	AT-Hook	POPTR_0004s20060
PtrGATA32	TFmatrixID_0152	989	+	aaAAATT	AT-Hook	POPTR_0004s20060
PtrGATA32	TFmatrixID_0152	1028	+	aaAAATT	AT-Hook	POPTR_0004s20060
PtrGATA32	TFmatrixID_0152	1060	+	aaAAATT	AT-Hook	POPTR_0004s20060
PtrGATA32	TFmatrixID_0152	1183	-	AATTTtt	AT-Hook	POPTR_0004s20060
PtrGATA32	TFmatrixID_0152	1228	+	aaAAATT	AT-Hook	POPTR_0004s20060
PtrGATA32	TFmatrixID_0152	1231	-	AATTTtt	AT-Hook	POPTR_0004s20060
PtrGATA32	TFmatrixID_0152	1255	-	AATTTtt	AT-Hook	POPTR_0004s20060
PtrGATA32	TFmatrixID_0153	6	-	ATTTTtat	AT-Hook	POPTR_0002s10560;POPTR_0005s17920
PtrGATA32	TFmatrixID_0153	361	+	ataAAAAT	AT-Hook	POPTR_0002s10560;POPTR_0005s17920
PtrGATA32	TFmatrixID_0153	987	+	ataAAAAT	AT-Hook	POPTR_0002s10560;POPTR_0005s17920
PtrGATA32	TFmatrixID_0153	1026	+	ataAAAAT	AT-Hook	POPTR_0002s10560;POPTR_0005s17920
PtrGATA32	TFmatrixID_0153	1035	+	ataAAAAT	AT-Hook	POPTR_0002s10560;POPTR_0005s17920
PtrGATA32	TFmatrixID_0153	1058	+	ataAAAAT	AT-Hook	POPTR_0002s10560;POPTR_0005s17920
PtrGATA32	TFmatrixID_0153	1430	+	ataAAAAT	AT-Hook	POPTR_0002s10560;POPTR_0005s17920
PtrGATA32	TFmatrixID_0154	254	-	aaTATTTt	AT-Hook	POPTR_0002s10560;POPTR_0005s17920
PtrGATA32	TFmatrixID_0154	280	+	aAAATAtt	AT-Hook	POPTR_0002s10560;POPTR_0005s17920
PtrGATA32	TFmatrixID_0154	293	-	aaTATTTt	AT-Hook	POPTR_0002s10560;POPTR_0005s17920
PtrGATA32	TFmatrixID_0154	348	-	aaTATTTt	AT-Hook	POPTR_0002s10560;POPTR_0005s17920
PtrGATA32	TFmatrixID_0154	571	+	aAAATAat	AT-Hook	POPTR_0002s10560;POPTR_0005s17920
PtrGATA32	TFmatrixID_0154	627	-	atTATTTt	AT-Hook	POPTR_0002s10560;POPTR_0005s17920
PtrGATA32	TFmatrixID_0154	669	+	aAAATAat	AT-Hook	POPTR_0002s10560;POPTR_0005s17920
PtrGATA32	TFmatrixID_0154	752	+	aAAATAat	AT-Hook	POPTR_0002s10560;POPTR_0005s17920
PtrGATA32	TFmatrixID_0154	855	+	aAAATAat	AT-Hook	POPTR_0002s10560;POPTR_0005s17920
PtrGATA32	TFmatrixID_0154	911	+	aAAATAat	AT-Hook	POPTR_0002s10560;POPTR_0005s17920
PtrGATA32	TFmatrixID_0154	1685	+	aAAATAat	AT-Hook	POPTR_0002s10560;POPTR_0005s17920
PtrGATA32	TFmatrixID_0174	464	-	gtaGGTGC	bHLH	POPTR_0002s10030;POPTR_0002s11540;POPTR_0002s23650;POPTR_0002s24990;POPTR_0003s16300;POPTR_0004s09850;POPTR_0004s16330;POPTR_0005s12370;POPTR_0005s15590;POPTR_0005s19020;POPTR_0006s05600;POPTR_0006s13790;POPTR_0007s13020;POPTR_0008s11240;POPTR_0008s19510;POPTR_0009s12000;POPTR_0010s04920;POPTR_0010s14600;POPTR_0012s05210;POPTR_0012s07470;POPTR_0012s10670;POPTR_0014s14650;POPTR_0015s03760;POPTR_00…
PtrGATA32	TFmatrixID_0193	49	-	tcaGGTGT	bZIP	POPTR_0002s12710;POPTR_0004s14790;POPTR_0006s08300;POPTR_0009s10400;POPTR_0009s16610;POPTR_0014s02810
PtrGATA32	TFmatrixID_0193	455	+	ACACTtct	bZIP	POPTR_0002s12710;POPTR_0004s14790;POPTR_0006s08300;POPTR_0009s10400;POPTR_0009s16610;POPTR_0014s02810
PtrGATA32	TFmatrixID_0193	1757	-	ccaTGTGT	bZIP	POPTR_0002s12710;POPTR_0004s14790;POPTR_0006s08300;POPTR_0009s10400;POPTR_0009s16610;POPTR_0014s02810
PtrGATA32	TFmatrixID_0193	1767	-	ccaTGTGT	bZIP	POPTR_0002s12710;POPTR_0004s14790;POPTR_0006s08300;POPTR_0009s10400;POPTR_0009s16610;POPTR_0014s02810
PtrGATA32	TFmatrixID_0211	454	+	gACACTt	C2H2	POPTR_0001s30260;POPTR_0009s09250;POPTR_0014s01760
PtrGATA32	TFmatrixID_0211	646	-	tAGTGTa	C2H2	POPTR_0001s30260;POPTR_0009s09250;POPTR_0014s01760
PtrGATA32	TFmatrixID_0211	680	-	cAGTGTt	C2H2	POPTR_0001s30260;POPTR_0009s09250;POPTR_0014s01760
PtrGATA32	TFmatrixID_0211	1553	+	aACACTa	C2H2	POPTR_0001s30260;POPTR_0009s09250;POPTR_0014s01760
PtrGATA32	TFmatrixID_0213	454	+	gACACTt	C2H2	POPTR_0001s30260;POPTR_0002s14460;POPTR_0009s09250;POPTR_0014s01760
PtrGATA32	TFmatrixID_0213	646	-	tAGTGTa	C2H2	POPTR_0001s30260;POPTR_0002s14460;POPTR_0009s09250;POPTR_0014s01760
PtrGATA32	TFmatrixID_0213	680	-	cAGTGTt	C2H2	POPTR_0001s30260;POPTR_0002s14460;POPTR_0009s09250;POPTR_0014s01760
PtrGATA32	TFmatrixID_0213	1553	+	aACACTa	C2H2	POPTR_0001s30260;POPTR_0002s14460;POPTR_0009s09250;POPTR_0014s01760
PtrGATA32	TFmatrixID_0214	643	-	tggtAGTGTaatg	C2H2	POPTR_0001s24250;POPTR_0006s12340;POPTR_0008s05110;POPTR_0009s03280;POPTR_0010s21650;POPTR_1833s00200
PtrGATA32	TFmatrixID_0220	1978	+	cCGCGTcaa	CG-1	POPTR_0005s07660;POPTR_0007s05410
PtrGATA32	TFmatrixID_0221	1975	+	agccCGCGT	CG-1	POPTR_0005s07660;POPTR_0007s05410
PtrGATA32	TFmatrixID_0223	133	-	actcaAAATTttc	TCR	POPTR_0010s09350
PtrGATA32	TFmatrixID_0223	136	+	caaAATTTtcaat	TCR	POPTR_0010s09350
PtrGATA32	TFmatrixID_0223	738	-	ttttcAAATTtat	TCR	POPTR_0010s09350
PtrGATA32	TFmatrixID_0223	974	+	ccaAATTTgatag	TCR	POPTR_0010s09350
PtrGATA32	TFmatrixID_0223	986	-	gataaAAATTttc	TCR	POPTR_0010s09350
PtrGATA32	TFmatrixID_0223	989	+	aaaAATTTtcaat	TCR	POPTR_0010s09350
PtrGATA32	TFmatrixID_0223	1144	+	ccaAATTTgatat	TCR	POPTR_0010s09350
PtrGATA32	TFmatrixID_0223	1177	-	tttctAAATTttt	TCR	POPTR_0010s09350
PtrGATA32	TFmatrixID_0224	182	+	aTTTAAat	TCR	POPTR_0006s16340;POPTR_0018s08960
PtrGATA32	TFmatrixID_0224	182	-	atTTAAAt	TCR	POPTR_0006s16340;POPTR_0018s08960
PtrGATA32	TFmatrixID_0224	1214	-	gtTTAAAa	TCR	POPTR_0006s16340;POPTR_0018s08960
PtrGATA32	TFmatrixID_0224	1317	+	aTTTAAaa	TCR	POPTR_0006s16340;POPTR_0018s08960
PtrGATA32	TFmatrixID_0224	1317	-	atTTAAAa	TCR	POPTR_0006s16340;POPTR_0018s08960
PtrGATA32	TFmatrixID_0226	200	+	tTTTGAat	TCR	POPTR_0010s09350
PtrGATA32	TFmatrixID_0226	1098	-	atTCAAAa	TCR	POPTR_0010s09350
PtrGATA32	TFmatrixID_0227	199	+	gtTTTGAatt	TCR	POPTR_0006s16340;POPTR_0018s08960
PtrGATA32	TFmatrixID_0227	738	-	tttTCAAAtt	TCR	POPTR_0006s16340;POPTR_0018s08960
PtrGATA32	TFmatrixID_0227	938	-	attTCAAAta	TCR	POPTR_0006s16340;POPTR_0018s08960
PtrGATA32	TFmatrixID_0227	1097	-	tatTCAAAac	TCR	POPTR_0006s16340;POPTR_0018s08960
PtrGATA32	TFmatrixID_0255	1761	+	gTGTATcca	EIN3	POPTR_0001s05360;POPTR_0001s05370;POPTR_0003s22090;POPTR_0004s20830;POPTR_0008s01200;POPTR_0009s16080;POPTR_0010s25370
PtrGATA32	TFmatrixID_0256	1718	+	aaATGCAtta	EIN3	POPTR_0001s05360;POPTR_0001s05370;POPTR_0003s22090;POPTR_0004s20830;POPTR_0008s01200;POPTR_0009s16080;POPTR_0010s25370
PtrGATA32	TFmatrixID_0256	1718	-	aaaTGCATta	EIN3	POPTR_0001s05360;POPTR_0001s05370;POPTR_0003s22090;POPTR_0004s20830;POPTR_0008s01200;POPTR_0009s16080;POPTR_0010s25370
PtrGATA32	TFmatrixID_0257	1302	-	agATGTAgcag	EIN3	POPTR_0001s05360;POPTR_0001s05370;POPTR_0003s22090;POPTR_0004s20830;POPTR_0008s01200;POPTR_0009s16080;POPTR_0010s25370
PtrGATA32	TFmatrixID_0263	865	+	AGATCaa	GATA	POPTR_0002s11140;POPTR_0002s11150;POPTR_0005s19550;POPTR_0007s03120;POPTR_0010s25810;POPTR_0017s06970;POPTR_0017s06980
PtrGATA32	TFmatrixID_0264	474	+	ttAGATCcat	GATA	POPTR_0001s14130;POPTR_0001s18900;POPTR_0002s14380;POPTR_0003s17340;POPTR_0004s16860;POPTR_0004s22140;POPTR_0005s06720;POPTR_0005s11960;POPTR_0006s25410;POPTR_0007s13700;POPTR_0008s03880;POPTR_0009s12620;POPTR_0010s23010;POPTR_0013s05610;POPTR_0014s05760;POPTR_0018s08090;POPTR_0019s04860
PtrGATA32	TFmatrixID_0265	475	+	tAGATCcatt	GATA	POPTR_0001s14130;POPTR_0001s18900;POPTR_0002s14380;POPTR_0003s17340;POPTR_0004s16860;POPTR_0004s22140;POPTR_0005s06720;POPTR_0005s11960;POPTR_0006s25410;POPTR_0007s13700;POPTR_0008s03880;POPTR_0009s12620;POPTR_0010s23010;POPTR_0013s05610;POPTR_0014s05760;POPTR_0018s08090;POPTR_0019s04860
PtrGATA32	TFmatrixID_0265	864	+	gAGATCaaat	GATA	POPTR_0001s14130;POPTR_0001s18900;POPTR_0002s14380;POPTR_0003s17340;POPTR_0004s16860;POPTR_0004s22140;POPTR_0005s06720;POPTR_0005s11960;POPTR_0006s25410;POPTR_0007s13700;POPTR_0008s03880;POPTR_0009s12620;POPTR_0010s23010;POPTR_0013s05610;POPTR_0014s05760;POPTR_0018s08090;POPTR_0019s04860
PtrGATA32	TFmatrixID_0266	474	-	ttAGATCca	GATA	POPTR_0001s14130;POPTR_0001s18900;POPTR_0002s14380;POPTR_0003s17340;POPTR_0004s16860;POPTR_0004s22140;POPTR_0005s06720;POPTR_0005s11960;POPTR_0006s25410;POPTR_0007s13700;POPTR_0008s03880;POPTR_0009s12620;POPTR_0010s23010;POPTR_0013s05610;POPTR_0014s05760;POPTR_0018s08090;POPTR_0019s04860
PtrGATA32	TFmatrixID_0267	474	+	ttAGATCcat	GATA	POPTR_0001s14130;POPTR_0001s18900;POPTR_0002s14380;POPTR_0003s17340;POPTR_0004s16860;POPTR_0004s22140;POPTR_0005s06720;POPTR_0005s11960;POPTR_0006s25410;POPTR_0007s13700;POPTR_0008s03880;POPTR_0009s12620;POPTR_0010s23010;POPTR_0013s05610;POPTR_0014s05760;POPTR_0018s08090;POPTR_0019s04860
PtrGATA32	TFmatrixID_0270	475	+	tAGATCcatt	GATA	POPTR_0001s14130;POPTR_0001s18900;POPTR_0002s14380;POPTR_0003s17340;POPTR_0004s16860;POPTR_0004s22140;POPTR_0005s11960;POPTR_0006s25410;POPTR_0007s13700;POPTR_0008s03880;POPTR_0009s12620;POPTR_0010s23010;POPTR_0013s05610;POPTR_0014s05760;POPTR_0018s08090;POPTR_0019s04860
PtrGATA32	TFmatrixID_0271	474	-	ttAGATCcat	GATA	POPTR_0001s14130;POPTR_0001s18900;POPTR_0002s14380;POPTR_0003s17340;POPTR_0004s16860;POPTR_0004s22140;POPTR_0005s06720;POPTR_0005s11960;POPTR_0006s25410;POPTR_0007s13700;POPTR_0008s03880;POPTR_0009s12620;POPTR_0010s23010;POPTR_0013s05610;POPTR_0014s05760;POPTR_0018s08090;POPTR_0019s04860
PtrGATA32	TFmatrixID_0277	1730	-	cacCGTACc	GRAS	POPTR_0004s08890;POPTR_0005s14540
PtrGATA32	TFmatrixID_0280	298	+	tttTTAATga	Homeodomain	POPTR_0001s02030;POPTR_0001s18470;POPTR_0002s15610;POPTR_0002s23080;POPTR_0003s05100;POPTR_0003s09470;POPTR_0004s01980;POPTR_0004s07310;POPTR_0011s00520;POPTR_0012s13390;POPTR_0014s07130;POPTR_0014s15010;POPTR_0015s05050;POPTR_0015s13340;POPTR_0017s01400
PtrGATA32	TFmatrixID_0280	381	-	acATTAAtat	Homeodomain	POPTR_0001s02030;POPTR_0001s18470;POPTR_0002s15610;POPTR_0002s23080;POPTR_0003s05100;POPTR_0003s09470;POPTR_0004s01980;POPTR_0004s07310;POPTR_0011s00520;POPTR_0012s13390;POPTR_0014s07130;POPTR_0014s15010;POPTR_0015s05050;POPTR_0015s13340;POPTR_0017s01400
PtrGATA32	TFmatrixID_0280	721	+	ttaTTAATgt	Homeodomain	POPTR_0001s02030;POPTR_0001s18470;POPTR_0002s15610;POPTR_0002s23080;POPTR_0003s05100;POPTR_0003s09470;POPTR_0004s01980;POPTR_0004s07310;POPTR_0011s00520;POPTR_0012s13390;POPTR_0014s07130;POPTR_0014s15010;POPTR_0015s05050;POPTR_0015s13340;POPTR_0017s01400
PtrGATA32	TFmatrixID_0280	1346	-	ccATTAAata	Homeodomain	POPTR_0001s02030;POPTR_0001s18470;POPTR_0002s15610;POPTR_0002s23080;POPTR_0003s05100;POPTR_0003s09470;POPTR_0004s01980;POPTR_0004s07310;POPTR_0011s00520;POPTR_0012s13390;POPTR_0014s07130;POPTR_0014s15010;POPTR_0015s05050;POPTR_0015s13340;POPTR_0017s01400
PtrGATA32	TFmatrixID_0280	1722	-	gcATTAAcca	Homeodomain	POPTR_0001s02030;POPTR_0001s18470;POPTR_0002s15610;POPTR_0002s23080;POPTR_0003s05100;POPTR_0003s09470;POPTR_0004s01980;POPTR_0004s07310;POPTR_0011s00520;POPTR_0012s13390;POPTR_0014s07130;POPTR_0014s15010;POPTR_0015s05050;POPTR_0015s13340;POPTR_0017s01400
PtrGATA32	TFmatrixID_0283	1125	-	gcAATCAaaa	Homeodomain	POPTR_0001s15490;POPTR_0001s23680;POPTR_0002s11410;POPTR_0002s13720;POPTR_0003s07760;POPTR_0005s19080;POPTR_0006s07100;POPTR_0006s20820;POPTR_0007s14590;POPTR_0008s12840;POPTR_0009s02850;POPTR_0010s12300;POPTR_0014s04460;POPTR_0016s05890;POPTR_0018s13300;POPTR_0149s00220
PtrGATA32	TFmatrixID_0283	1567	-	ccAATCAgcg	Homeodomain	POPTR_0001s15490;POPTR_0001s23680;POPTR_0002s11410;POPTR_0002s13720;POPTR_0003s07760;POPTR_0005s19080;POPTR_0006s07100;POPTR_0006s20820;POPTR_0007s14590;POPTR_0008s12840;POPTR_0009s02850;POPTR_0010s12300;POPTR_0014s04460;POPTR_0016s05890;POPTR_0018s13300;POPTR_0149s00220
PtrGATA32	TFmatrixID_0284	1125	-	gcAATCAaaa	Homeodomain	POPTR_0001s11380;POPTR_0002s17680;POPTR_0012s03080;POPTR_0014s09860
PtrGATA32	TFmatrixID_0286	1125	-	gcAATCAa	Homeodomain	POPTR_0001s15490;POPTR_0001s23680;POPTR_0002s11410;POPTR_0002s13720;POPTR_0003s07760;POPTR_0005s19080;POPTR_0006s07100;POPTR_0006s20820;POPTR_0007s14590;POPTR_0008s12840;POPTR_0009s02850;POPTR_0010s12300;POPTR_0014s04460;POPTR_0016s05890;POPTR_0018s13300;POPTR_0149s00220
PtrGATA32	TFmatrixID_0286	1567	-	ccAATCAg	Homeodomain	POPTR_0001s15490;POPTR_0001s23680;POPTR_0002s11410;POPTR_0002s13720;POPTR_0003s07760;POPTR_0005s19080;POPTR_0006s07100;POPTR_0006s20820;POPTR_0007s14590;POPTR_0008s12840;POPTR_0009s02850;POPTR_0010s12300;POPTR_0014s04460;POPTR_0016s05890;POPTR_0018s13300;POPTR_0149s00220
PtrGATA32	TFmatrixID_0286	1662	-	gtAATCAa	Homeodomain	POPTR_0001s15490;POPTR_0001s23680;POPTR_0002s11410;POPTR_0002s13720;POPTR_0003s07760;POPTR_0005s19080;POPTR_0006s07100;POPTR_0006s20820;POPTR_0007s14590;POPTR_0008s12840;POPTR_0009s02850;POPTR_0010s12300;POPTR_0014s04460;POPTR_0016s05890;POPTR_0018s13300;POPTR_0149s00220
PtrGATA32	TFmatrixID_0287	1609	+	taaTTAATta	Homeodomain	POPTR_0002s17680;POPTR_0012s03080;POPTR_0014s09860
PtrGATA32	TFmatrixID_0287	1609	-	taATTAAtta	Homeodomain	POPTR_0002s17680;POPTR_0012s03080;POPTR_0014s09860
PtrGATA32	TFmatrixID_0288	287	-	taaATTAAtat	Homeodomain	POPTR_0001s02030;POPTR_0001s18470;POPTR_0002s15610;POPTR_0002s23080;POPTR_0003s05100;POPTR_0003s09470;POPTR_0004s01980;POPTR_0011s00520;POPTR_0012s13390;POPTR_0014s07130;POPTR_0014s15010;POPTR_0015s05050;POPTR_0015s13340;POPTR_0017s01400
PtrGATA32	TFmatrixID_0288	381	+	acaTTAATata	Homeodomain	POPTR_0001s02030;POPTR_0001s18470;POPTR_0002s15610;POPTR_0002s23080;POPTR_0003s05100;POPTR_0003s09470;POPTR_0004s01980;POPTR_0011s00520;POPTR_0012s13390;POPTR_0014s07130;POPTR_0014s15010;POPTR_0015s05050;POPTR_0015s13340;POPTR_0017s01400
PtrGATA32	TFmatrixID_0288	720	-	cttATTAAtgt	Homeodomain	POPTR_0001s02030;POPTR_0001s18470;POPTR_0002s15610;POPTR_0002s23080;POPTR_0003s05100;POPTR_0003s09470;POPTR_0004s01980;POPTR_0011s00520;POPTR_0012s13390;POPTR_0014s07130;POPTR_0014s15010;POPTR_0015s05050;POPTR_0015s13340;POPTR_0017s01400
PtrGATA32	TFmatrixID_0288	1049	-	aaaATTAAtat	Homeodomain	POPTR_0001s02030;POPTR_0001s18470;POPTR_0002s15610;POPTR_0002s23080;POPTR_0003s05100;POPTR_0003s09470;POPTR_0004s01980;POPTR_0011s00520;POPTR_0012s13390;POPTR_0014s07130;POPTR_0014s15010;POPTR_0015s05050;POPTR_0015s13340;POPTR_0017s01400
PtrGATA32	TFmatrixID_0288	1608	-	ctaATTAAtta	Homeodomain	POPTR_0001s02030;POPTR_0001s18470;POPTR_0002s15610;POPTR_0002s23080;POPTR_0003s05100;POPTR_0003s09470;POPTR_0004s01980;POPTR_0011s00520;POPTR_0012s13390;POPTR_0014s07130;POPTR_0014s15010;POPTR_0015s05050;POPTR_0015s13340;POPTR_0017s01400
PtrGATA32	TFmatrixID_0288	1609	+	taaTTAATtat	Homeodomain	POPTR_0001s02030;POPTR_0001s18470;POPTR_0002s15610;POPTR_0002s23080;POPTR_0003s05100;POPTR_0003s09470;POPTR_0004s01980;POPTR_0011s00520;POPTR_0012s13390;POPTR_0014s07130;POPTR_0014s15010;POPTR_0015s05050;POPTR_0015s13340;POPTR_0017s01400
PtrGATA32	TFmatrixID_0289	302	+	taaTGATTtt	Homeodomain	POPTR_0001s15490;POPTR_0001s23680;POPTR_0002s11410;POPTR_0002s13720;POPTR_0003s07760;POPTR_0005s19080;POPTR_0006s07100;POPTR_0006s20820;POPTR_0007s14590;POPTR_0008s12840;POPTR_0009s02850;POPTR_0014s04460;POPTR_0016s05890;POPTR_0149s00220
PtrGATA32	TFmatrixID_0289	364	-	aaAATCAttt	Homeodomain	POPTR_0001s15490;POPTR_0001s23680;POPTR_0002s11410;POPTR_0002s13720;POPTR_0003s07760;POPTR_0005s19080;POPTR_0006s07100;POPTR_0006s20820;POPTR_0007s14590;POPTR_0008s12840;POPTR_0009s02850;POPTR_0014s04460;POPTR_0016s05890;POPTR_0149s00220
PtrGATA32	TFmatrixID_0290	380	-	aacATTAAta	Homeodomain	POPTR_0001s02030;POPTR_0002s15610;POPTR_0002s23080;POPTR_0003s09470;POPTR_0004s01980;POPTR_0004s07310;POPTR_0011s00520;POPTR_0012s13390;POPTR_0014s07130;POPTR_0014s15010;POPTR_0015s05050;POPTR_0015s13340;POPTR_0017s01400
PtrGATA32	TFmatrixID_0290	722	+	taTTAATgtt	Homeodomain	POPTR_0001s02030;POPTR_0002s15610;POPTR_0002s23080;POPTR_0003s09470;POPTR_0004s01980;POPTR_0004s07310;POPTR_0011s00520;POPTR_0012s13390;POPTR_0014s07130;POPTR_0014s15010;POPTR_0015s05050;POPTR_0015s13340;POPTR_0017s01400
PtrGATA32	TFmatrixID_0290	1721	-	tgcATTAAcc	Homeodomain	POPTR_0001s02030;POPTR_0002s15610;POPTR_0002s23080;POPTR_0003s09470;POPTR_0004s01980;POPTR_0004s07310;POPTR_0011s00520;POPTR_0012s13390;POPTR_0014s07130;POPTR_0014s15010;POPTR_0015s05050;POPTR_0015s13340;POPTR_0017s01400
PtrGATA32	TFmatrixID_0291	1125	-	gcAATCAa	Homeodomain	POPTR_0002s00980;POPTR_0005s10480;POPTR_0005s27410
PtrGATA32	TFmatrixID_0292	572	-	aaATAATt	Homeodomain	POPTR_0002s10080;POPTR_0005s07290;POPTR_0005s17390;POPTR_0007s05010;POPTR_0008s14770;POPTR_0008s19900;POPTR_0010s10340;POPTR_0012s07270;POPTR_0015s07640;POPTR_0017s11800
PtrGATA32	TFmatrixID_0292	626	+	aATTATtt	Homeodomain	POPTR_0002s10080;POPTR_0005s07290;POPTR_0005s17390;POPTR_0007s05010;POPTR_0008s14770;POPTR_0008s19900;POPTR_0010s10340;POPTR_0012s07270;POPTR_0015s07640;POPTR_0017s11800
PtrGATA32	TFmatrixID_0292	670	-	aaATAATt	Homeodomain	POPTR_0002s10080;POPTR_0005s07290;POPTR_0005s17390;POPTR_0007s05010;POPTR_0008s14770;POPTR_0008s19900;POPTR_0010s10340;POPTR_0012s07270;POPTR_0015s07640;POPTR_0017s11800
PtrGATA32	TFmatrixID_0292	915	-	taATAATt	Homeodomain	POPTR_0002s10080;POPTR_0005s07290;POPTR_0005s17390;POPTR_0007s05010;POPTR_0008s14770;POPTR_0008s19900;POPTR_0010s10340;POPTR_0012s07270;POPTR_0015s07640;POPTR_0017s11800
PtrGATA32	TFmatrixID_0292	934	+	aATTATtt	Homeodomain	POPTR_0002s10080;POPTR_0005s07290;POPTR_0005s17390;POPTR_0007s05010;POPTR_0008s14770;POPTR_0008s19900;POPTR_0010s10340;POPTR_0012s07270;POPTR_0015s07640;POPTR_0017s11800
PtrGATA32	TFmatrixID_0292	1614	+	aATTATtt	Homeodomain	POPTR_0002s10080;POPTR_0005s07290;POPTR_0005s17390;POPTR_0007s05010;POPTR_0008s14770;POPTR_0008s19900;POPTR_0010s10340;POPTR_0012s07270;POPTR_0015s07640;POPTR_0017s11800
PtrGATA32	TFmatrixID_0292	1686	-	aaATAATt	Homeodomain	POPTR_0002s10080;POPTR_0005s07290;POPTR_0005s17390;POPTR_0007s05010;POPTR_0008s14770;POPTR_0008s19900;POPTR_0010s10340;POPTR_0012s07270;POPTR_0015s07640;POPTR_0017s11800
PtrGATA32	TFmatrixID_0295	1123	-	tagcAATCAa	Homeodomain	POPTR_0002s17680;POPTR_0012s03080;POPTR_0014s09860
PtrGATA32	TFmatrixID_0295	1565	-	agccAATCAg	Homeodomain	POPTR_0002s17680;POPTR_0012s03080;POPTR_0014s09860
PtrGATA32	TFmatrixID_0299	1125	-	gcAATCAa	Homeodomain	POPTR_0002s00980;POPTR_0005s10480;POPTR_0005s27410
PtrGATA32	TFmatrixID_0299	1567	-	ccAATCAg	Homeodomain	POPTR_0002s00980;POPTR_0005s10480;POPTR_0005s27410
PtrGATA32	TFmatrixID_0305	172	+	tGGTTAac	MADF	POPTR_0008s17980;POPTR_0010s06510
PtrGATA32	TFmatrixID_0305	174	-	gtTAACCt	MADF	POPTR_0008s17980;POPTR_0010s06510
PtrGATA32	TFmatrixID_0305	1724	-	atTAACCa	MADF	POPTR_0008s17980;POPTR_0010s06510
PtrGATA32	TFmatrixID_0310	405	-	taGTAAAaaa	MADF	POPTR_0006s23800;POPTR_0018s05520;POPTR_0018s05540
PtrGATA32	TFmatrixID_0310	1160	-	caGTAAAtaa	MADF	POPTR_0006s23800;POPTR_0018s05520;POPTR_0018s05540
PtrGATA32	TFmatrixID_0310	1260	+	tttTTTACta	MADF	POPTR_0006s23800;POPTR_0018s05520;POPTR_0018s05540
PtrGATA32	TFmatrixID_0311	405	-	taGTAAAaaa	MADF	POPTR_0006s23800;POPTR_0018s05520;POPTR_0018s05540
PtrGATA32	TFmatrixID_0311	591	-	aaGTAAAttc	MADF	POPTR_0006s23800;POPTR_0018s05520;POPTR_0018s05540
PtrGATA32	TFmatrixID_0311	1160	-	caGTAAAtaa	MADF	POPTR_0006s23800;POPTR_0018s05520;POPTR_0018s05540
PtrGATA32	TFmatrixID_0311	1260	+	tttTTTACta	MADF	POPTR_0006s23800;POPTR_0018s05520;POPTR_0018s05540
PtrGATA32	TFmatrixID_0313	173	+	gGTTAAcc	MADF	POPTR_0008s17980;POPTR_0010s06510
PtrGATA32	TFmatrixID_0313	173	-	ggTTAACc	MADF	POPTR_0008s17980;POPTR_0010s06510
PtrGATA32	TFmatrixID_0314	172	+	tgGTTAAcct	MADF	POPTR_0008s17980;POPTR_0010s06510
PtrGATA32	TFmatrixID_0314	172	-	tggTTAACct	MADF	POPTR_0008s17980;POPTR_0010s06510
PtrGATA32	TFmatrixID_0315	169	-	atctGGTTAa	MADF	POPTR_0008s17980;POPTR_0010s06510
PtrGATA32	TFmatrixID_0315	1725	+	tTAACCaccg	MADF	POPTR_0008s17980;POPTR_0010s06510
PtrGATA32	TFmatrixID_0316	169	+	atctGGTTAa	MADF	POPTR_0008s17980;POPTR_0010s06510
PtrGATA32	TFmatrixID_0316	1725	-	tTAACCaccg	MADF	POPTR_0008s17980;POPTR_0010s06510
PtrGATA32	TFmatrixID_0317	169	+	atctGGTTAa	MADF	POPTR_0008s17980;POPTR_0010s06510
PtrGATA32	TFmatrixID_0317	1725	-	tTAACCaccg	MADF	POPTR_0008s17980;POPTR_0010s06510
PtrGATA32	TFmatrixID_0318	169	+	atctGGTTAa	MADF	POPTR_0008s17980;POPTR_0010s06510
PtrGATA32	TFmatrixID_0318	1725	-	tTAACCaccg	MADF	POPTR_0008s17980;POPTR_0010s06510
PtrGATA32	TFmatrixID_0341	764	+	aacaAATCTt	Myb/SANT	POPTR_0008s13490;POPTR_0008s22990;POPTR_0010s11600
PtrGATA32	TFmatrixID_0341	867	+	atcaAATCTa	Myb/SANT	POPTR_0008s13490;POPTR_0008s22990;POPTR_0010s11600
PtrGATA32	TFmatrixID_0352	463	+	tgTAGGTg	Myb/SANT	POPTR_0004s14510;POPTR_0004s18020;POPTR_0005s11410;POPTR_0009s13640;POPTR_0013s11360;POPTR_0019s00750;POPTR_0019s11090
PtrGATA32	TFmatrixID_0352	1388	-	cACCTAca	Myb/SANT	POPTR_0004s14510;POPTR_0004s18020;POPTR_0005s11410;POPTR_0009s13640;POPTR_0013s11360;POPTR_0019s00750;POPTR_0019s11090
PtrGATA32	TFmatrixID_0369	14	-	aaGATATat	Myb/SANT	POPTR_0002s18170;POPTR_0004s07270;POPTR_0014s10240
PtrGATA32	TFmatrixID_0382	1746	+	taGTCAAgc	NAC; NAM	POPTR_0001s41460;POPTR_0001s41490;POPTR_0002s08150;POPTR_0004s03820;POPTR_0004s04920;POPTR_0005s20240;POPTR_0006s13140;POPTR_0008s08850;POPTR_0010s17350;POPTR_0011s04650;POPTR_0011s05760;POPTR_0011s12400;POPTR_0011s12420;POPTR_0013s05080;POPTR_0019s04690;POPTR_1659s00200
PtrGATA32	TFmatrixID_0384	158	+	tTTACTgaa	NAC; NAM	POPTR_0001s45700;POPTR_0011s15230;POPTR_0012s00760;POPTR_0015s00640
PtrGATA32	TFmatrixID_0384	563	+	tTTACTgaa	NAC; NAM	POPTR_0001s45700;POPTR_0011s15230;POPTR_0012s00760;POPTR_0015s00640
PtrGATA32	TFmatrixID_0384	950	-	ataAGTAAt	NAC; NAM	POPTR_0001s45700;POPTR_0011s15230;POPTR_0012s00760;POPTR_0015s00640
PtrGATA32	TFmatrixID_0384	1600	-	ttaAGTAAc	NAC; NAM	POPTR_0001s45700;POPTR_0011s15230;POPTR_0012s00760;POPTR_0015s00640
PtrGATA32	TFmatrixID_0398	1335	-	taCGTACcg	SBP	POPTR_0001s13630;POPTR_0001s13890;POPTR_0001s40870;POPTR_0002s14320;POPTR_0002s14330;POPTR_0002s18970;POPTR_0003s16780;POPTR_0003s17120;POPTR_0004s04630;POPTR_0005s28010;POPTR_0007s01030;POPTR_0008s09750;POPTR_0008s09810;POPTR_0010s16370;POPTR_0010s16400;POPTR_0011s11770;POPTR_0012s10260;POPTR_0014s05680;POPTR_0014s05690;POPTR_0014s10960;POPTR_0015s07140;POPTR_0015s11100;POPTR_0018s14680
PtrGATA32	TFmatrixID_0398	1731	-	acCGTACct	SBP	POPTR_0001s13630;POPTR_0001s13890;POPTR_0001s40870;POPTR_0002s14320;POPTR_0002s14330;POPTR_0002s18970;POPTR_0003s16780;POPTR_0003s17120;POPTR_0004s04630;POPTR_0005s28010;POPTR_0007s01030;POPTR_0008s09750;POPTR_0008s09810;POPTR_0010s16370;POPTR_0010s16400;POPTR_0011s11770;POPTR_0012s10260;POPTR_0014s05680;POPTR_0014s05690;POPTR_0014s10960;POPTR_0015s07140;POPTR_0015s11100;POPTR_0018s14680
PtrGATA32	TFmatrixID_0399	1730	-	cacCGTACct	SBP	POPTR_0001s13890;POPTR_0001s40870;POPTR_0002s14320;POPTR_0002s14330;POPTR_0002s18970;POPTR_0003s17120;POPTR_0004s04630;POPTR_0005s28010;POPTR_0007s01030;POPTR_0008s09810;POPTR_0010s16370;POPTR_0010s16400;POPTR_0011s11770;POPTR_0014s05680;POPTR_0014s05690;POPTR_0014s10960;POPTR_0015s07140
PtrGATA32	TFmatrixID_0400	1336	-	aCGTACcgc	SBP	POPTR_0001s13630;POPTR_0001s13890;POPTR_0001s40870;POPTR_0002s14320;POPTR_0002s14330;POPTR_0002s18970;POPTR_0003s16780;POPTR_0003s17120;POPTR_0004s04630;POPTR_0005s28010;POPTR_0007s01030;POPTR_0008s09750;POPTR_0008s09810;POPTR_0010s16370;POPTR_0010s16400;POPTR_0011s11770;POPTR_0012s10260;POPTR_0014s05680;POPTR_0014s05690;POPTR_0014s10960;POPTR_0015s07140;POPTR_0015s11100
PtrGATA32	TFmatrixID_0400	1732	-	cCGTACctt	SBP	POPTR_0001s13630;POPTR_0001s13890;POPTR_0001s40870;POPTR_0002s14320;POPTR_0002s14330;POPTR_0002s18970;POPTR_0003s16780;POPTR_0003s17120;POPTR_0004s04630;POPTR_0005s28010;POPTR_0007s01030;POPTR_0008s09750;POPTR_0008s09810;POPTR_0010s16370;POPTR_0010s16400;POPTR_0011s11770;POPTR_0012s10260;POPTR_0014s05680;POPTR_0014s05690;POPTR_0014s10960;POPTR_0015s07140;POPTR_0015s11100
PtrGATA32	TFmatrixID_0401	1334	-	ataCGTACcgct	SBP	POPTR_0001s13630;POPTR_0001s13890;POPTR_0002s14320;POPTR_0002s14330;POPTR_0003s17120;POPTR_0008s09750;POPTR_0010s16400;POPTR_0012s10260;POPTR_0014s05680;POPTR_0014s05690;POPTR_0015s07140;POPTR_0015s11100;POPTR_0018s14680
PtrGATA32	TFmatrixID_0401	1730	-	cacCGTACcttc	SBP	POPTR_0001s13630;POPTR_0001s13890;POPTR_0002s14320;POPTR_0002s14330;POPTR_0003s17120;POPTR_0008s09750;POPTR_0010s16400;POPTR_0012s10260;POPTR_0014s05680;POPTR_0014s05690;POPTR_0015s07140;POPTR_0015s11100;POPTR_0018s14680
PtrGATA32	TFmatrixID_0402	1334	-	ataCGTACc	SBP	POPTR_0001s13630;POPTR_0001s40870;POPTR_0002s14320;POPTR_0002s14330;POPTR_0002s18970;POPTR_0003s16780;POPTR_0004s04630;POPTR_0005s28010;POPTR_0007s01030;POPTR_0008s09810;POPTR_0010s16370;POPTR_0010s16400;POPTR_0011s11770;POPTR_0014s05680;POPTR_0014s05690;POPTR_0014s10960
PtrGATA32	TFmatrixID_0402	1730	-	cacCGTACc	SBP	POPTR_0001s13630;POPTR_0001s40870;POPTR_0002s14320;POPTR_0002s14330;POPTR_0002s18970;POPTR_0003s16780;POPTR_0004s04630;POPTR_0005s28010;POPTR_0007s01030;POPTR_0008s09810;POPTR_0010s16370;POPTR_0010s16400;POPTR_0011s11770;POPTR_0014s05680;POPTR_0014s05690;POPTR_0014s10960
PtrGATA32	TFmatrixID_0404	1335	-	taCGTACcg	SBP	POPTR_0001s40870;POPTR_0002s14330;POPTR_0002s18970;POPTR_0004s04630;POPTR_0005s28010;POPTR_0007s01030;POPTR_0008s09810;POPTR_0010s16370;POPTR_0011s11770;POPTR_0014s05690;POPTR_0014s10960
PtrGATA32	TFmatrixID_0404	1731	-	acCGTACct	SBP	POPTR_0001s40870;POPTR_0002s14330;POPTR_0002s18970;POPTR_0004s04630;POPTR_0005s28010;POPTR_0007s01030;POPTR_0008s09810;POPTR_0010s16370;POPTR_0011s11770;POPTR_0014s05690;POPTR_0014s10960
PtrGATA32	TFmatrixID_0405	1731	-	acCGTACc	SBP	POPTR_0001s13630;POPTR_0001s13890;POPTR_0001s40870;POPTR_0002s14320;POPTR_0002s14330;POPTR_0002s18970;POPTR_0003s16780;POPTR_0004s04630;POPTR_0005s28010;POPTR_0007s01030;POPTR_0008s09750;POPTR_0008s09810;POPTR_0010s16370;POPTR_0010s16400;POPTR_0011s11770;POPTR_0012s10260;POPTR_0014s05680;POPTR_0014s05690;POPTR_0014s10960;POPTR_0015s07140;POPTR_0015s11100
PtrGATA32	TFmatrixID_0406	1730	-	cacCGTACc	SBP	POPTR_0008s20160;POPTR_0010s02710
PtrGATA32	TFmatrixID_0407	1732	-	cCGTACc	SBP	POPTR_0001s13630;POPTR_0001s40870;POPTR_0002s00440;POPTR_0002s14320;POPTR_0002s14330;POPTR_0002s18970;POPTR_0003s16780;POPTR_0004s04630;POPTR_0005s28010;POPTR_0007s01030;POPTR_0008s09750;POPTR_0008s09810;POPTR_0010s16370;POPTR_0010s16400;POPTR_0011s11770;POPTR_0012s10260;POPTR_0014s05680;POPTR_0014s05690;POPTR_0014s10960;POPTR_0015s07140;POPTR_0015s11100;POPTR_0018s14680
PtrGATA32	TFmatrixID_0408	1731	-	acCGTACct	SBP	POPTR_0001s13630;POPTR_0001s13890;POPTR_0001s40870;POPTR_0002s14320;POPTR_0002s14330;POPTR_0002s18970;POPTR_0003s16780;POPTR_0003s17120;POPTR_0004s04630;POPTR_0005s28010;POPTR_0007s01030;POPTR_0008s09750;POPTR_0008s09810;POPTR_0010s16370;POPTR_0010s16400;POPTR_0011s11770;POPTR_0012s10260;POPTR_0014s05680;POPTR_0014s05690;POPTR_0014s10960;POPTR_0015s07140;POPTR_0015s11100;POPTR_0018s14680
PtrGATA32	TFmatrixID_0410	1335	-	taCGTACcg	SBP	POPTR_0001s13630;POPTR_0001s40870;POPTR_0002s14320;POPTR_0002s14330;POPTR_0002s18970;POPTR_0003s16780;POPTR_0003s17120;POPTR_0005s28010;POPTR_0007s01030;POPTR_0008s09750;POPTR_0008s09810;POPTR_0010s16370;POPTR_0010s16400;POPTR_0011s11770;POPTR_0012s10260;POPTR_0014s05680;POPTR_0014s05690;POPTR_0014s10960;POPTR_0015s07140;POPTR_0015s11100;POPTR_0018s14680
PtrGATA32	TFmatrixID_0410	1731	-	acCGTACct	SBP	POPTR_0001s13630;POPTR_0001s40870;POPTR_0002s14320;POPTR_0002s14330;POPTR_0002s18970;POPTR_0003s16780;POPTR_0003s17120;POPTR_0005s28010;POPTR_0007s01030;POPTR_0008s09750;POPTR_0008s09810;POPTR_0010s16370;POPTR_0010s16400;POPTR_0011s11770;POPTR_0012s10260;POPTR_0014s05680;POPTR_0014s05690;POPTR_0014s10960;POPTR_0015s07140;POPTR_0015s11100;POPTR_0018s14680
PtrGATA32	TFmatrixID_0411	1336	-	aCGTACcgct	SBP	POPTR_0001s13630;POPTR_0001s13890;POPTR_0001s40870;POPTR_0002s14320;POPTR_0002s14330;POPTR_0002s18970;POPTR_0003s16780;POPTR_0003s17120;POPTR_0004s04630;POPTR_0005s28010;POPTR_0007s01030;POPTR_0008s09750;POPTR_0008s09810;POPTR_0010s16370;POPTR_0010s16400;POPTR_0011s11770;POPTR_0012s10260;POPTR_0014s05680;POPTR_0014s05690;POPTR_0014s10960;POPTR_0015s07140;POPTR_0015s11100;POPTR_0018s14680
PtrGATA32	TFmatrixID_0411	1732	-	cCGTACcttc	SBP	POPTR_0001s13630;POPTR_0001s13890;POPTR_0001s40870;POPTR_0002s14320;POPTR_0002s14330;POPTR_0002s18970;POPTR_0003s16780;POPTR_0003s17120;POPTR_0004s04630;POPTR_0005s28010;POPTR_0007s01030;POPTR_0008s09750;POPTR_0008s09810;POPTR_0010s16370;POPTR_0010s16400;POPTR_0011s11770;POPTR_0012s10260;POPTR_0014s05680;POPTR_0014s05690;POPTR_0014s10960;POPTR_0015s07140;POPTR_0015s11100;POPTR_0018s14680
PtrGATA32	TFmatrixID_0418	387	+	ATATAaa	TBP	POPTR_0013s05580;POPTR_0019s04890
PtrGATA32	TFmatrixID_0418	1056	+	ATATAaa	TBP	POPTR_0013s05580;POPTR_0019s04890
PtrGATA32	TFmatrixID_0419	265	+	aaTATAT	TBP	POPTR_0013s05580;POPTR_0019s04890
PtrGATA32	TFmatrixID_0419	266	-	ATATAtt	TBP	POPTR_0013s05580;POPTR_0019s04890
PtrGATA32	TFmatrixID_0419	1109	+	aaTATAT	TBP	POPTR_0013s05580;POPTR_0019s04890
PtrGATA32	TFmatrixID_0440	970	+	aGGACCaa	TCP	POPTR_0001s38480;POPTR_0004s06440;POPTR_0004s11510;POPTR_0010s14030;POPTR_0011s02350;POPTR_0011s09890;POPTR_0015s03140;POPTR_0015s06980;POPTR_0017s13050;POPTR_0017s13980
PtrGATA32	TFmatrixID_0440	1140	+	aGGACCaa	TCP	POPTR_0001s38480;POPTR_0004s06440;POPTR_0004s11510;POPTR_0010s14030;POPTR_0011s02350;POPTR_0011s09890;POPTR_0015s03140;POPTR_0015s06980;POPTR_0017s13050;POPTR_0017s13980
PtrGATA32	TFmatrixID_0445	1746	+	taGTCAAg	WRKY	POPTR_0001s00350;POPTR_0001s03620;POPTR_0001s09900;POPTR_0001s21580;POPTR_0001s33560;POPTR_0001s34520;POPTR_0001s46490;POPTR_0002s04440;POPTR_0002s06000;POPTR_0002s12480;POPTR_0002s13980;POPTR_0002s16590;POPTR_0002s16640;POPTR_0002s18770;POPTR_0002s19390;POPTR_0002s19630;POPTR_0002s21330;POPTR_0003s11120;POPTR_0003s13250;POPTR_0003s16750;POPTR_0003s18060;POPTR_0004s00890;POPTR_0004s05920;POPTR_00…
PtrGATA32	TFmatrixID_0471	573	+	aATAATtt	Homeodomain	POPTR_0002s10080;POPTR_0005s07290;POPTR_0005s17390;POPTR_0007s05010;POPTR_0008s14770;POPTR_0008s19900;POPTR_0010s10340;POPTR_0012s07270;POPTR_0015s07640;POPTR_0017s11800
PtrGATA32	TFmatrixID_0471	625	-	aaATTATt	Homeodomain	POPTR_0002s10080;POPTR_0005s07290;POPTR_0005s17390;POPTR_0007s05010;POPTR_0008s14770;POPTR_0008s19900;POPTR_0010s10340;POPTR_0012s07270;POPTR_0015s07640;POPTR_0017s11800
PtrGATA32	TFmatrixID_0471	671	+	aATAATtt	Homeodomain	POPTR_0002s10080;POPTR_0005s07290;POPTR_0005s17390;POPTR_0007s05010;POPTR_0008s14770;POPTR_0008s19900;POPTR_0010s10340;POPTR_0012s07270;POPTR_0015s07640;POPTR_0017s11800
PtrGATA32	TFmatrixID_0471	857	+	aATAATag	Homeodomain	POPTR_0002s10080;POPTR_0005s07290;POPTR_0005s17390;POPTR_0007s05010;POPTR_0008s14770;POPTR_0008s19900;POPTR_0010s10340;POPTR_0012s07270;POPTR_0015s07640;POPTR_0017s11800
PtrGATA32	TFmatrixID_0471	916	+	aATAATta	Homeodomain	POPTR_0002s10080;POPTR_0005s07290;POPTR_0005s17390;POPTR_0007s05010;POPTR_0008s14770;POPTR_0008s19900;POPTR_0010s10340;POPTR_0012s07270;POPTR_0015s07640;POPTR_0017s11800
PtrGATA32	TFmatrixID_0471	933	-	aaATTATt	Homeodomain	POPTR_0002s10080;POPTR_0005s07290;POPTR_0005s17390;POPTR_0007s05010;POPTR_0008s14770;POPTR_0008s19900;POPTR_0010s10340;POPTR_0012s07270;POPTR_0015s07640;POPTR_0017s11800
PtrGATA32	TFmatrixID_0471	1613	-	taATTATt	Homeodomain	POPTR_0002s10080;POPTR_0005s07290;POPTR_0005s17390;POPTR_0007s05010;POPTR_0008s14770;POPTR_0008s19900;POPTR_0010s10340;POPTR_0012s07270;POPTR_0015s07640;POPTR_0017s11800
PtrGATA32	TFmatrixID_0471	1687	+	aATAATta	Homeodomain	POPTR_0002s10080;POPTR_0005s07290;POPTR_0005s17390;POPTR_0007s05010;POPTR_0008s14770;POPTR_0008s19900;POPTR_0010s10340;POPTR_0012s07270;POPTR_0015s07640;POPTR_0017s11800
PtrGATA32	TFmatrixID_0476	119	+	ttataaaaacAAAAAc	AT-Hook	POPTR_0004s08590;POPTR_0017s02940
PtrGATA32	TFmatrixID_0476	241	-	gTTTTTgttttttaat	AT-Hook	POPTR_0004s08590;POPTR_0017s02940
PtrGATA32	TFmatrixID_0476	875	+	taaaaaataaAAAAAa	AT-Hook	POPTR_0004s08590;POPTR_0017s02940
PtrGATA32	TFmatrixID_0476	900	+	gaagaaattaAAAAAt	AT-Hook	POPTR_0004s08590;POPTR_0017s02940
PtrGATA32	TFmatrixID_0476	1078	+	gatgaaattgAAAAAc	AT-Hook	POPTR_0004s08590;POPTR_0017s02940
PtrGATA32	TFmatrixID_0491	9	+	tttataagaTATATaatttga	TBP	POPTR_0013s05580;POPTR_0019s04890
PtrGATA32	TFmatrixID_0491	1102	+	aaaacaaaaTATATatatata	TBP	POPTR_0013s05580;POPTR_0019s04890
PtrGATA32	TFmatrixID_0491	1104	+	aacaaaataTATATatatata	TBP	POPTR_0013s05580;POPTR_0019s04890
PtrGATA32	TFmatrixID_0491	1105	-	acaaaatATATAtatatatag	TBP	POPTR_0013s05580;POPTR_0019s04890
PtrGATA32	TFmatrixID_0491	1106	+	caaaatataTATATatatagc	TBP	POPTR_0013s05580;POPTR_0019s04890
PtrGATA32	TFmatrixID_0491	1107	-	aaaatatATATAtatatagca	TBP	POPTR_0013s05580;POPTR_0019s04890
PtrGATA32	TFmatrixID_0491	1108	+	aaatatataTATATatagcaa	TBP	POPTR_0013s05580;POPTR_0019s04890
PtrGATA32	TFmatrixID_0491	1109	-	aatatatATATAtatagcaat	TBP	POPTR_0013s05580;POPTR_0019s04890
PtrGATA32	TFmatrixID_0491	1110	+	atatatataTATATagcaatc	TBP	POPTR_0013s05580;POPTR_0019s04890
PtrGATA32	TFmatrixID_0491	1111	-	tatatatATATAtagcaatca	TBP	POPTR_0013s05580;POPTR_0019s04890
PtrGATA32	TFmatrixID_0499	406	+	agtaAAAAAaaaacaggaaaa	MADS box	POPTR_0001s08510;POPTR_0001s13660;POPTR_0001s29100;POPTR_0002s09290;POPTR_0002s10570;POPTR_0002s15310;POPTR_0003s16800;POPTR_0003s16840;POPTR_0003s16870;POPTR_0004s06310;POPTR_0004s11430;POPTR_0004s11450;POPTR_0005s19440;POPTR_0006s04730;POPTR_0007s14300;POPTR_0008s09780;POPTR_0009s06060;POPTR_0010s16390;POPTR_0011s03150;POPTR_0012s05950;POPTR_0012s10190;POPTR_0012s14770;POPTR_0013s09960;POPTR_00…
PtrGATA32	TFmatrixID_0499	408	+	taaaAAAAAaacaggaaaaga	MADS box	POPTR_0001s08510;POPTR_0001s13660;POPTR_0001s29100;POPTR_0002s09290;POPTR_0002s10570;POPTR_0002s15310;POPTR_0003s16800;POPTR_0003s16840;POPTR_0003s16870;POPTR_0004s06310;POPTR_0004s11430;POPTR_0004s11450;POPTR_0005s19440;POPTR_0006s04730;POPTR_0007s14300;POPTR_0008s09780;POPTR_0009s06060;POPTR_0010s16390;POPTR_0011s03150;POPTR_0012s05950;POPTR_0012s10190;POPTR_0012s14770;POPTR_0013s09960;POPTR_00…
PtrGATA32	TFmatrixID_0500	1936	+	tcttctccaaaaGGAAAgag	MADS box	POPTR_0001s08510;POPTR_0001s33600;POPTR_0002s10570;POPTR_0002s15310;POPTR_0003s16800;POPTR_0004s11450;POPTR_0005s09340;POPTR_0005s19440;POPTR_0006s04730;POPTR_0007s03270;POPTR_0007s03290;POPTR_0007s07620;POPTR_0007s14300;POPTR_0008s09780;POPTR_0009s06060;POPTR_0012s14770;POPTR_0014s07020;POPTR_0015s14010;POPTR_0015s14950;POPTR_0017s07170
PtrGATA32	TFmatrixID_0504	413	+	aaaaaacaGGAAAa	MADS box	POPTR_0002s07920;POPTR_0005s20480
PtrGATA32	TFmatrixID_0517	571	+	aaAATAAttttt	Homeodomain	POPTR_0002s10080;POPTR_0005s07290;POPTR_0005s17390;POPTR_0007s05010;POPTR_0008s14770;POPTR_0008s19900;POPTR_0010s10340;POPTR_0012s07270;POPTR_0015s07640;POPTR_0017s11800
PtrGATA32	TFmatrixID_0517	623	-	ataaaTTATTtt	Homeodomain	POPTR_0002s10080;POPTR_0005s07290;POPTR_0005s17390;POPTR_0007s05010;POPTR_0008s14770;POPTR_0008s19900;POPTR_0010s10340;POPTR_0012s07270;POPTR_0015s07640;POPTR_0017s11800
PtrGATA32	TFmatrixID_0517	669	+	aaAATAAttttc	Homeodomain	POPTR_0002s10080;POPTR_0005s07290;POPTR_0005s17390;POPTR_0007s05010;POPTR_0008s14770;POPTR_0008s19900;POPTR_0010s10340;POPTR_0012s07270;POPTR_0015s07640;POPTR_0017s11800
PtrGATA32	TFmatrixID_0517	914	+	atAATAAttaac	Homeodomain	POPTR_0002s10080;POPTR_0005s07290;POPTR_0005s17390;POPTR_0007s05010;POPTR_0008s14770;POPTR_0008s19900;POPTR_0010s10340;POPTR_0012s07270;POPTR_0015s07640;POPTR_0017s11800
PtrGATA32	TFmatrixID_0517	931	-	ataaaTTATTtc	Homeodomain	POPTR_0002s10080;POPTR_0005s07290;POPTR_0005s17390;POPTR_0007s05010;POPTR_0008s14770;POPTR_0008s19900;POPTR_0010s10340;POPTR_0012s07270;POPTR_0015s07640;POPTR_0017s11800
PtrGATA32	TFmatrixID_0517	1611	-	attaaTTATTta	Homeodomain	POPTR_0002s10080;POPTR_0005s07290;POPTR_0005s17390;POPTR_0007s05010;POPTR_0008s14770;POPTR_0008s19900;POPTR_0010s10340;POPTR_0012s07270;POPTR_0015s07640;POPTR_0017s11800
PtrGATA32	TFmatrixID_0517	1685	+	aaAATAAttaaa	Homeodomain	POPTR_0002s10080;POPTR_0005s07290;POPTR_0005s17390;POPTR_0007s05010;POPTR_0008s14770;POPTR_0008s19900;POPTR_0010s10340;POPTR_0012s07270;POPTR_0015s07640;POPTR_0017s11800
PtrGATA32	TFmatrixID_0518	297	+	ttttttaATGATtttgatg	bZIP; Homeodomain; HD-ZIP	POPTR_0001s18930;POPTR_0001s38120;POPTR_0003s04860;POPTR_0004s22090;POPTR_0006s25390;POPTR_0009s01990;POPTR_0011s10070;POPTR_0018s08110
PtrGATA32	TFmatrixID_0522	1332	+	aaatacGTACCgctcc	SBP	POPTR_0001s13630;POPTR_0001s40870;POPTR_0002s14320;POPTR_0002s14330;POPTR_0002s18970;POPTR_0004s04630;POPTR_0007s01030;POPTR_0008s09750;POPTR_0008s09810;POPTR_0010s16370;POPTR_0010s16400;POPTR_0011s11770;POPTR_0014s05680;POPTR_0014s05690;POPTR_0014s10960
PtrGATA32	TFmatrixID_0522	1332	-	aaataCGTACcgctcc	SBP	POPTR_0001s13630;POPTR_0001s40870;POPTR_0002s14320;POPTR_0002s14330;POPTR_0002s18970;POPTR_0004s04630;POPTR_0007s01030;POPTR_0008s09750;POPTR_0008s09810;POPTR_0010s16370;POPTR_0010s16400;POPTR_0011s11770;POPTR_0014s05680;POPTR_0014s05690;POPTR_0014s10960
PtrGATA32	TFmatrixID_0522	1728	-	accacCGTACcttcac	SBP	POPTR_0001s13630;POPTR_0001s40870;POPTR_0002s14320;POPTR_0002s14330;POPTR_0002s18970;POPTR_0004s04630;POPTR_0007s01030;POPTR_0008s09750;POPTR_0008s09810;POPTR_0010s16370;POPTR_0010s16400;POPTR_0011s11770;POPTR_0014s05680;POPTR_0014s05690;POPTR_0014s10960
PtrGATA32	TFmatrixID_0523	1497	+	aaaaatGTACAggcca	SBP	POPTR_0001s13630;POPTR_0001s13890;POPTR_0001s40870;POPTR_0002s14320;POPTR_0002s14330;POPTR_0002s18970;POPTR_0003s16780;POPTR_0003s17120;POPTR_0004s04630;POPTR_0005s28010;POPTR_0007s01030;POPTR_0008s09750;POPTR_0008s09810;POPTR_0010s16370;POPTR_0010s16400;POPTR_0011s11770;POPTR_0012s10260;POPTR_0014s05680;POPTR_0014s05690;POPTR_0014s10960;POPTR_0015s07140;POPTR_0015s11100;POPTR_0018s14680
PtrGATA32	TFmatrixID_0527	1549	-	tggCAACActac	AP2; B3	POPTR_0008s11600;POPTR_0010s13930
PtrGATA32	TFmatrixID_0528	46	-	ggctCAGGTgtg	AP2; B3	POPTR_0008s11600;POPTR_0010s13930
PtrGATA32	TFmatrixID_0529	1639	+	ccacCCATAactggcatt	MADS box	POPTR_0001s08510;POPTR_0001s13660;POPTR_0001s33600;POPTR_0002s09290;POPTR_0002s10570;POPTR_0002s15310;POPTR_0003s16800;POPTR_0003s16820;POPTR_0003s16840;POPTR_0003s16850;POPTR_0003s16870;POPTR_0004s06310;POPTR_0004s11430;POPTR_0004s11450;POPTR_0006s04730;POPTR_0007s14300;POPTR_0008s09780;POPTR_0009s06060;POPTR_0010s16390;POPTR_0011s03150;POPTR_0012s05950;POPTR_0012s10190;POPTR_0012s14770;POPTR_00…
PtrGATA32	TFmatrixID_0531	1726	-	taaccacCGTACcttcaca	SBP	POPTR_0001s13630;POPTR_0001s13890;POPTR_0001s40870;POPTR_0002s14320;POPTR_0002s14330;POPTR_0002s18970;POPTR_0003s16780;POPTR_0003s17120;POPTR_0004s04630;POPTR_0005s28010;POPTR_0007s01030;POPTR_0008s09750;POPTR_0008s09810;POPTR_0010s16370;POPTR_0010s16400;POPTR_0011s11770;POPTR_0012s10260;POPTR_0014s05680;POPTR_0014s05690;POPTR_0014s10960;POPTR_0015s07140;POPTR_0015s11100
PtrGATA32	TFmatrixID_0540	570	+	aaaAATAAtttttt	Homeodomain	POPTR_0002s10080;POPTR_0005s07290;POPTR_0005s17390;POPTR_0007s05010;POPTR_0008s14770;POPTR_0008s19900;POPTR_0010s10340;POPTR_0012s07270;POPTR_0015s07640;POPTR_0017s11800
PtrGATA32	TFmatrixID_0540	622	-	aataaaTTATTttt	Homeodomain	POPTR_0002s10080;POPTR_0005s07290;POPTR_0005s17390;POPTR_0007s05010;POPTR_0008s14770;POPTR_0008s19900;POPTR_0010s10340;POPTR_0012s07270;POPTR_0015s07640;POPTR_0017s11800
PtrGATA32	TFmatrixID_0540	668	+	aaaAATAAttttca	Homeodomain	POPTR_0002s10080;POPTR_0005s07290;POPTR_0005s17390;POPTR_0007s05010;POPTR_0008s14770;POPTR_0008s19900;POPTR_0010s10340;POPTR_0012s07270;POPTR_0015s07640;POPTR_0017s11800
PtrGATA32	TFmatrixID_0540	913	+	aatAATAAttaaca	Homeodomain	POPTR_0002s10080;POPTR_0005s07290;POPTR_0005s17390;POPTR_0007s05010;POPTR_0008s14770;POPTR_0008s19900;POPTR_0010s10340;POPTR_0012s07270;POPTR_0015s07640;POPTR_0017s11800
PtrGATA32	TFmatrixID_0540	930	-	cataaaTTATTtca	Homeodomain	POPTR_0002s10080;POPTR_0005s07290;POPTR_0005s17390;POPTR_0007s05010;POPTR_0008s14770;POPTR_0008s19900;POPTR_0010s10340;POPTR_0012s07270;POPTR_0015s07640;POPTR_0017s11800
PtrGATA32	TFmatrixID_0540	1610	-	aattaaTTATTtaa	Homeodomain	POPTR_0002s10080;POPTR_0005s07290;POPTR_0005s17390;POPTR_0007s05010;POPTR_0008s14770;POPTR_0008s19900;POPTR_0010s10340;POPTR_0012s07270;POPTR_0015s07640;POPTR_0017s11800
PtrGATA32	TFmatrixID_0540	1684	+	taaAATAAttaaaa	Homeodomain	POPTR_0002s10080;POPTR_0005s07290;POPTR_0005s17390;POPTR_0007s05010;POPTR_0008s14770;POPTR_0008s19900;POPTR_0010s10340;POPTR_0012s07270;POPTR_0015s07640;POPTR_0017s11800
PtrGATA32	TFmatrixID_0542	297	+	ttttttaATGATtttgatg	bZIP; Homeodomain; HD-ZIP	POPTR_0001s18930;POPTR_0001s38120;POPTR_0003s04860;POPTR_0004s22090;POPTR_0006s25390;POPTR_0009s01990;POPTR_0011s10070;POPTR_0018s08110
PtrGATA32	TFmatrixID_0560	1549	-	tggCAACActac	AP2; B3	POPTR_0008s11600;POPTR_0010s13930
PtrGATA32	TFmatrixID_0561	46	-	ggctCAGGTgtg	AP2; B3	POPTR_0008s11600;POPTR_0010s13930
PtrGATA32	TFmatrixID_0569	1	-	caaccattTTTATaa	TBP	POPTR_0013s05580;POPTR_0019s04890
PtrGATA32	TFmatrixID_0569	110	-	aaattgttTTTATaa	TBP	POPTR_0013s05580;POPTR_0019s04890
PtrGATA32	TFmatrixID_0569	119	+	ttATAAAaacaaaaa	TBP	POPTR_0013s05580;POPTR_0019s04890
PtrGATA32	TFmatrixID_0569	387	+	atATAAAacgcatat	TBP	POPTR_0013s05580;POPTR_0019s04890
PtrGATA32	TFmatrixID_0569	393	-	aacgcataTTTATag	TBP	POPTR_0013s05580;POPTR_0019s04890
PtrGATA32	TFmatrixID_0569	1033	+	ttATAAAaatagaac	TBP	POPTR_0013s05580;POPTR_0019s04890
PtrGATA32	TFmatrixID_0569	1056	+	atATAAAaattaaat	TBP	POPTR_0013s05580;POPTR_0019s04890
PtrGATA32	TFmatrixID_0569	1231	-	aattttttTTTATaa	TBP	POPTR_0013s05580;POPTR_0019s04890
PtrGATA32	TFmatrixID_0569	1240	+	ttATAAAtcaaacca	TBP	POPTR_0013s05580;POPTR_0019s04890
PtrGATA32	TFmatrixID_0570	7	-	tTTTTAtaag	TBP	POPTR_0013s05580;POPTR_0019s04890
PtrGATA32	TFmatrixID_0570	85	+	ccttTAAAAa	TBP	POPTR_0013s05580;POPTR_0019s04890
PtrGATA32	TFmatrixID_0570	116	-	tTTTTAtaaa	TBP	POPTR_0013s05580;POPTR_0019s04890
PtrGATA32	TFmatrixID_0570	118	+	tttaTAAAAa	TBP	POPTR_0013s05580;POPTR_0019s04890
PtrGATA32	TFmatrixID_0570	1032	+	attaTAAAAa	TBP	POPTR_0013s05580;POPTR_0019s04890
PtrGATA32	TFmatrixID_0570	1237	-	tTTTTAtaaa	TBP	POPTR_0013s05580;POPTR_0019s04890
PtrGATA32	TFmatrixID_0570	1810	+	ccttTAAAAt	TBP	POPTR_0013s05580;POPTR_0019s04890
PtrGATA32	TFmatrixID_0570	1983	+	tcaaTAAAAa	TBP	POPTR_0013s05580;POPTR_0019s04890
PtrGATA32	TFmatrixID_0571	399	-	taTTTATa	TBP	POPTR_0013s05580;POPTR_0019s04890
PtrGATA32	TFmatrixID_0571	841	+	aATAAAta	TBP	POPTR_0013s05580;POPTR_0019s04890
PtrGATA32	TFmatrixID_0571	1241	+	tATAAAtc	TBP	POPTR_0013s05580;POPTR_0019s04890
PtrGATA32	TFmatrixID_0572	9	+	tttataagaTATATaatttga	TBP	POPTR_0013s05580;POPTR_0019s04890
PtrGATA32	TFmatrixID_0572	1102	+	aaaacaaaaTATATatatata	TBP	POPTR_0013s05580;POPTR_0019s04890
PtrGATA32	TFmatrixID_0572	1104	+	aacaaaataTATATatatata	TBP	POPTR_0013s05580;POPTR_0019s04890
PtrGATA32	TFmatrixID_0572	1105	-	acaaaatATATAtatatatag	TBP	POPTR_0013s05580;POPTR_0019s04890
PtrGATA32	TFmatrixID_0572	1106	+	caaaatataTATATatatagc	TBP	POPTR_0013s05580;POPTR_0019s04890
PtrGATA32	TFmatrixID_0572	1107	-	aaaatatATATAtatatagca	TBP	POPTR_0013s05580;POPTR_0019s04890
PtrGATA32	TFmatrixID_0572	1108	+	aaatatataTATATatagcaa	TBP	POPTR_0013s05580;POPTR_0019s04890
PtrGATA32	TFmatrixID_0572	1109	-	aatatatATATAtatagcaat	TBP	POPTR_0013s05580;POPTR_0019s04890
PtrGATA32	TFmatrixID_0572	1110	+	atatatataTATATagcaatc	TBP	POPTR_0013s05580;POPTR_0019s04890
PtrGATA32	TFmatrixID_0572	1111	-	tatatatATATAtagcaatca	TBP	POPTR_0013s05580;POPTR_0019s04890
PtrGATA32	TFmatrixID_0585	6	-	attTTTATaag	TBP	POPTR_0013s05580;POPTR_0019s04890
PtrGATA32	TFmatrixID_0585	115	-	gttTTTATaaa	TBP	POPTR_0013s05580;POPTR_0019s04890
PtrGATA32	TFmatrixID_0585	118	+	tttATAAAaac	TBP	POPTR_0013s05580;POPTR_0019s04890
PtrGATA32	TFmatrixID_0585	386	+	aatATAAAacg	TBP	POPTR_0013s05580;POPTR_0019s04890
PtrGATA32	TFmatrixID_0585	398	-	ataTTTATagt	TBP	POPTR_0013s05580;POPTR_0019s04890
PtrGATA32	TFmatrixID_0585	1032	+	attATAAAaat	TBP	POPTR_0013s05580;POPTR_0019s04890
PtrGATA32	TFmatrixID_0585	1055	+	aatATAAAaat	TBP	POPTR_0013s05580;POPTR_0019s04890
PtrGATA32	TFmatrixID_0585	1236	-	tttTTTATaaa	TBP	POPTR_0013s05580;POPTR_0019s04890
PtrGATA32	TFmatrixID_0585	1239	+	tttATAAAtca	TBP	POPTR_0013s05580;POPTR_0019s04890
PtrGATA22	TFmatrixID_0127	176	-	tcTGTTGa	AP2; B3	POPTR_0008s11600;POPTR_0010s13930
PtrGATA22	TFmatrixID_0127	1383	+	cCAACAta	AP2; B3	POPTR_0008s11600;POPTR_0010s13930
PtrGATA22	TFmatrixID_0130	317	+	tATATAtttt	AT-Hook	POPTR_0004s20060
PtrGATA22	TFmatrixID_0130	737	-	ttatTATATt	AT-Hook	POPTR_0004s20060
PtrGATA22	TFmatrixID_0130	805	-	aaaaTATATt	AT-Hook	POPTR_0004s20060
PtrGATA22	TFmatrixID_0130	807	+	aATATAtttt	AT-Hook	POPTR_0004s20060
PtrGATA22	TFmatrixID_0131	1414	-	TTTATttat	AT-Hook	POPTR_0004s20060
PtrGATA22	TFmatrixID_0131	1418	-	TTTATttat	AT-Hook	POPTR_0004s20060
PtrGATA22	TFmatrixID_0131	1607	-	TTTATtagc	AT-Hook	POPTR_0004s20060
PtrGATA22	TFmatrixID_0134	585	+	gatttAAAAA	AT-Hook	POPTR_0002s10560;POPTR_0005s17920
PtrGATA22	TFmatrixID_0137	320	-	ATATTttt	AT-Hook	POPTR_0002s10560;POPTR_0005s17920
PtrGATA22	TFmatrixID_0137	609	+	aaaAATAT	AT-Hook	POPTR_0002s10560;POPTR_0005s17920
PtrGATA22	TFmatrixID_0137	775	-	ATATTttt	AT-Hook	POPTR_0002s10560;POPTR_0005s17920
PtrGATA22	TFmatrixID_0137	804	+	aaaAATAT	AT-Hook	POPTR_0002s10560;POPTR_0005s17920
PtrGATA22	TFmatrixID_0139	570	+	ttattTATTA	AT-Hook	POPTR_0002s10560;POPTR_0005s17920
PtrGATA22	TFmatrixID_0139	738	+	tattaTATTA	AT-Hook	POPTR_0002s10560;POPTR_0005s17920
PtrGATA22	TFmatrixID_0140	322	-	ATTTTttt	AT-Hook	POPTR_0002s10560;POPTR_0005s17920
PtrGATA22	TFmatrixID_0140	368	-	ATTTTttt	AT-Hook	POPTR_0002s10560;POPTR_0005s17920
PtrGATA22	TFmatrixID_0140	607	+	aaaAAAAT	AT-Hook	POPTR_0002s10560;POPTR_0005s17920
PtrGATA22	TFmatrixID_0142	1413	-	attTATTT	AT-Hook	POPTR_0002s10560;POPTR_0005s17920
PtrGATA22	TFmatrixID_0142	1417	-	attTATTT	AT-Hook	POPTR_0002s10560;POPTR_0005s17920
PtrGATA22	TFmatrixID_0144	337	+	gtaaTATTAatt	AT-Hook	POPTR_0002s10560;POPTR_0005s17920
PtrGATA22	TFmatrixID_0144	739	+	attaTATTAagt	AT-Hook	POPTR_0002s10560;POPTR_0005s17920
PtrGATA22	TFmatrixID_0146	378	+	aaaaATAAT	AT-Hook	POPTR_0002s10560;POPTR_0005s17920
PtrGATA22	TFmatrixID_0146	569	-	ATTATttat	AT-Hook	POPTR_0002s10560;POPTR_0005s17920
PtrGATA22	TFmatrixID_0146	739	-	ATTATatta	AT-Hook	POPTR_0002s10560;POPTR_0005s17920
PtrGATA22	TFmatrixID_0148	321	-	tATTTTtt	AT-Hook	POPTR_0004s20060
PtrGATA22	TFmatrixID_0148	367	-	gATTTTtt	AT-Hook	POPTR_0004s20060
PtrGATA22	TFmatrixID_0148	377	+	aaAAAATa	AT-Hook	POPTR_0004s20060
PtrGATA22	TFmatrixID_0148	608	+	aaAAAATa	AT-Hook	POPTR_0004s20060
PtrGATA22	TFmatrixID_0148	776	-	tATTTTtt	AT-Hook	POPTR_0004s20060
PtrGATA22	TFmatrixID_0148	1430	-	gATTTTtt	AT-Hook	POPTR_0004s20060
PtrGATA22	TFmatrixID_0154	379	+	aAAATAat	AT-Hook	POPTR_0002s10560;POPTR_0005s17920
PtrGATA22	TFmatrixID_0154	610	+	aAAATAtt	AT-Hook	POPTR_0002s10560;POPTR_0005s17920
PtrGATA22	TFmatrixID_0154	612	-	aaTATTTt	AT-Hook	POPTR_0002s10560;POPTR_0005s17920
PtrGATA22	TFmatrixID_0156	1565	+	gaCGACAac	B3	POPTR_0001s36900;POPTR_0002s02630;POPTR_0002s05590;POPTR_0005s22930;POPTR_0005s25800;POPTR_0006s07740;POPTR_0006s14070;POPTR_0011s09450;POPTR_0017s01870;POPTR_0018s07420;POPTR_0018s14300
PtrGATA22	TFmatrixID_0157	1155	-	tCACGTg	bHLH	POPTR_0001s02450;POPTR_0001s11400;POPTR_0001s29400;POPTR_0002s04310;POPTR_0002s05510;POPTR_0002s17310;POPTR_0002s17750;POPTR_0003s09090;POPTR_0003s14710;POPTR_0005s09810;POPTR_0005s23020;POPTR_0005s24240;POPTR_0009s08500;POPTR_0014s09520;POPTR_0014s09950;POPTR_0018s13860
PtrGATA22	TFmatrixID_0157	1156	+	cACGTGg	bHLH	POPTR_0001s02450;POPTR_0001s11400;POPTR_0001s29400;POPTR_0002s04310;POPTR_0002s05510;POPTR_0002s17310;POPTR_0002s17750;POPTR_0003s09090;POPTR_0003s14710;POPTR_0005s09810;POPTR_0005s23020;POPTR_0005s24240;POPTR_0009s08500;POPTR_0014s09520;POPTR_0014s09950;POPTR_0018s13860
PtrGATA22	TFmatrixID_0158	1155	+	tCACGTgg	bHLH	POPTR_0001s02450;POPTR_0001s11400;POPTR_0002s04310;POPTR_0002s05510;POPTR_0002s17310;POPTR_0002s17750;POPTR_0003s09090;POPTR_0003s14710;POPTR_0005s23020;POPTR_0005s24240;POPTR_0006s07440;POPTR_0012s10780;POPTR_0014s09520;POPTR_0014s09950;POPTR_0015s11650;POPTR_0018s13860
PtrGATA22	TFmatrixID_0158	1155	-	tcACGTGg	bHLH	POPTR_0001s02450;POPTR_0001s11400;POPTR_0002s04310;POPTR_0002s05510;POPTR_0002s17310;POPTR_0002s17750;POPTR_0003s09090;POPTR_0003s14710;POPTR_0005s23020;POPTR_0005s24240;POPTR_0006s07440;POPTR_0012s10780;POPTR_0014s09520;POPTR_0014s09950;POPTR_0015s11650;POPTR_0018s13860
PtrGATA22	TFmatrixID_0159	258	-	cCACGTt	bZIP; bHLH;bHLH	POPTR_0005s22870;POPTR_0002s05630;POPTR_0002s14430;POPTR_0002s25410;POPTR_0005s00360;POPTR_0005s18280;POPTR_0006s13790;POPTR_0013s00310;POPTR_0014s02590;POPTR_0014s06190;POPTR_0014s10700;POPTR_0018s11800
PtrGATA22	TFmatrixID_0159	1155	-	tCACGTg	bZIP; bHLH;bHLH	POPTR_0005s22870;POPTR_0002s05630;POPTR_0002s14430;POPTR_0002s25410;POPTR_0005s00360;POPTR_0005s18280;POPTR_0006s13790;POPTR_0013s00310;POPTR_0014s02590;POPTR_0014s06190;POPTR_0014s10700;POPTR_0018s11800
PtrGATA22	TFmatrixID_0159	1156	+	cACGTGg	bZIP; bHLH;bHLH	POPTR_0005s22870;POPTR_0002s05630;POPTR_0002s14430;POPTR_0002s25410;POPTR_0005s00360;POPTR_0005s18280;POPTR_0006s13790;POPTR_0013s00310;POPTR_0014s02590;POPTR_0014s06190;POPTR_0014s10700;POPTR_0018s11800
PtrGATA22	TFmatrixID_0159	1571	+	aACGTGg	bZIP; bHLH;bHLH	POPTR_0005s22870;POPTR_0002s05630;POPTR_0002s14430;POPTR_0002s25410;POPTR_0005s00360;POPTR_0005s18280;POPTR_0006s13790;POPTR_0013s00310;POPTR_0014s02590;POPTR_0014s06190;POPTR_0014s10700;POPTR_0018s11800
PtrGATA22	TFmatrixID_0160	1154	+	gtCACGTggg	bHLH	POPTR_0001s02450;POPTR_0001s11400;POPTR_0001s29400;POPTR_0002s04310;POPTR_0002s05510;POPTR_0002s17310;POPTR_0002s17750;POPTR_0003s09090;POPTR_0003s14710;POPTR_0005s09810;POPTR_0005s23020;POPTR_0005s24240;POPTR_0009s08500;POPTR_0014s09520;POPTR_0014s09950;POPTR_0018s13860
PtrGATA22	TFmatrixID_0160	1154	-	gtcACGTGgg	bHLH	POPTR_0001s02450;POPTR_0001s11400;POPTR_0001s29400;POPTR_0002s04310;POPTR_0002s05510;POPTR_0002s17310;POPTR_0002s17750;POPTR_0003s09090;POPTR_0003s14710;POPTR_0005s09810;POPTR_0005s23020;POPTR_0005s24240;POPTR_0009s08500;POPTR_0014s09520;POPTR_0014s09950;POPTR_0018s13860
PtrGATA22	TFmatrixID_0161	258	-	cCACGTttc	bHLH	POPTR_0002s10030;POPTR_0002s11540;POPTR_0002s23650;POPTR_0002s24990;POPTR_0003s16300;POPTR_0004s09850;POPTR_0004s16330;POPTR_0005s12370;POPTR_0005s15590;POPTR_0005s19020;POPTR_0006s05600;POPTR_0006s13790;POPTR_0007s13020;POPTR_0008s11240;POPTR_0008s19510;POPTR_0009s12000;POPTR_0010s04920;POPTR_0010s14600;POPTR_0012s05210;POPTR_0012s07470;POPTR_0012s10670;POPTR_0014s14650;POPTR_0015s03760;POPTR_00…
PtrGATA22	TFmatrixID_0161	1154	+	gtcACGTGg	bHLH	POPTR_0002s10030;POPTR_0002s11540;POPTR_0002s23650;POPTR_0002s24990;POPTR_0003s16300;POPTR_0004s09850;POPTR_0004s16330;POPTR_0005s12370;POPTR_0005s15590;POPTR_0005s19020;POPTR_0006s05600;POPTR_0006s13790;POPTR_0007s13020;POPTR_0008s11240;POPTR_0008s19510;POPTR_0009s12000;POPTR_0010s04920;POPTR_0010s14600;POPTR_0012s05210;POPTR_0012s07470;POPTR_0012s10670;POPTR_0014s14650;POPTR_0015s03760;POPTR_00…
PtrGATA22	TFmatrixID_0161	1155	-	tCACGTggg	bHLH	POPTR_0002s10030;POPTR_0002s11540;POPTR_0002s23650;POPTR_0002s24990;POPTR_0003s16300;POPTR_0004s09850;POPTR_0004s16330;POPTR_0005s12370;POPTR_0005s15590;POPTR_0005s19020;POPTR_0006s05600;POPTR_0006s13790;POPTR_0007s13020;POPTR_0008s11240;POPTR_0008s19510;POPTR_0009s12000;POPTR_0010s04920;POPTR_0010s14600;POPTR_0012s05210;POPTR_0012s07470;POPTR_0012s10670;POPTR_0014s14650;POPTR_0015s03760;POPTR_00…
PtrGATA22	TFmatrixID_0161	1569	+	acaACGTGg	bHLH	POPTR_0002s10030;POPTR_0002s11540;POPTR_0002s23650;POPTR_0002s24990;POPTR_0003s16300;POPTR_0004s09850;POPTR_0004s16330;POPTR_0005s12370;POPTR_0005s15590;POPTR_0005s19020;POPTR_0006s05600;POPTR_0006s13790;POPTR_0007s13020;POPTR_0008s11240;POPTR_0008s19510;POPTR_0009s12000;POPTR_0010s04920;POPTR_0010s14600;POPTR_0012s05210;POPTR_0012s07470;POPTR_0012s10670;POPTR_0014s14650;POPTR_0015s03760;POPTR_00…
PtrGATA22	TFmatrixID_0162	1154	+	gtCACGTggg	bHLH	POPTR_0004s11180;POPTR_0008s11120;POPTR_0010s14740;POPTR_0012s06650;POPTR_0015s03550;POPTR_0017s13610
PtrGATA22	TFmatrixID_0162	1154	-	gtcACGTGgg	bHLH	POPTR_0004s11180;POPTR_0008s11120;POPTR_0010s14740;POPTR_0012s06650;POPTR_0015s03550;POPTR_0017s13610
PtrGATA22	TFmatrixID_0163	1152	-	tagtCACGTggg	bHLH	POPTR_0002s10030;POPTR_0002s11540;POPTR_0002s23650;POPTR_0002s24990;POPTR_0003s16300;POPTR_0004s09850;POPTR_0004s16330;POPTR_0005s12370;POPTR_0005s15590;POPTR_0005s19020;POPTR_0006s05600;POPTR_0006s13790;POPTR_0007s13020;POPTR_0008s11240;POPTR_0008s19510;POPTR_0009s12000;POPTR_0010s04920;POPTR_0010s14600;POPTR_0012s05210;POPTR_0012s07470;POPTR_0012s10670;POPTR_0014s14650;POPTR_0015s03760;POPTR_00…
PtrGATA22	TFmatrixID_0163	1154	+	gtcACGTGggtt	bHLH	POPTR_0002s10030;POPTR_0002s11540;POPTR_0002s23650;POPTR_0002s24990;POPTR_0003s16300;POPTR_0004s09850;POPTR_0004s16330;POPTR_0005s12370;POPTR_0005s15590;POPTR_0005s19020;POPTR_0006s05600;POPTR_0006s13790;POPTR_0007s13020;POPTR_0008s11240;POPTR_0008s19510;POPTR_0009s12000;POPTR_0010s04920;POPTR_0010s14600;POPTR_0012s05210;POPTR_0012s07470;POPTR_0012s10670;POPTR_0014s14650;POPTR_0015s03760;POPTR_00…
PtrGATA22	TFmatrixID_0164	1154	+	gtCACGTggg	bZIP; bHLH;bHLH	POPTR_0005s22870;POPTR_0002s05630;POPTR_0002s14430;POPTR_0002s25410;POPTR_0005s00360;POPTR_0005s18280;POPTR_0006s13790;POPTR_0013s00310;POPTR_0014s02590;POPTR_0014s06190;POPTR_0014s10700;POPTR_0018s11800
PtrGATA22	TFmatrixID_0164	1154	-	gtcACGTGgg	bZIP; bHLH;bHLH	POPTR_0005s22870;POPTR_0002s05630;POPTR_0002s14430;POPTR_0002s25410;POPTR_0005s00360;POPTR_0005s18280;POPTR_0006s13790;POPTR_0013s00310;POPTR_0014s02590;POPTR_0014s06190;POPTR_0014s10700;POPTR_0018s11800
PtrGATA22	TFmatrixID_0165	1155	-	tcACGTGg	bHLH	POPTR_0001s44230;POPTR_0004s03190;POPTR_0008s16560;POPTR_0010s08360;POPTR_0011s03360;POPTR_0011s13580
PtrGATA22	TFmatrixID_0166	1155	+	tCACGTgg	bZIP; bHLH;bHLH	POPTR_0005s22870;POPTR_0002s05630;POPTR_0002s14430;POPTR_0002s25410;POPTR_0005s00360;POPTR_0005s18280;POPTR_0006s13790;POPTR_0013s00310;POPTR_0014s02590;POPTR_0014s06190;POPTR_0014s10700;POPTR_0018s11800
PtrGATA22	TFmatrixID_0166	1155	-	tcACGTGg	bZIP; bHLH;bHLH	POPTR_0005s22870;POPTR_0002s05630;POPTR_0002s14430;POPTR_0002s25410;POPTR_0005s00360;POPTR_0005s18280;POPTR_0006s13790;POPTR_0013s00310;POPTR_0014s02590;POPTR_0014s06190;POPTR_0014s10700;POPTR_0018s11800
PtrGATA22	TFmatrixID_0167	1154	+	gtCACGTggg	bHLH	POPTR_0001s44230;POPTR_0008s16560;POPTR_0010s08360;POPTR_0011s13580
PtrGATA22	TFmatrixID_0167	1154	-	gtcACGTGgg	bHLH	POPTR_0001s44230;POPTR_0008s16560;POPTR_0010s08360;POPTR_0011s13580
PtrGATA22	TFmatrixID_0168	1154	+	gtCACGTggg	bHLH	POPTR_0001s02450;POPTR_0001s11400;POPTR_0001s29400;POPTR_0002s04310;POPTR_0002s05510;POPTR_0002s17310;POPTR_0002s17750;POPTR_0003s09090;POPTR_0003s14710;POPTR_0005s23020;POPTR_0005s24240;POPTR_0009s08500;POPTR_0014s09520;POPTR_0014s09950
PtrGATA22	TFmatrixID_0168	1154	-	gtcACGTGgg	bHLH	POPTR_0001s02450;POPTR_0001s11400;POPTR_0001s29400;POPTR_0002s04310;POPTR_0002s05510;POPTR_0002s17310;POPTR_0002s17750;POPTR_0003s09090;POPTR_0003s14710;POPTR_0005s23020;POPTR_0005s24240;POPTR_0009s08500;POPTR_0014s09520;POPTR_0014s09950
PtrGATA22	TFmatrixID_0169	1154	+	gtCACGTggg	bHLH	POPTR_0002s10030;POPTR_0002s11540;POPTR_0002s23650;POPTR_0002s24990;POPTR_0003s16300;POPTR_0004s09850;POPTR_0004s16330;POPTR_0005s12370;POPTR_0005s15590;POPTR_0005s19020;POPTR_0006s05600;POPTR_0006s13790;POPTR_0007s13020;POPTR_0008s11240;POPTR_0008s19510;POPTR_0009s12000;POPTR_0010s04920;POPTR_0010s14600;POPTR_0012s05210;POPTR_0012s07470;POPTR_0012s10670;POPTR_0014s14650;POPTR_0015s03760;POPTR_00…
PtrGATA22	TFmatrixID_0169	1154	-	gtcACGTGgg	bHLH	POPTR_0002s10030;POPTR_0002s11540;POPTR_0002s23650;POPTR_0002s24990;POPTR_0003s16300;POPTR_0004s09850;POPTR_0004s16330;POPTR_0005s12370;POPTR_0005s15590;POPTR_0005s19020;POPTR_0006s05600;POPTR_0006s13790;POPTR_0007s13020;POPTR_0008s11240;POPTR_0008s19510;POPTR_0009s12000;POPTR_0010s04920;POPTR_0010s14600;POPTR_0012s05210;POPTR_0012s07470;POPTR_0012s10670;POPTR_0014s14650;POPTR_0015s03760;POPTR_00…
PtrGATA22	TFmatrixID_0170	1154	-	gtCACGTgg	bZIP; bHLH;bHLH	POPTR_0005s22870;POPTR_0002s05630;POPTR_0002s14430;POPTR_0002s25410;POPTR_0005s00360;POPTR_0005s18280;POPTR_0006s13790;POPTR_0013s00310;POPTR_0014s02590;POPTR_0014s06190;POPTR_0014s10700;POPTR_0018s11800
PtrGATA22	TFmatrixID_0170	1155	+	tcACGTGgg	bZIP; bHLH;bHLH	POPTR_0005s22870;POPTR_0002s05630;POPTR_0002s14430;POPTR_0002s25410;POPTR_0005s00360;POPTR_0005s18280;POPTR_0006s13790;POPTR_0013s00310;POPTR_0014s02590;POPTR_0014s06190;POPTR_0014s10700;POPTR_0018s11800
PtrGATA22	TFmatrixID_0171	1153	+	agtCACGTgg	bHLH	POPTR_0004s11180;POPTR_0008s11120;POPTR_0010s14740;POPTR_0012s06650;POPTR_0015s03550;POPTR_0017s13610
PtrGATA22	TFmatrixID_0171	1155	-	tcACGTGggt	bHLH	POPTR_0004s11180;POPTR_0008s11120;POPTR_0010s14740;POPTR_0012s06650;POPTR_0015s03550;POPTR_0017s13610
PtrGATA22	TFmatrixID_0172	58	+	ctCACGTacc	bHLH	POPTR_0004s11180;POPTR_0008s11120;POPTR_0010s14740;POPTR_0012s06650;POPTR_0015s03550;POPTR_0017s13610
PtrGATA22	TFmatrixID_0172	1154	+	gtCACGTggg	bHLH	POPTR_0004s11180;POPTR_0008s11120;POPTR_0010s14740;POPTR_0012s06650;POPTR_0015s03550;POPTR_0017s13610
PtrGATA22	TFmatrixID_0172	1154	-	gtcACGTGgg	bHLH	POPTR_0004s11180;POPTR_0008s11120;POPTR_0010s14740;POPTR_0012s06650;POPTR_0015s03550;POPTR_0017s13610
PtrGATA22	TFmatrixID_0173	1152	-	tagtCACGTg	bHLH	POPTR_0001s02450;POPTR_0001s11400;POPTR_0001s29400;POPTR_0002s04310;POPTR_0002s05510;POPTR_0002s17310;POPTR_0002s17750;POPTR_0003s09090;POPTR_0003s14710;POPTR_0005s23020;POPTR_0005s24240;POPTR_0009s08500;POPTR_0014s09520;POPTR_0014s09950
PtrGATA22	TFmatrixID_0173	1156	+	cACGTGggtt	bHLH	POPTR_0001s02450;POPTR_0001s11400;POPTR_0001s29400;POPTR_0002s04310;POPTR_0002s05510;POPTR_0002s17310;POPTR_0002s17750;POPTR_0003s09090;POPTR_0003s14710;POPTR_0005s23020;POPTR_0005s24240;POPTR_0009s08500;POPTR_0014s09520;POPTR_0014s09950
PtrGATA22	TFmatrixID_0174	59	+	TCACGtac	bHLH	POPTR_0002s10030;POPTR_0002s11540;POPTR_0002s23650;POPTR_0002s24990;POPTR_0003s16300;POPTR_0004s09850;POPTR_0004s16330;POPTR_0005s12370;POPTR_0005s15590;POPTR_0005s19020;POPTR_0006s05600;POPTR_0006s13790;POPTR_0007s13020;POPTR_0008s11240;POPTR_0008s19510;POPTR_0009s12000;POPTR_0010s04920;POPTR_0010s14600;POPTR_0012s05210;POPTR_0012s07470;POPTR_0012s10670;POPTR_0014s14650;POPTR_0015s03760;POPTR_00…
PtrGATA22	TFmatrixID_0174	59	-	tcaCGTAC	bHLH	POPTR_0002s10030;POPTR_0002s11540;POPTR_0002s23650;POPTR_0002s24990;POPTR_0003s16300;POPTR_0004s09850;POPTR_0004s16330;POPTR_0005s12370;POPTR_0005s15590;POPTR_0005s19020;POPTR_0006s05600;POPTR_0006s13790;POPTR_0007s13020;POPTR_0008s11240;POPTR_0008s19510;POPTR_0009s12000;POPTR_0010s04920;POPTR_0010s14600;POPTR_0012s05210;POPTR_0012s07470;POPTR_0012s10670;POPTR_0014s14650;POPTR_0015s03760;POPTR_00…
PtrGATA22	TFmatrixID_0174	202	-	acaCCTGC	bHLH	POPTR_0002s10030;POPTR_0002s11540;POPTR_0002s23650;POPTR_0002s24990;POPTR_0003s16300;POPTR_0004s09850;POPTR_0004s16330;POPTR_0005s12370;POPTR_0005s15590;POPTR_0005s19020;POPTR_0006s05600;POPTR_0006s13790;POPTR_0007s13020;POPTR_0008s11240;POPTR_0008s19510;POPTR_0009s12000;POPTR_0010s04920;POPTR_0010s14600;POPTR_0012s05210;POPTR_0012s07470;POPTR_0012s10670;POPTR_0014s14650;POPTR_0015s03760;POPTR_00…
PtrGATA22	TFmatrixID_0174	1155	+	TCACGtgg	bHLH	POPTR_0002s10030;POPTR_0002s11540;POPTR_0002s23650;POPTR_0002s24990;POPTR_0003s16300;POPTR_0004s09850;POPTR_0004s16330;POPTR_0005s12370;POPTR_0005s15590;POPTR_0005s19020;POPTR_0006s05600;POPTR_0006s13790;POPTR_0007s13020;POPTR_0008s11240;POPTR_0008s19510;POPTR_0009s12000;POPTR_0010s04920;POPTR_0010s14600;POPTR_0012s05210;POPTR_0012s07470;POPTR_0012s10670;POPTR_0014s14650;POPTR_0015s03760;POPTR_00…
PtrGATA22	TFmatrixID_0174	1155	-	tcaCGTGG	bHLH	POPTR_0002s10030;POPTR_0002s11540;POPTR_0002s23650;POPTR_0002s24990;POPTR_0003s16300;POPTR_0004s09850;POPTR_0004s16330;POPTR_0005s12370;POPTR_0005s15590;POPTR_0005s19020;POPTR_0006s05600;POPTR_0006s13790;POPTR_0007s13020;POPTR_0008s11240;POPTR_0008s19510;POPTR_0009s12000;POPTR_0010s04920;POPTR_0010s14600;POPTR_0012s05210;POPTR_0012s07470;POPTR_0012s10670;POPTR_0014s14650;POPTR_0015s03760;POPTR_00…
PtrGATA22	TFmatrixID_0174	1360	-	acaCATGC	bHLH	POPTR_0002s10030;POPTR_0002s11540;POPTR_0002s23650;POPTR_0002s24990;POPTR_0003s16300;POPTR_0004s09850;POPTR_0004s16330;POPTR_0005s12370;POPTR_0005s15590;POPTR_0005s19020;POPTR_0006s05600;POPTR_0006s13790;POPTR_0007s13020;POPTR_0008s11240;POPTR_0008s19510;POPTR_0009s12000;POPTR_0010s04920;POPTR_0010s14600;POPTR_0012s05210;POPTR_0012s07470;POPTR_0012s10670;POPTR_0014s14650;POPTR_0015s03760;POPTR_00…
PtrGATA22	TFmatrixID_0174	1581	+	GCAGGtgc	bHLH	POPTR_0002s10030;POPTR_0002s11540;POPTR_0002s23650;POPTR_0002s24990;POPTR_0003s16300;POPTR_0004s09850;POPTR_0004s16330;POPTR_0005s12370;POPTR_0005s15590;POPTR_0005s19020;POPTR_0006s05600;POPTR_0006s13790;POPTR_0007s13020;POPTR_0008s11240;POPTR_0008s19510;POPTR_0009s12000;POPTR_0010s04920;POPTR_0010s14600;POPTR_0012s05210;POPTR_0012s07470;POPTR_0012s10670;POPTR_0014s14650;POPTR_0015s03760;POPTR_00…
PtrGATA22	TFmatrixID_0174	1581	-	gcaGGTGC	bHLH	POPTR_0002s10030;POPTR_0002s11540;POPTR_0002s23650;POPTR_0002s24990;POPTR_0003s16300;POPTR_0004s09850;POPTR_0004s16330;POPTR_0005s12370;POPTR_0005s15590;POPTR_0005s19020;POPTR_0006s05600;POPTR_0006s13790;POPTR_0007s13020;POPTR_0008s11240;POPTR_0008s19510;POPTR_0009s12000;POPTR_0010s04920;POPTR_0010s14600;POPTR_0012s05210;POPTR_0012s07470;POPTR_0012s10670;POPTR_0014s14650;POPTR_0015s03760;POPTR_00…
PtrGATA22	TFmatrixID_0174	1800	-	tcaCTTGC	bHLH	POPTR_0002s10030;POPTR_0002s11540;POPTR_0002s23650;POPTR_0002s24990;POPTR_0003s16300;POPTR_0004s09850;POPTR_0004s16330;POPTR_0005s12370;POPTR_0005s15590;POPTR_0005s19020;POPTR_0006s05600;POPTR_0006s13790;POPTR_0007s13020;POPTR_0008s11240;POPTR_0008s19510;POPTR_0009s12000;POPTR_0010s04920;POPTR_0010s14600;POPTR_0012s05210;POPTR_0012s07470;POPTR_0012s10670;POPTR_0014s14650;POPTR_0015s03760;POPTR_00…
PtrGATA22	TFmatrixID_0174	1935	+	GCACCagc	bHLH	POPTR_0002s10030;POPTR_0002s11540;POPTR_0002s23650;POPTR_0002s24990;POPTR_0003s16300;POPTR_0004s09850;POPTR_0004s16330;POPTR_0005s12370;POPTR_0005s15590;POPTR_0005s19020;POPTR_0006s05600;POPTR_0006s13790;POPTR_0007s13020;POPTR_0008s11240;POPTR_0008s19510;POPTR_0009s12000;POPTR_0010s04920;POPTR_0010s14600;POPTR_0012s05210;POPTR_0012s07470;POPTR_0012s10670;POPTR_0014s14650;POPTR_0015s03760;POPTR_00…
PtrGATA22	TFmatrixID_0175	1154	+	gtCACGTggg	bHLH	POPTR_0001s44230;POPTR_0004s03190;POPTR_0008s16560;POPTR_0011s03360;POPTR_0011s13580
PtrGATA22	TFmatrixID_0175	1154	-	gtcACGTGgg	bHLH	POPTR_0001s44230;POPTR_0004s03190;POPTR_0008s16560;POPTR_0011s03360;POPTR_0011s13580
PtrGATA22	TFmatrixID_0176	1799	+	gtcACTTGc	bHLH	POPTR_0001s27680;POPTR_0002s04620;POPTR_0003s22290;POPTR_0005s23930;POPTR_0006s05640;POPTR_0009s06910;POPTR_0013s11200;POPTR_0016s05100;POPTR_0018s11800;POPTR_0019s10900
PtrGATA22	TFmatrixID_0177	1154	+	gtCACGTggg	bZIP; bHLH;bHLH	POPTR_0005s22870;POPTR_0002s04620;POPTR_0002s05630;POPTR_0002s10030;POPTR_0002s11540;POPTR_0002s14430;POPTR_0002s23650;POPTR_0002s24990;POPTR_0002s25410;POPTR_0004s16330;POPTR_0005s00360;POPTR_0005s05500;POPTR_0005s12370;POPTR_0005s18280;POPTR_0005s19020;POPTR_0005s23930;POPTR_0006s05640;POPTR_0006s13790;POPTR_0006s20070;POPTR_0007s13020;POPTR_0008s11240;POPTR_0008s19510;POPTR_0009s12000;POPTR_00…
PtrGATA22	TFmatrixID_0177	1154	-	gtcACGTGgg	bZIP; bHLH;bHLH	POPTR_0005s22870;POPTR_0002s04620;POPTR_0002s05630;POPTR_0002s10030;POPTR_0002s11540;POPTR_0002s14430;POPTR_0002s23650;POPTR_0002s24990;POPTR_0002s25410;POPTR_0004s16330;POPTR_0005s00360;POPTR_0005s05500;POPTR_0005s12370;POPTR_0005s18280;POPTR_0005s19020;POPTR_0005s23930;POPTR_0006s05640;POPTR_0006s13790;POPTR_0006s20070;POPTR_0007s13020;POPTR_0008s11240;POPTR_0008s19510;POPTR_0009s12000;POPTR_00…
PtrGATA22	TFmatrixID_0178	1154	+	gtCACGTggg	bHLH	POPTR_0004s11180;POPTR_0008s11120;POPTR_0010s14740;POPTR_0012s06650;POPTR_0015s03550;POPTR_0017s13610
PtrGATA22	TFmatrixID_0178	1154	-	gtcACGTGgg	bHLH	POPTR_0004s11180;POPTR_0008s11120;POPTR_0010s14740;POPTR_0012s06650;POPTR_0015s03550;POPTR_0017s13610
PtrGATA22	TFmatrixID_0179	1155	+	tCACGTgg	bHLH	POPTR_0002s10030;POPTR_0002s11540;POPTR_0002s23650;POPTR_0002s24990;POPTR_0003s16300;POPTR_0004s09850;POPTR_0004s16330;POPTR_0005s12370;POPTR_0005s15590;POPTR_0005s19020;POPTR_0006s05600;POPTR_0006s13790;POPTR_0007s13020;POPTR_0008s11240;POPTR_0008s19510;POPTR_0009s12000;POPTR_0010s04920;POPTR_0010s14600;POPTR_0012s05210;POPTR_0012s07470;POPTR_0012s10670;POPTR_0014s14650;POPTR_0015s03760;POPTR_00…
PtrGATA22	TFmatrixID_0179	1155	-	tcACGTGg	bHLH	POPTR_0002s10030;POPTR_0002s11540;POPTR_0002s23650;POPTR_0002s24990;POPTR_0003s16300;POPTR_0004s09850;POPTR_0004s16330;POPTR_0005s12370;POPTR_0005s15590;POPTR_0005s19020;POPTR_0006s05600;POPTR_0006s13790;POPTR_0007s13020;POPTR_0008s11240;POPTR_0008s19510;POPTR_0009s12000;POPTR_0010s04920;POPTR_0010s14600;POPTR_0012s05210;POPTR_0012s07470;POPTR_0012s10670;POPTR_0014s14650;POPTR_0015s03760;POPTR_00…
PtrGATA22	TFmatrixID_0181	257	+	aCCACGttt	bZIP	POPTR_0001s01840;POPTR_0003s09630;POPTR_0005s12750;POPTR_0014s08990
PtrGATA22	TFmatrixID_0181	1155	-	tcaCGTGGg	bZIP	POPTR_0001s01840;POPTR_0003s09630;POPTR_0005s12750;POPTR_0014s08990
PtrGATA22	TFmatrixID_0181	1570	-	caaCGTGGa	bZIP	POPTR_0001s01840;POPTR_0003s09630;POPTR_0005s12750;POPTR_0014s08990
PtrGATA22	TFmatrixID_0182	295	+	tatACGTGtatgg	bZIP	POPTR_0002s12710;POPTR_0004s14790;POPTR_0006s08300;POPTR_0009s10400;POPTR_0009s16610;POPTR_0014s02810;POPTR_0008s01130
PtrGATA22	TFmatrixID_0182	1151	-	ctagtCACGTggg	bZIP	POPTR_0002s12710;POPTR_0004s14790;POPTR_0006s08300;POPTR_0009s10400;POPTR_0009s16610;POPTR_0014s02810;POPTR_0008s01130
PtrGATA22	TFmatrixID_0182	1154	+	gtcACGTGggttc	bZIP	POPTR_0002s12710;POPTR_0004s14790;POPTR_0006s08300;POPTR_0009s10400;POPTR_0009s16610;POPTR_0014s02810;POPTR_0008s01130
PtrGATA22	TFmatrixID_0183	1153	+	agtCACGTggg	bZIP	POPTR_0002s12710;POPTR_0006s08300;POPTR_0009s10400;POPTR_0014s02810
PtrGATA22	TFmatrixID_0183	1154	-	gtcACGTGggt	bZIP	POPTR_0002s12710;POPTR_0006s08300;POPTR_0009s10400;POPTR_0014s02810
PtrGATA22	TFmatrixID_0184	257	-	acCACGTttc	bZIP	POPTR_0002s12710;POPTR_0006s08300;POPTR_0009s10400;POPTR_0014s02810
PtrGATA22	TFmatrixID_0184	295	+	tatACGTGta	bZIP	POPTR_0002s12710;POPTR_0006s08300;POPTR_0009s10400;POPTR_0014s02810
PtrGATA22	TFmatrixID_0184	1154	+	gtcACGTGgg	bZIP	POPTR_0002s12710;POPTR_0006s08300;POPTR_0009s10400;POPTR_0014s02810
PtrGATA22	TFmatrixID_0184	1154	-	gtCACGTggg	bZIP	POPTR_0002s12710;POPTR_0006s08300;POPTR_0009s10400;POPTR_0014s02810
PtrGATA22	TFmatrixID_0184	1569	+	acaACGTGga	bZIP	POPTR_0002s12710;POPTR_0006s08300;POPTR_0009s10400;POPTR_0014s02810
PtrGATA22	TFmatrixID_0185	1562	-	ttTGACGaca	bZIP	POPTR_0001s06700;POPTR_0002s09130;POPTR_0003s19410;POPTR_0004s21360;POPTR_0005s08370;POPTR_0005s16400;POPTR_0006s03720;POPTR_0006s05770;POPTR_0007s06180;POPTR_0008s11710;POPTR_0009s16590;POPTR_0010s13810;POPTR_0016s03590;POPTR_0016s04970
PtrGATA22	TFmatrixID_0189	1153	-	agtcACGTGg	bZIP	POPTR_0016s03220
PtrGATA22	TFmatrixID_0190	256	+	caCCACGttt	bZIP	POPTR_0001s01840;POPTR_0002s16870;POPTR_0003s09630;POPTR_0005s12750;POPTR_0014s08990
PtrGATA22	TFmatrixID_0190	1155	-	tcaCGTGGgt	bZIP	POPTR_0001s01840;POPTR_0002s16870;POPTR_0003s09630;POPTR_0005s12750;POPTR_0014s08990
PtrGATA22	TFmatrixID_0190	1570	-	caaCGTGGac	bZIP	POPTR_0001s01840;POPTR_0002s16870;POPTR_0003s09630;POPTR_0005s12750;POPTR_0014s08990
PtrGATA22	TFmatrixID_0192	257	+	aCCACGttt	bZIP	POPTR_0002s16870;POPTR_0005s12750;POPTR_0014s08990
PtrGATA22	TFmatrixID_0192	1155	-	tcaCGTGGg	bZIP	POPTR_0002s16870;POPTR_0005s12750;POPTR_0014s08990
PtrGATA22	TFmatrixID_0192	1570	-	caaCGTGGa	bZIP	POPTR_0002s16870;POPTR_0005s12750;POPTR_0014s08990
PtrGATA22	TFmatrixID_0193	202	+	ACACCtgc	bZIP	POPTR_0002s12710;POPTR_0004s14790;POPTR_0006s08300;POPTR_0009s10400;POPTR_0009s16610;POPTR_0014s02810
PtrGATA22	TFmatrixID_0193	258	+	CCACGttt	bZIP	POPTR_0002s12710;POPTR_0004s14790;POPTR_0006s08300;POPTR_0009s10400;POPTR_0009s16610;POPTR_0014s02810
PtrGATA22	TFmatrixID_0193	258	-	ccaCGTTT	bZIP	POPTR_0002s12710;POPTR_0004s14790;POPTR_0006s08300;POPTR_0009s10400;POPTR_0009s16610;POPTR_0014s02810
PtrGATA22	TFmatrixID_0193	296	+	ATACGtgt	bZIP	POPTR_0002s12710;POPTR_0004s14790;POPTR_0006s08300;POPTR_0009s10400;POPTR_0009s16610;POPTR_0014s02810
PtrGATA22	TFmatrixID_0193	296	-	ataCGTGT	bZIP	POPTR_0002s12710;POPTR_0004s14790;POPTR_0006s08300;POPTR_0009s10400;POPTR_0009s16610;POPTR_0014s02810
PtrGATA22	TFmatrixID_0193	845	-	agaAGTGT	bZIP	POPTR_0002s12710;POPTR_0004s14790;POPTR_0006s08300;POPTR_0009s10400;POPTR_0009s16610;POPTR_0014s02810
PtrGATA22	TFmatrixID_0193	1155	+	TCACGtgg	bZIP	POPTR_0002s12710;POPTR_0004s14790;POPTR_0006s08300;POPTR_0009s10400;POPTR_0009s16610;POPTR_0014s02810
PtrGATA22	TFmatrixID_0193	1155	-	tcaCGTGG	bZIP	POPTR_0002s12710;POPTR_0004s14790;POPTR_0006s08300;POPTR_0009s10400;POPTR_0009s16610;POPTR_0014s02810
PtrGATA22	TFmatrixID_0193	1360	+	ACACAtgc	bZIP	POPTR_0002s12710;POPTR_0004s14790;POPTR_0006s08300;POPTR_0009s10400;POPTR_0009s16610;POPTR_0014s02810
PtrGATA22	TFmatrixID_0193	1390	+	ACATGagt	bZIP	POPTR_0002s12710;POPTR_0004s14790;POPTR_0006s08300;POPTR_0009s10400;POPTR_0009s16610;POPTR_0014s02810
PtrGATA22	TFmatrixID_0193	1509	+	ACATGtct	bZIP	POPTR_0002s12710;POPTR_0004s14790;POPTR_0006s08300;POPTR_0009s10400;POPTR_0009s16610;POPTR_0014s02810
PtrGATA22	TFmatrixID_0193	1536	+	ATACGtat	bZIP	POPTR_0002s12710;POPTR_0004s14790;POPTR_0006s08300;POPTR_0009s10400;POPTR_0009s16610;POPTR_0014s02810
PtrGATA22	TFmatrixID_0193	1536	-	ataCGTAT	bZIP	POPTR_0002s12710;POPTR_0004s14790;POPTR_0006s08300;POPTR_0009s10400;POPTR_0009s16610;POPTR_0014s02810
PtrGATA22	TFmatrixID_0194	256	+	cacCACGTtt	bZIP	POPTR_0001s01840;POPTR_0003s09630;POPTR_0005s12750;POPTR_0007s12460;POPTR_0014s08990
PtrGATA22	TFmatrixID_0194	296	-	atACGTGtat	bZIP	POPTR_0001s01840;POPTR_0003s09630;POPTR_0005s12750;POPTR_0007s12460;POPTR_0014s08990
PtrGATA22	TFmatrixID_0194	1155	-	tcACGTGggt	bZIP	POPTR_0001s01840;POPTR_0003s09630;POPTR_0005s12750;POPTR_0007s12460;POPTR_0014s08990
PtrGATA22	TFmatrixID_0194	1570	-	caACGTGgac	bZIP	POPTR_0001s01840;POPTR_0003s09630;POPTR_0005s12750;POPTR_0007s12460;POPTR_0014s08990
PtrGATA22	TFmatrixID_0195	1562	-	ttTGACGaca	bZIP	POPTR_0001s06700;POPTR_0002s09130;POPTR_0003s19410;POPTR_0004s21360;POPTR_0005s08370;POPTR_0005s16400;POPTR_0006s03720;POPTR_0006s05770;POPTR_0007s06180;POPTR_0008s11710;POPTR_0009s16590;POPTR_0010s13810;POPTR_0016s03590;POPTR_0016s04970
PtrGATA22	TFmatrixID_0199	1562	-	ttTGACGaca	bZIP	POPTR_0001s06700;POPTR_0002s09130;POPTR_0003s19410;POPTR_0004s21360;POPTR_0005s08370;POPTR_0005s16400;POPTR_0006s03720;POPTR_0006s05770;POPTR_0007s06180;POPTR_0008s11710;POPTR_0009s16590;POPTR_0010s13810;POPTR_0016s03590;POPTR_0016s04970
PtrGATA22	TFmatrixID_0200	256	+	cacCACGTttc	bZIP	POPTR_0010s14530;POPTR_0017s14490
PtrGATA22	TFmatrixID_0200	1153	+	agtCACGTggg	bZIP	POPTR_0010s14530;POPTR_0017s14490
PtrGATA22	TFmatrixID_0200	1154	-	gtcACGTGggt	bZIP	POPTR_0010s14530;POPTR_0017s14490
PtrGATA22	TFmatrixID_0200	1569	-	acaACGTGgac	bZIP	POPTR_0010s14530;POPTR_0017s14490
PtrGATA22	TFmatrixID_0201	258	+	cCACGTtt	bZIP	POPTR_0010s14530;POPTR_0017s14490
PtrGATA22	TFmatrixID_0201	1155	-	tcACGTGg	bZIP	POPTR_0010s14530;POPTR_0017s14490
PtrGATA22	TFmatrixID_0201	1570	-	caACGTGg	bZIP	POPTR_0010s14530;POPTR_0017s14490
PtrGATA22	TFmatrixID_0202	296	-	atACGTGt	bZIP	POPTR_0002s06800;POPTR_0005s21500
PtrGATA22	TFmatrixID_0202	1155	+	tCACGTgg	bZIP	POPTR_0002s06800;POPTR_0005s21500
PtrGATA22	TFmatrixID_0202	1155	-	tcACGTGg	bZIP	POPTR_0002s06800;POPTR_0005s21500
PtrGATA22	TFmatrixID_0203	1153	-	agtcACGTGggt	bZIP	POPTR_0002s04660;POPTR_0005s05470;POPTR_0005s23900;POPTR_0006s29250;POPTR_0013s03800
PtrGATA22	TFmatrixID_0211	153	+	tACACTg	C2H2	POPTR_0001s30260;POPTR_0009s09250;POPTR_0014s01760
PtrGATA22	TFmatrixID_0211	195	+	tACACTg	C2H2	POPTR_0001s30260;POPTR_0009s09250;POPTR_0014s01760
PtrGATA22	TFmatrixID_0211	436	+	aACACTa	C2H2	POPTR_0001s30260;POPTR_0009s09250;POPTR_0014s01760
PtrGATA22	TFmatrixID_0211	747	-	aAGTGTg	C2H2	POPTR_0001s30260;POPTR_0009s09250;POPTR_0014s01760
PtrGATA22	TFmatrixID_0211	847	-	aAGTGTa	C2H2	POPTR_0001s30260;POPTR_0009s09250;POPTR_0014s01760
PtrGATA22	TFmatrixID_0211	1443	-	tAGTGTg	C2H2	POPTR_0001s30260;POPTR_0009s09250;POPTR_0014s01760
PtrGATA22	TFmatrixID_0211	1653	+	cACACTc	C2H2	POPTR_0001s30260;POPTR_0009s09250;POPTR_0014s01760
PtrGATA22	TFmatrixID_0211	1730	+	aACACTa	C2H2	POPTR_0001s30260;POPTR_0009s09250;POPTR_0014s01760
PtrGATA22	TFmatrixID_0211	1899	+	aACACTa	C2H2	POPTR_0001s30260;POPTR_0009s09250;POPTR_0014s01760
PtrGATA22	TFmatrixID_0213	153	+	tACACTg	C2H2	POPTR_0001s30260;POPTR_0002s14460;POPTR_0009s09250;POPTR_0014s01760
PtrGATA22	TFmatrixID_0213	195	+	tACACTg	C2H2	POPTR_0001s30260;POPTR_0002s14460;POPTR_0009s09250;POPTR_0014s01760
PtrGATA22	TFmatrixID_0213	436	+	aACACTa	C2H2	POPTR_0001s30260;POPTR_0002s14460;POPTR_0009s09250;POPTR_0014s01760
PtrGATA22	TFmatrixID_0213	747	-	aAGTGTg	C2H2	POPTR_0001s30260;POPTR_0002s14460;POPTR_0009s09250;POPTR_0014s01760
PtrGATA22	TFmatrixID_0213	847	-	aAGTGTa	C2H2	POPTR_0001s30260;POPTR_0002s14460;POPTR_0009s09250;POPTR_0014s01760
PtrGATA22	TFmatrixID_0213	1443	-	tAGTGTg	C2H2	POPTR_0001s30260;POPTR_0002s14460;POPTR_0009s09250;POPTR_0014s01760
PtrGATA22	TFmatrixID_0213	1653	+	cACACTc	C2H2	POPTR_0001s30260;POPTR_0002s14460;POPTR_0009s09250;POPTR_0014s01760
PtrGATA22	TFmatrixID_0213	1730	+	aACACTa	C2H2	POPTR_0001s30260;POPTR_0002s14460;POPTR_0009s09250;POPTR_0014s01760
PtrGATA22	TFmatrixID_0213	1899	+	aACACTa	C2H2	POPTR_0001s30260;POPTR_0002s14460;POPTR_0009s09250;POPTR_0014s01760
PtrGATA22	TFmatrixID_0214	1440	-	ttttAGTGTgttt	C2H2	POPTR_0001s24250;POPTR_0006s12340;POPTR_0008s05110;POPTR_0009s03280;POPTR_0010s21650;POPTR_1833s00200
PtrGATA22	TFmatrixID_0215	1653	+	cACACTc	C2H2	POPTR_0001s24250;POPTR_0006s12340;POPTR_0008s05110;POPTR_0009s03280;POPTR_0010s21650;POPTR_1833s00200
PtrGATA22	TFmatrixID_0219	1653	+	cACACTc	C2H2	POPTR_0001s30260;POPTR_0009s09250;POPTR_0014s01760
PtrGATA22	TFmatrixID_0224	586	+	aTTTAAaa	TCR	POPTR_0006s16340;POPTR_0018s08960
PtrGATA22	TFmatrixID_0224	586	-	atTTAAAa	TCR	POPTR_0006s16340;POPTR_0018s08960
PtrGATA22	TFmatrixID_0224	780	+	tTTTAAat	TCR	POPTR_0006s16340;POPTR_0018s08960
PtrGATA22	TFmatrixID_0224	780	-	ttTTAAAt	TCR	POPTR_0006s16340;POPTR_0018s08960
PtrGATA22	TFmatrixID_0226	1725	-	atTCAAAc	TCR	POPTR_0010s09350
PtrGATA22	TFmatrixID_0227	1724	-	tatTCAAAca	TCR	POPTR_0006s16340;POPTR_0018s08960
PtrGATA22	TFmatrixID_0254	495	+	tagaTACATat	EIN3	POPTR_0001s05360;POPTR_0001s05370;POPTR_0003s22090;POPTR_0004s20830;POPTR_0008s01200;POPTR_0009s16080;POPTR_0010s25370
PtrGATA22	TFmatrixID_0255	443	+	tTGTATcaa	EIN3	POPTR_0001s05360;POPTR_0001s05370;POPTR_0003s22090;POPTR_0004s20830;POPTR_0008s01200;POPTR_0009s16080;POPTR_0010s25370
PtrGATA22	TFmatrixID_0255	495	-	tagATACAt	EIN3	POPTR_0001s05360;POPTR_0001s05370;POPTR_0003s22090;POPTR_0004s20830;POPTR_0008s01200;POPTR_0009s16080;POPTR_0010s25370
PtrGATA22	TFmatrixID_0257	495	+	tagaTACATat	EIN3	POPTR_0001s05360;POPTR_0001s05370;POPTR_0003s22090;POPTR_0004s20830;POPTR_0008s01200;POPTR_0009s16080;POPTR_0010s25370
PtrGATA22	TFmatrixID_0258	495	+	tagATACAta	EIN3	POPTR_0001s05360;POPTR_0001s05370;POPTR_0003s22090;POPTR_0004s20830;POPTR_0008s01200;POPTR_0009s16080;POPTR_0010s25370
PtrGATA22	TFmatrixID_0260	417	+	aAGATCtt	GATA	POPTR_0001s14130;POPTR_0001s18900;POPTR_0002s14380;POPTR_0003s17340;POPTR_0004s16860;POPTR_0004s22140;POPTR_0005s06720;POPTR_0005s11960;POPTR_0006s25410;POPTR_0007s13700;POPTR_0008s03880;POPTR_0009s12620;POPTR_0010s23010;POPTR_0013s05610;POPTR_0014s05760;POPTR_0018s08090;POPTR_0019s04860
PtrGATA22	TFmatrixID_0260	417	-	aaGATCTt	GATA	POPTR_0001s14130;POPTR_0001s18900;POPTR_0002s14380;POPTR_0003s17340;POPTR_0004s16860;POPTR_0004s22140;POPTR_0005s06720;POPTR_0005s11960;POPTR_0006s25410;POPTR_0007s13700;POPTR_0008s03880;POPTR_0009s12620;POPTR_0010s23010;POPTR_0013s05610;POPTR_0014s05760;POPTR_0018s08090;POPTR_0019s04860
PtrGATA22	TFmatrixID_0262	250	+	ttTGATCac	GATA	POPTR_0005s02040;POPTR_0006s24560;POPTR_0008s22950;POPTR_0010s00360;POPTR_0014s11940;POPTR_0018s05160
PtrGATA22	TFmatrixID_0262	251	-	ttGATCAcc	GATA	POPTR_0005s02040;POPTR_0006s24560;POPTR_0008s22950;POPTR_0010s00360;POPTR_0014s11940;POPTR_0018s05160
PtrGATA22	TFmatrixID_0262	1112	+	cgTGATCgg	GATA	POPTR_0005s02040;POPTR_0006s24560;POPTR_0008s22950;POPTR_0010s00360;POPTR_0014s11940;POPTR_0018s05160
PtrGATA22	TFmatrixID_0264	416	+	caAGATCttt	GATA	POPTR_0001s14130;POPTR_0001s18900;POPTR_0002s14380;POPTR_0003s17340;POPTR_0004s16860;POPTR_0004s22140;POPTR_0005s06720;POPTR_0005s11960;POPTR_0006s25410;POPTR_0007s13700;POPTR_0008s03880;POPTR_0009s12620;POPTR_0010s23010;POPTR_0013s05610;POPTR_0014s05760;POPTR_0018s08090;POPTR_0019s04860
PtrGATA22	TFmatrixID_0264	416	-	caaGATCTtt	GATA	POPTR_0001s14130;POPTR_0001s18900;POPTR_0002s14380;POPTR_0003s17340;POPTR_0004s16860;POPTR_0004s22140;POPTR_0005s06720;POPTR_0005s11960;POPTR_0006s25410;POPTR_0007s13700;POPTR_0008s03880;POPTR_0009s12620;POPTR_0010s23010;POPTR_0013s05610;POPTR_0014s05760;POPTR_0018s08090;POPTR_0019s04860
PtrGATA22	TFmatrixID_0264	1126	+	gcAGATCcat	GATA	POPTR_0001s14130;POPTR_0001s18900;POPTR_0002s14380;POPTR_0003s17340;POPTR_0004s16860;POPTR_0004s22140;POPTR_0005s06720;POPTR_0005s11960;POPTR_0006s25410;POPTR_0007s13700;POPTR_0008s03880;POPTR_0009s12620;POPTR_0010s23010;POPTR_0013s05610;POPTR_0014s05760;POPTR_0018s08090;POPTR_0019s04860
PtrGATA22	TFmatrixID_0265	415	-	tcaaGATCTt	GATA	POPTR_0001s14130;POPTR_0001s18900;POPTR_0002s14380;POPTR_0003s17340;POPTR_0004s16860;POPTR_0004s22140;POPTR_0005s06720;POPTR_0005s11960;POPTR_0006s25410;POPTR_0007s13700;POPTR_0008s03880;POPTR_0009s12620;POPTR_0010s23010;POPTR_0013s05610;POPTR_0014s05760;POPTR_0018s08090;POPTR_0019s04860
PtrGATA22	TFmatrixID_0265	417	+	aAGATCtttg	GATA	POPTR_0001s14130;POPTR_0001s18900;POPTR_0002s14380;POPTR_0003s17340;POPTR_0004s16860;POPTR_0004s22140;POPTR_0005s06720;POPTR_0005s11960;POPTR_0006s25410;POPTR_0007s13700;POPTR_0008s03880;POPTR_0009s12620;POPTR_0010s23010;POPTR_0013s05610;POPTR_0014s05760;POPTR_0018s08090;POPTR_0019s04860
PtrGATA22	TFmatrixID_0265	1127	+	cAGATCcatg	GATA	POPTR_0001s14130;POPTR_0001s18900;POPTR_0002s14380;POPTR_0003s17340;POPTR_0004s16860;POPTR_0004s22140;POPTR_0005s06720;POPTR_0005s11960;POPTR_0006s25410;POPTR_0007s13700;POPTR_0008s03880;POPTR_0009s12620;POPTR_0010s23010;POPTR_0013s05610;POPTR_0014s05760;POPTR_0018s08090;POPTR_0019s04860
PtrGATA22	TFmatrixID_0266	416	-	caAGATCtt	GATA	POPTR_0001s14130;POPTR_0001s18900;POPTR_0002s14380;POPTR_0003s17340;POPTR_0004s16860;POPTR_0004s22140;POPTR_0005s06720;POPTR_0005s11960;POPTR_0006s25410;POPTR_0007s13700;POPTR_0008s03880;POPTR_0009s12620;POPTR_0010s23010;POPTR_0013s05610;POPTR_0014s05760;POPTR_0018s08090;POPTR_0019s04860
PtrGATA22	TFmatrixID_0266	417	+	aaGATCTtt	GATA	POPTR_0001s14130;POPTR_0001s18900;POPTR_0002s14380;POPTR_0003s17340;POPTR_0004s16860;POPTR_0004s22140;POPTR_0005s06720;POPTR_0005s11960;POPTR_0006s25410;POPTR_0007s13700;POPTR_0008s03880;POPTR_0009s12620;POPTR_0010s23010;POPTR_0013s05610;POPTR_0014s05760;POPTR_0018s08090;POPTR_0019s04860
PtrGATA22	TFmatrixID_0266	1126	-	gcAGATCca	GATA	POPTR_0001s14130;POPTR_0001s18900;POPTR_0002s14380;POPTR_0003s17340;POPTR_0004s16860;POPTR_0004s22140;POPTR_0005s06720;POPTR_0005s11960;POPTR_0006s25410;POPTR_0007s13700;POPTR_0008s03880;POPTR_0009s12620;POPTR_0010s23010;POPTR_0013s05610;POPTR_0014s05760;POPTR_0018s08090;POPTR_0019s04860
PtrGATA22	TFmatrixID_0267	416	+	caAGATCttt	GATA	POPTR_0001s14130;POPTR_0001s18900;POPTR_0002s14380;POPTR_0003s17340;POPTR_0004s16860;POPTR_0004s22140;POPTR_0005s06720;POPTR_0005s11960;POPTR_0006s25410;POPTR_0007s13700;POPTR_0008s03880;POPTR_0009s12620;POPTR_0010s23010;POPTR_0013s05610;POPTR_0014s05760;POPTR_0018s08090;POPTR_0019s04860
PtrGATA22	TFmatrixID_0267	416	-	caaGATCTtt	GATA	POPTR_0001s14130;POPTR_0001s18900;POPTR_0002s14380;POPTR_0003s17340;POPTR_0004s16860;POPTR_0004s22140;POPTR_0005s06720;POPTR_0005s11960;POPTR_0006s25410;POPTR_0007s13700;POPTR_0008s03880;POPTR_0009s12620;POPTR_0010s23010;POPTR_0013s05610;POPTR_0014s05760;POPTR_0018s08090;POPTR_0019s04860
PtrGATA22	TFmatrixID_0267	1126	+	gcAGATCcat	GATA	POPTR_0001s14130;POPTR_0001s18900;POPTR_0002s14380;POPTR_0003s17340;POPTR_0004s16860;POPTR_0004s22140;POPTR_0005s06720;POPTR_0005s11960;POPTR_0006s25410;POPTR_0007s13700;POPTR_0008s03880;POPTR_0009s12620;POPTR_0010s23010;POPTR_0013s05610;POPTR_0014s05760;POPTR_0018s08090;POPTR_0019s04860
PtrGATA22	TFmatrixID_0268	1111	-	tcgtGATCGg	GATA	POPTR_0001s15170;POPTR_0003s08080
PtrGATA22	TFmatrixID_0269	415	-	tcaAGATCttt	GATA	POPTR_0001s14130;POPTR_0001s18900;POPTR_0002s14380;POPTR_0003s17340;POPTR_0004s16860;POPTR_0004s22140;POPTR_0005s06720;POPTR_0005s11960;POPTR_0006s25410;POPTR_0007s13700;POPTR_0008s03880;POPTR_0009s12620;POPTR_0010s23010;POPTR_0013s05610;POPTR_0014s05760;POPTR_0018s08090;POPTR_0019s04860
PtrGATA22	TFmatrixID_0269	416	+	caaGATCTttg	GATA	POPTR_0001s14130;POPTR_0001s18900;POPTR_0002s14380;POPTR_0003s17340;POPTR_0004s16860;POPTR_0004s22140;POPTR_0005s06720;POPTR_0005s11960;POPTR_0006s25410;POPTR_0007s13700;POPTR_0008s03880;POPTR_0009s12620;POPTR_0010s23010;POPTR_0013s05610;POPTR_0014s05760;POPTR_0018s08090;POPTR_0019s04860
PtrGATA22	TFmatrixID_0270	1127	+	cAGATCcatg	GATA	POPTR_0001s14130;POPTR_0001s18900;POPTR_0002s14380;POPTR_0003s17340;POPTR_0004s16860;POPTR_0004s22140;POPTR_0005s11960;POPTR_0006s25410;POPTR_0007s13700;POPTR_0008s03880;POPTR_0009s12620;POPTR_0010s23010;POPTR_0013s05610;POPTR_0014s05760;POPTR_0018s08090;POPTR_0019s04860
PtrGATA22	TFmatrixID_0271	416	+	caaGATCTtt	GATA	POPTR_0001s14130;POPTR_0001s18900;POPTR_0002s14380;POPTR_0003s17340;POPTR_0004s16860;POPTR_0004s22140;POPTR_0005s06720;POPTR_0005s11960;POPTR_0006s25410;POPTR_0007s13700;POPTR_0008s03880;POPTR_0009s12620;POPTR_0010s23010;POPTR_0013s05610;POPTR_0014s05760;POPTR_0018s08090;POPTR_0019s04860
PtrGATA22	TFmatrixID_0271	416	-	caAGATCttt	GATA	POPTR_0001s14130;POPTR_0001s18900;POPTR_0002s14380;POPTR_0003s17340;POPTR_0004s16860;POPTR_0004s22140;POPTR_0005s06720;POPTR_0005s11960;POPTR_0006s25410;POPTR_0007s13700;POPTR_0008s03880;POPTR_0009s12620;POPTR_0010s23010;POPTR_0013s05610;POPTR_0014s05760;POPTR_0018s08090;POPTR_0019s04860
PtrGATA22	TFmatrixID_0271	1126	-	gcAGATCcat	GATA	POPTR_0001s14130;POPTR_0001s18900;POPTR_0002s14380;POPTR_0003s17340;POPTR_0004s16860;POPTR_0004s22140;POPTR_0005s06720;POPTR_0005s11960;POPTR_0006s25410;POPTR_0007s13700;POPTR_0008s03880;POPTR_0009s12620;POPTR_0010s23010;POPTR_0013s05610;POPTR_0014s05760;POPTR_0018s08090;POPTR_0019s04860
PtrGATA22	TFmatrixID_0272	1112	-	cgtGATCGg	GATA	POPTR_0001s15170;POPTR_0003s08080
PtrGATA22	TFmatrixID_0280	918	+	agtTTAATga	Homeodomain	POPTR_0001s02030;POPTR_0001s18470;POPTR_0002s15610;POPTR_0002s23080;POPTR_0003s05100;POPTR_0003s09470;POPTR_0004s01980;POPTR_0004s07310;POPTR_0011s00520;POPTR_0012s13390;POPTR_0014s07130;POPTR_0014s15010;POPTR_0015s05050;POPTR_0015s13340;POPTR_0017s01400
PtrGATA22	TFmatrixID_0281	638	-	ttAATAAtt	Homeodomain	POPTR_0002s10080;POPTR_0005s07290;POPTR_0005s17390;POPTR_0007s05010;POPTR_0008s14770;POPTR_0008s19900;POPTR_0010s10340;POPTR_0012s07270;POPTR_0015s07640;POPTR_0017s11800
PtrGATA22	TFmatrixID_0281	1737	+	taTTATTgt	Homeodomain	POPTR_0002s10080;POPTR_0005s07290;POPTR_0005s17390;POPTR_0007s05010;POPTR_0008s14770;POPTR_0008s19900;POPTR_0010s10340;POPTR_0012s07270;POPTR_0015s07640;POPTR_0017s11800
PtrGATA22	TFmatrixID_0283	208	+	gcaTGATTga	Homeodomain	POPTR_0001s15490;POPTR_0001s23680;POPTR_0002s11410;POPTR_0002s13720;POPTR_0003s07760;POPTR_0005s19080;POPTR_0006s07100;POPTR_0006s20820;POPTR_0007s14590;POPTR_0008s12840;POPTR_0009s02850;POPTR_0010s12300;POPTR_0014s04460;POPTR_0016s05890;POPTR_0018s13300;POPTR_0149s00220
PtrGATA22	TFmatrixID_0283	265	-	tcAATCAatt	Homeodomain	POPTR_0001s15490;POPTR_0001s23680;POPTR_0002s11410;POPTR_0002s13720;POPTR_0003s07760;POPTR_0005s19080;POPTR_0006s07100;POPTR_0006s20820;POPTR_0007s14590;POPTR_0008s12840;POPTR_0009s02850;POPTR_0010s12300;POPTR_0014s04460;POPTR_0016s05890;POPTR_0018s13300;POPTR_0149s00220
PtrGATA22	TFmatrixID_0284	208	+	gcaTGATTga	Homeodomain	POPTR_0001s11380;POPTR_0002s17680;POPTR_0012s03080;POPTR_0014s09860
PtrGATA22	TFmatrixID_0284	265	-	tcAATCAatt	Homeodomain	POPTR_0001s11380;POPTR_0002s17680;POPTR_0012s03080;POPTR_0014s09860
PtrGATA22	TFmatrixID_0286	210	+	aTGATTga	Homeodomain	POPTR_0001s15490;POPTR_0001s23680;POPTR_0002s11410;POPTR_0002s13720;POPTR_0003s07760;POPTR_0005s19080;POPTR_0006s07100;POPTR_0006s20820;POPTR_0007s14590;POPTR_0008s12840;POPTR_0009s02850;POPTR_0010s12300;POPTR_0014s04460;POPTR_0016s05890;POPTR_0018s13300;POPTR_0149s00220
PtrGATA22	TFmatrixID_0286	265	-	tcAATCAa	Homeodomain	POPTR_0001s15490;POPTR_0001s23680;POPTR_0002s11410;POPTR_0002s13720;POPTR_0003s07760;POPTR_0005s19080;POPTR_0006s07100;POPTR_0006s20820;POPTR_0007s14590;POPTR_0008s12840;POPTR_0009s02850;POPTR_0010s12300;POPTR_0014s04460;POPTR_0016s05890;POPTR_0018s13300;POPTR_0149s00220
PtrGATA22	TFmatrixID_0288	340	+	ataTTAATtgg	Homeodomain	POPTR_0001s02030;POPTR_0001s18470;POPTR_0002s15610;POPTR_0002s23080;POPTR_0003s05100;POPTR_0003s09470;POPTR_0004s01980;POPTR_0011s00520;POPTR_0012s13390;POPTR_0014s07130;POPTR_0014s15010;POPTR_0015s05050;POPTR_0015s13340;POPTR_0017s01400
PtrGATA22	TFmatrixID_0289	208	+	gcaTGATTga	Homeodomain	POPTR_0001s15490;POPTR_0001s23680;POPTR_0002s11410;POPTR_0002s13720;POPTR_0003s07760;POPTR_0005s19080;POPTR_0006s07100;POPTR_0006s20820;POPTR_0007s14590;POPTR_0008s12840;POPTR_0009s02850;POPTR_0014s04460;POPTR_0016s05890;POPTR_0149s00220
PtrGATA22	TFmatrixID_0291	210	+	aTGATTga	Homeodomain	POPTR_0002s00980;POPTR_0005s10480;POPTR_0005s27410
PtrGATA22	TFmatrixID_0291	265	-	tcAATCAa	Homeodomain	POPTR_0002s00980;POPTR_0005s10480;POPTR_0005s27410
PtrGATA22	TFmatrixID_0292	380	-	aaATAATt	Homeodomain	POPTR_0002s10080;POPTR_0005s07290;POPTR_0005s17390;POPTR_0007s05010;POPTR_0008s14770;POPTR_0008s19900;POPTR_0010s10340;POPTR_0012s07270;POPTR_0015s07640;POPTR_0017s11800
PtrGATA22	TFmatrixID_0292	639	-	taATAATt	Homeodomain	POPTR_0002s10080;POPTR_0005s07290;POPTR_0005s17390;POPTR_0007s05010;POPTR_0008s14770;POPTR_0008s19900;POPTR_0010s10340;POPTR_0012s07270;POPTR_0015s07640;POPTR_0017s11800
PtrGATA22	TFmatrixID_0292	735	+	aATTATta	Homeodomain	POPTR_0002s10080;POPTR_0005s07290;POPTR_0005s17390;POPTR_0007s05010;POPTR_0008s14770;POPTR_0008s19900;POPTR_0010s10340;POPTR_0012s07270;POPTR_0015s07640;POPTR_0017s11800
PtrGATA22	TFmatrixID_0293	1023	+	agTGACAgag	Homeodomain	POPTR_0001s08550;POPTR_0006s20440;POPTR_0006s27560;POPTR_0018s02210;POPTR_0018s12200
PtrGATA22	TFmatrixID_0293	1795	-	ctcTGTCAct	Homeodomain	POPTR_0001s08550;POPTR_0006s20440;POPTR_0006s27560;POPTR_0018s02210;POPTR_0018s12200
PtrGATA22	TFmatrixID_0295	210	+	aTGATTgaga	Homeodomain	POPTR_0002s17680;POPTR_0012s03080;POPTR_0014s09860
PtrGATA22	TFmatrixID_0295	263	-	tttcAATCAa	Homeodomain	POPTR_0002s17680;POPTR_0012s03080;POPTR_0014s09860
PtrGATA22	TFmatrixID_0298	207	+	tgcaTGATTg	Homeodomain	POPTR_0002s10080;POPTR_0005s07290;POPTR_0005s17390;POPTR_0007s05010;POPTR_0008s14770;POPTR_0008s19900;POPTR_0010s10340;POPTR_0012s03080;POPTR_0012s07270;POPTR_0015s07640;POPTR_0017s11800
PtrGATA22	TFmatrixID_0299	210	+	aTGATTga	Homeodomain	POPTR_0002s00980;POPTR_0005s10480;POPTR_0005s27410
PtrGATA22	TFmatrixID_0299	265	-	tcAATCAa	Homeodomain	POPTR_0002s00980;POPTR_0005s10480;POPTR_0005s27410
PtrGATA22	TFmatrixID_0300	1562	+	ttTGACGaca	Homeodomain	POPTR_0002s11400;POPTR_0004s00650;POPTR_0008s19290;POPTR_0010s05340;POPTR_0011s01590;POPTR_0012s08900;POPTR_0015s09040
PtrGATA22	TFmatrixID_0302	983	-	gGACTAttcc	Homeodomain	POPTR_0018s13920
PtrGATA22	TFmatrixID_0305	481	-	gtTAACCa	MADF	POPTR_0008s17980;POPTR_0010s06510
PtrGATA22	TFmatrixID_0305	1267	-	ctTAACCc	MADF	POPTR_0008s17980;POPTR_0010s06510
PtrGATA22	TFmatrixID_0310	800	-	ttGTAAAaat	MADF	POPTR_0006s23800;POPTR_0018s05520;POPTR_0018s05540
PtrGATA22	TFmatrixID_0313	480	+	tGTTAAcc	MADF	POPTR_0008s17980;POPTR_0010s06510
PtrGATA22	TFmatrixID_0313	480	-	tgTTAACc	MADF	POPTR_0008s17980;POPTR_0010s06510
PtrGATA22	TFmatrixID_0314	479	+	ttGTTAAcca	MADF	POPTR_0008s17980;POPTR_0010s06510
PtrGATA22	TFmatrixID_0314	479	-	ttgTTAACca	MADF	POPTR_0008s17980;POPTR_0010s06510
PtrGATA22	TFmatrixID_0315	482	+	tTAACCaaga	MADF	POPTR_0008s17980;POPTR_0010s06510
PtrGATA22	TFmatrixID_0315	1268	+	tTAACCctat	MADF	POPTR_0008s17980;POPTR_0010s06510
PtrGATA22	TFmatrixID_0316	482	-	tTAACCaaga	MADF	POPTR_0008s17980;POPTR_0010s06510
PtrGATA22	TFmatrixID_0316	1268	-	tTAACCctat	MADF	POPTR_0008s17980;POPTR_0010s06510
PtrGATA22	TFmatrixID_0317	482	-	tTAACCaaga	MADF	POPTR_0008s17980;POPTR_0010s06510
PtrGATA22	TFmatrixID_0317	1268	-	tTAACCctat	MADF	POPTR_0008s17980;POPTR_0010s06510
PtrGATA22	TFmatrixID_0318	482	-	tTAACCaaga	MADF	POPTR_0008s17980;POPTR_0010s06510
PtrGATA22	TFmatrixID_0318	1268	-	tTAACCctat	MADF	POPTR_0008s17980;POPTR_0010s06510
PtrGATA22	TFmatrixID_0320	564	+	atGATATta	Myb/SANT	POPTR_0002s16460;POPTR_0004s07160;POPTR_0006s13530;POPTR_0014s08520;POPTR_0016s08470;POPTR_0017s01140
PtrGATA22	TFmatrixID_0320	772	+	atGATATtt	Myb/SANT	POPTR_0002s16460;POPTR_0004s07160;POPTR_0006s13530;POPTR_0014s08520;POPTR_0016s08470;POPTR_0017s01140
PtrGATA22	TFmatrixID_0320	1232	-	taATATCtc	Myb/SANT	POPTR_0002s16460;POPTR_0004s07160;POPTR_0006s13530;POPTR_0014s08520;POPTR_0016s08470;POPTR_0017s01140
PtrGATA22	TFmatrixID_0323	564	-	atGATATtat	Myb/SANT	POPTR_0004s07270;POPTR_0012s03530;POPTR_0015s05430
PtrGATA22	TFmatrixID_0323	772	-	atGATATttt	Myb/SANT	POPTR_0004s07270;POPTR_0012s03530;POPTR_0015s05430
PtrGATA22	TFmatrixID_0323	1231	+	ataATATCtc	Myb/SANT	POPTR_0004s07270;POPTR_0012s03530;POPTR_0015s05430
PtrGATA22	TFmatrixID_0348	487	-	cAAGATgcta	Myb/SANT	POPTR_0008s13490;POPTR_0008s22990;POPTR_0010s00320;POPTR_0010s11600
PtrGATA22	TFmatrixID_0357	217	+	agAATATtac	Myb/SANT	POPTR_0001s02010;POPTR_0002s13170;POPTR_0003s09490;POPTR_0004s08070;POPTR_0012s03900;POPTR_0014s03650;POPTR_0015s05340;POPTR_0017s02220
PtrGATA22	TFmatrixID_0357	217	-	agaATATTac	Myb/SANT	POPTR_0001s02010;POPTR_0002s13170;POPTR_0003s09490;POPTR_0004s08070;POPTR_0012s03900;POPTR_0014s03650;POPTR_0015s05340;POPTR_0017s02220
PtrGATA22	TFmatrixID_0357	610	+	aaAATATttt	Myb/SANT	POPTR_0001s02010;POPTR_0002s13170;POPTR_0003s09490;POPTR_0004s08070;POPTR_0012s03900;POPTR_0014s03650;POPTR_0015s05340;POPTR_0017s02220
PtrGATA22	TFmatrixID_0357	610	-	aaaATATTtt	Myb/SANT	POPTR_0001s02010;POPTR_0002s13170;POPTR_0003s09490;POPTR_0004s08070;POPTR_0012s03900;POPTR_0014s03650;POPTR_0015s05340;POPTR_0017s02220
PtrGATA22	TFmatrixID_0362	492	-	tgctAGATAcata	Myb/SANT	POPTR_0018s11960
PtrGATA22	TFmatrixID_0362	878	-	tactAGATAagct	Myb/SANT	POPTR_0018s11960
PtrGATA22	TFmatrixID_0364	773	-	tGATATtt	Myb/SANT	POPTR_0006s13530;POPTR_0016s08470
PtrGATA22	TFmatrixID_0364	1232	+	taATATCt	Myb/SANT	POPTR_0006s13530;POPTR_0016s08470
PtrGATA22	TFmatrixID_0369	772	-	atGATATtt	Myb/SANT	POPTR_0002s18170;POPTR_0004s07270;POPTR_0014s10240
PtrGATA22	TFmatrixID_0369	1232	+	taATATCtc	Myb/SANT	POPTR_0002s18170;POPTR_0004s07270;POPTR_0014s10240
PtrGATA22	TFmatrixID_0382	1167	-	ttTTGACta	NAC; NAM	POPTR_0001s41460;POPTR_0001s41490;POPTR_0002s08150;POPTR_0004s03820;POPTR_0004s04920;POPTR_0005s20240;POPTR_0006s13140;POPTR_0008s08850;POPTR_0010s17350;POPTR_0011s04650;POPTR_0011s05760;POPTR_0011s12400;POPTR_0011s12420;POPTR_0013s05080;POPTR_0019s04690;POPTR_1659s00200
PtrGATA22	TFmatrixID_0384	715	+	aTTACTaaa	NAC; NAM	POPTR_0001s45700;POPTR_0011s15230;POPTR_0012s00760;POPTR_0015s00640
PtrGATA22	TFmatrixID_0398	1684	-	ctCGTACca	SBP	POPTR_0001s13630;POPTR_0001s13890;POPTR_0001s40870;POPTR_0002s14320;POPTR_0002s14330;POPTR_0002s18970;POPTR_0003s16780;POPTR_0003s17120;POPTR_0004s04630;POPTR_0005s28010;POPTR_0007s01030;POPTR_0008s09750;POPTR_0008s09810;POPTR_0010s16370;POPTR_0010s16400;POPTR_0011s11770;POPTR_0012s10260;POPTR_0014s05680;POPTR_0014s05690;POPTR_0014s10960;POPTR_0015s07140;POPTR_0015s11100;POPTR_0018s14680
PtrGATA22	TFmatrixID_0399	1683	-	tctCGTACca	SBP	POPTR_0001s13890;POPTR_0001s40870;POPTR_0002s14320;POPTR_0002s14330;POPTR_0002s18970;POPTR_0003s17120;POPTR_0004s04630;POPTR_0005s28010;POPTR_0007s01030;POPTR_0008s09810;POPTR_0010s16370;POPTR_0010s16400;POPTR_0011s11770;POPTR_0014s05680;POPTR_0014s05690;POPTR_0014s10960;POPTR_0015s07140
PtrGATA22	TFmatrixID_0400	61	-	aCGTACccc	SBP	POPTR_0001s13630;POPTR_0001s13890;POPTR_0001s40870;POPTR_0002s14320;POPTR_0002s14330;POPTR_0002s18970;POPTR_0003s16780;POPTR_0003s17120;POPTR_0004s04630;POPTR_0005s28010;POPTR_0007s01030;POPTR_0008s09750;POPTR_0008s09810;POPTR_0010s16370;POPTR_0010s16400;POPTR_0011s11770;POPTR_0012s10260;POPTR_0014s05680;POPTR_0014s05690;POPTR_0014s10960;POPTR_0015s07140;POPTR_0015s11100
PtrGATA22	TFmatrixID_0400	1685	-	tCGTACcat	SBP	POPTR_0001s13630;POPTR_0001s13890;POPTR_0001s40870;POPTR_0002s14320;POPTR_0002s14330;POPTR_0002s18970;POPTR_0003s16780;POPTR_0003s17120;POPTR_0004s04630;POPTR_0005s28010;POPTR_0007s01030;POPTR_0008s09750;POPTR_0008s09810;POPTR_0010s16370;POPTR_0010s16400;POPTR_0011s11770;POPTR_0012s10260;POPTR_0014s05680;POPTR_0014s05690;POPTR_0014s10960;POPTR_0015s07140;POPTR_0015s11100
PtrGATA22	TFmatrixID_0402	59	-	tcaCGTACc	SBP	POPTR_0001s13630;POPTR_0001s40870;POPTR_0002s14320;POPTR_0002s14330;POPTR_0002s18970;POPTR_0003s16780;POPTR_0004s04630;POPTR_0005s28010;POPTR_0007s01030;POPTR_0008s09810;POPTR_0010s16370;POPTR_0010s16400;POPTR_0011s11770;POPTR_0014s05680;POPTR_0014s05690;POPTR_0014s10960
PtrGATA22	TFmatrixID_0402	1683	-	tctCGTACc	SBP	POPTR_0001s13630;POPTR_0001s40870;POPTR_0002s14320;POPTR_0002s14330;POPTR_0002s18970;POPTR_0003s16780;POPTR_0004s04630;POPTR_0005s28010;POPTR_0007s01030;POPTR_0008s09810;POPTR_0010s16370;POPTR_0010s16400;POPTR_0011s11770;POPTR_0014s05680;POPTR_0014s05690;POPTR_0014s10960
PtrGATA22	TFmatrixID_0403	1684	+	ctCGTACcat	SBP	POPTR_0001s13630;POPTR_0001s13890;POPTR_0001s40870;POPTR_0002s14320;POPTR_0002s14330;POPTR_0002s18970;POPTR_0003s16780;POPTR_0003s17120;POPTR_0004s04630;POPTR_0005s28010;POPTR_0007s01030;POPTR_0008s09750;POPTR_0008s09810;POPTR_0010s16370;POPTR_0010s16400;POPTR_0011s11770;POPTR_0012s10260;POPTR_0014s05680;POPTR_0014s05690;POPTR_0014s10960;POPTR_0015s07140;POPTR_0015s11100;POPTR_0018s14680
PtrGATA22	TFmatrixID_0404	60	-	caCGTACcc	SBP	POPTR_0001s40870;POPTR_0002s14330;POPTR_0002s18970;POPTR_0004s04630;POPTR_0005s28010;POPTR_0007s01030;POPTR_0008s09810;POPTR_0010s16370;POPTR_0011s11770;POPTR_0014s05690;POPTR_0014s10960
PtrGATA22	TFmatrixID_0404	1684	-	ctCGTACca	SBP	POPTR_0001s40870;POPTR_0002s14330;POPTR_0002s18970;POPTR_0004s04630;POPTR_0005s28010;POPTR_0007s01030;POPTR_0008s09810;POPTR_0010s16370;POPTR_0011s11770;POPTR_0014s05690;POPTR_0014s10960
PtrGATA22	TFmatrixID_0405	1684	-	ctCGTACc	SBP	POPTR_0001s13630;POPTR_0001s13890;POPTR_0001s40870;POPTR_0002s14320;POPTR_0002s14330;POPTR_0002s18970;POPTR_0003s16780;POPTR_0004s04630;POPTR_0005s28010;POPTR_0007s01030;POPTR_0008s09750;POPTR_0008s09810;POPTR_0010s16370;POPTR_0010s16400;POPTR_0011s11770;POPTR_0012s10260;POPTR_0014s05680;POPTR_0014s05690;POPTR_0014s10960;POPTR_0015s07140;POPTR_0015s11100
PtrGATA22	TFmatrixID_0406	59	-	tcaCGTACc	SBP	POPTR_0008s20160;POPTR_0010s02710
PtrGATA22	TFmatrixID_0406	1683	-	tctCGTACc	SBP	POPTR_0008s20160;POPTR_0010s02710
PtrGATA22	TFmatrixID_0407	1685	-	tCGTACc	SBP	POPTR_0001s13630;POPTR_0001s40870;POPTR_0002s00440;POPTR_0002s14320;POPTR_0002s14330;POPTR_0002s18970;POPTR_0003s16780;POPTR_0004s04630;POPTR_0005s28010;POPTR_0007s01030;POPTR_0008s09750;POPTR_0008s09810;POPTR_0010s16370;POPTR_0010s16400;POPTR_0011s11770;POPTR_0012s10260;POPTR_0014s05680;POPTR_0014s05690;POPTR_0014s10960;POPTR_0015s07140;POPTR_0015s11100;POPTR_0018s14680
PtrGATA22	TFmatrixID_0410	60	-	caCGTACcc	SBP	POPTR_0001s13630;POPTR_0001s40870;POPTR_0002s14320;POPTR_0002s14330;POPTR_0002s18970;POPTR_0003s16780;POPTR_0003s17120;POPTR_0005s28010;POPTR_0007s01030;POPTR_0008s09750;POPTR_0008s09810;POPTR_0010s16370;POPTR_0010s16400;POPTR_0011s11770;POPTR_0012s10260;POPTR_0014s05680;POPTR_0014s05690;POPTR_0014s10960;POPTR_0015s07140;POPTR_0015s11100;POPTR_0018s14680
PtrGATA22	TFmatrixID_0410	1684	-	ctCGTACca	SBP	POPTR_0001s13630;POPTR_0001s40870;POPTR_0002s14320;POPTR_0002s14330;POPTR_0002s18970;POPTR_0003s16780;POPTR_0003s17120;POPTR_0005s28010;POPTR_0007s01030;POPTR_0008s09750;POPTR_0008s09810;POPTR_0010s16370;POPTR_0010s16400;POPTR_0011s11770;POPTR_0012s10260;POPTR_0014s05680;POPTR_0014s05690;POPTR_0014s10960;POPTR_0015s07140;POPTR_0015s11100;POPTR_0018s14680
PtrGATA22	TFmatrixID_0411	61	-	aCGTACccca	SBP	POPTR_0001s13630;POPTR_0001s13890;POPTR_0001s40870;POPTR_0002s14320;POPTR_0002s14330;POPTR_0002s18970;POPTR_0003s16780;POPTR_0003s17120;POPTR_0004s04630;POPTR_0005s28010;POPTR_0007s01030;POPTR_0008s09750;POPTR_0008s09810;POPTR_0010s16370;POPTR_0010s16400;POPTR_0011s11770;POPTR_0012s10260;POPTR_0014s05680;POPTR_0014s05690;POPTR_0014s10960;POPTR_0015s07140;POPTR_0015s11100;POPTR_0018s14680
PtrGATA22	TFmatrixID_0411	1685	-	tCGTACcata	SBP	POPTR_0001s13630;POPTR_0001s13890;POPTR_0001s40870;POPTR_0002s14320;POPTR_0002s14330;POPTR_0002s18970;POPTR_0003s16780;POPTR_0003s17120;POPTR_0004s04630;POPTR_0005s28010;POPTR_0007s01030;POPTR_0008s09750;POPTR_0008s09810;POPTR_0010s16370;POPTR_0010s16400;POPTR_0011s11770;POPTR_0012s10260;POPTR_0014s05680;POPTR_0014s05690;POPTR_0014s10960;POPTR_0015s07140;POPTR_0015s11100;POPTR_0018s14680
PtrGATA22	TFmatrixID_0419	311	+	aaTATAT	TBP	POPTR_0013s05580;POPTR_0019s04890
PtrGATA22	TFmatrixID_0419	318	-	ATATAtt	TBP	POPTR_0013s05580;POPTR_0019s04890
PtrGATA22	TFmatrixID_0419	807	+	aaTATAT	TBP	POPTR_0013s05580;POPTR_0019s04890
PtrGATA22	TFmatrixID_0419	808	-	ATATAtt	TBP	POPTR_0013s05580;POPTR_0019s04890
PtrGATA22	TFmatrixID_0419	1692	-	ATATAtt	TBP	POPTR_0013s05580;POPTR_0019s04890
PtrGATA22	TFmatrixID_0421	1931	+	tttgGCACCa	TCP	POPTR_0001s38480;POPTR_0004s06440;POPTR_0004s11510;POPTR_0008s11470;POPTR_0010s14030;POPTR_0011s02350;POPTR_0011s09890;POPTR_0012s05660;POPTR_0015s03140;POPTR_0015s06980;POPTR_0017s13050;POPTR_0017s13980
PtrGATA22	TFmatrixID_0424	1157	-	acGTGGGttc	TCP	POPTR_0001s08590;POPTR_0001s13500;POPTR_0001s33470;POPTR_0002s15360;POPTR_0003s16630;POPTR_0004s04600;POPTR_0004s23080;POPTR_0005s09250;POPTR_0006s12770;POPTR_0007s07480;POPTR_0009s01480;POPTR_0011s05430;POPTR_0012s13700;POPTR_0013s11510;POPTR_0014s07450;POPTR_0015s13660;POPTR_0016s11350;POPTR_0017s09820;POPTR_0019s11120
PtrGATA22	TFmatrixID_0429	1159	-	GTGGGttc	TCP	POPTR_0001s08590;POPTR_0001s13500;POPTR_0001s33470;POPTR_0002s15360;POPTR_0003s16630;POPTR_0004s04600;POPTR_0004s23080;POPTR_0005s09250;POPTR_0006s12770;POPTR_0007s07480;POPTR_0009s01480;POPTR_0011s05430;POPTR_0012s13700;POPTR_0013s11510;POPTR_0014s07450;POPTR_0015s13660;POPTR_0016s11350;POPTR_0017s09820;POPTR_0019s11120
PtrGATA22	TFmatrixID_0431	1159	-	GTGGGttc	TCP	POPTR_0001s08590;POPTR_0001s13500;POPTR_0001s33470;POPTR_0002s15360;POPTR_0003s16630;POPTR_0004s04600;POPTR_0004s23080;POPTR_0005s09250;POPTR_0006s12770;POPTR_0007s07480;POPTR_0009s01480;POPTR_0011s05430;POPTR_0012s13700;POPTR_0013s11510;POPTR_0014s07450;POPTR_0015s13660;POPTR_0016s11350;POPTR_0017s09820;POPTR_0019s11120
PtrGATA22	TFmatrixID_0437	1158	-	cGTGGGttct	TCP	POPTR_0001s08590;POPTR_0001s13500;POPTR_0001s33470;POPTR_0002s15360;POPTR_0003s16630;POPTR_0004s04600;POPTR_0004s23080;POPTR_0005s09250;POPTR_0006s12770;POPTR_0007s07480;POPTR_0009s01480;POPTR_0011s05430;POPTR_0012s13700;POPTR_0013s11510;POPTR_0014s07450;POPTR_0015s13660;POPTR_0016s11350;POPTR_0017s09820;POPTR_0019s11120
PtrGATA22	TFmatrixID_0444	1167	-	ttTTGACtac	WRKY	POPTR_0001s00350;POPTR_0001s03620;POPTR_0001s03970;POPTR_0001s09900;POPTR_0001s10490;POPTR_0001s21580;POPTR_0001s33560;POPTR_0001s34520;POPTR_0001s46490;POPTR_0002s04440;POPTR_0002s06000;POPTR_0002s12480;POPTR_0002s13980;POPTR_0002s16590;POPTR_0002s16640;POPTR_0002s17010;POPTR_0002s18770;POPTR_0002s19390;POPTR_0002s19630;POPTR_0002s21330;POPTR_0003s11120;POPTR_0003s13250;POPTR_0003s13840;POPTR_00…
PtrGATA22	TFmatrixID_0445	1168	-	tTTGACta	WRKY	POPTR_0001s00350;POPTR_0001s03620;POPTR_0001s09900;POPTR_0001s21580;POPTR_0001s33560;POPTR_0001s34520;POPTR_0001s46490;POPTR_0002s04440;POPTR_0002s06000;POPTR_0002s12480;POPTR_0002s13980;POPTR_0002s16590;POPTR_0002s16640;POPTR_0002s18770;POPTR_0002s19390;POPTR_0002s19630;POPTR_0002s21330;POPTR_0003s11120;POPTR_0003s13250;POPTR_0003s16750;POPTR_0003s18060;POPTR_0004s00890;POPTR_0004s05920;POPTR_00…
PtrGATA22	TFmatrixID_0451	1167	-	ttTTGACtac	WRKY	POPTR_0001s37260;POPTR_0001s47670;POPTR_0002s22180;POPTR_0004s12000;POPTR_0006s10600;POPTR_0006s13550;POPTR_0006s19850;POPTR_0006s27990;POPTR_0008s09140;POPTR_0010s17040;POPTR_0011s09030;POPTR_0011s17230;POPTR_0013s08380;POPTR_0013s14960;POPTR_0014s16220;POPTR_0016s08440;POPTR_0016s13600;POPTR_0017s12430;POPTR_0018s11630;POPTR_0019s08110;POPTR_0019s14460
PtrGATA22	TFmatrixID_0452	1166	-	cttTTGACta	WRKY	POPTR_0001s00350;POPTR_0001s03620;POPTR_0001s09900;POPTR_0001s10490;POPTR_0001s13610;POPTR_0001s21580;POPTR_0001s33560;POPTR_0001s34520;POPTR_0001s46490;POPTR_0002s04440;POPTR_0002s06000;POPTR_0002s12480;POPTR_0002s13980;POPTR_0002s16590;POPTR_0002s16640;POPTR_0002s17010;POPTR_0002s18770;POPTR_0002s19390;POPTR_0002s19630;POPTR_0002s21330;POPTR_0003s11120;POPTR_0003s13250;POPTR_0003s13840;POPTR_00…
PtrGATA22	TFmatrixID_0454	1167	-	ttTTGACtac	WRKY	POPTR_0001s00350;POPTR_0001s03620;POPTR_0001s09900;POPTR_0001s10490;POPTR_0001s21580;POPTR_0001s33560;POPTR_0001s34520;POPTR_0001s46490;POPTR_0002s04440;POPTR_0002s06000;POPTR_0002s12480;POPTR_0002s13980;POPTR_0002s16590;POPTR_0002s16640;POPTR_0002s17010;POPTR_0002s18770;POPTR_0002s19390;POPTR_0002s19630;POPTR_0002s21330;POPTR_0003s11120;POPTR_0003s13250;POPTR_0003s13840;POPTR_0003s16750;POPTR_00…
PtrGATA22	TFmatrixID_0457	1166	-	cttTTGACta	WRKY	POPTR_0001s00350;POPTR_0001s03620;POPTR_0001s03970;POPTR_0001s09900;POPTR_0001s10490;POPTR_0001s21580;POPTR_0001s33560;POPTR_0001s34520;POPTR_0001s46490;POPTR_0002s04440;POPTR_0002s06000;POPTR_0002s12480;POPTR_0002s13980;POPTR_0002s16590;POPTR_0002s16640;POPTR_0002s17010;POPTR_0002s18770;POPTR_0002s19390;POPTR_0002s19630;POPTR_0002s21330;POPTR_0003s11120;POPTR_0003s13250;POPTR_0003s13840;POPTR_00…
PtrGATA22	TFmatrixID_0459	1168	-	tTTGACta	WRKY	POPTR_0001s00350;POPTR_0001s09900;POPTR_0001s10490;POPTR_0001s33560;POPTR_0001s34520;POPTR_0002s06000;POPTR_0002s13980;POPTR_0002s16640;POPTR_0002s17010;POPTR_0002s18770;POPTR_0002s19390;POPTR_0003s13840;POPTR_0003s16750;POPTR_0003s20860;POPTR_0005s08720;POPTR_0005s22480;POPTR_0006s08730;POPTR_0006s10950;POPTR_0006s24050;POPTR_0007s06930;POPTR_0008s09360;POPTR_0008s10280;POPTR_0010s15750;POPTR_00…
PtrGATA22	TFmatrixID_0460	1168	-	tTTGACta	WRKY	POPTR_0001s00350;POPTR_0001s03620;POPTR_0001s09900;POPTR_0001s10490;POPTR_0001s13600;POPTR_0001s13610;POPTR_0001s21580;POPTR_0001s33560;POPTR_0001s34520;POPTR_0001s46490;POPTR_0002s04440;POPTR_0002s06000;POPTR_0002s12480;POPTR_0002s13980;POPTR_0002s16590;POPTR_0002s16640;POPTR_0002s17010;POPTR_0002s18770;POPTR_0002s19390;POPTR_0002s19630;POPTR_0002s21330;POPTR_0003s11120;POPTR_0003s13250;POPTR_00…
PtrGATA22	TFmatrixID_0469	1686	+	cgtaCCATAtattgagct	MADS box	POPTR_0001s08510;POPTR_0001s13660;POPTR_0002s09290;POPTR_0002s15310;POPTR_0003s16800;POPTR_0003s16820;POPTR_0003s16840;POPTR_0003s16850;POPTR_0003s16870;POPTR_0004s06310;POPTR_0004s11430;POPTR_0004s11450;POPTR_0006s04730;POPTR_0008s09780;POPTR_0010s16390;POPTR_0011s03150;POPTR_0012s05950;POPTR_0012s10190;POPTR_0012s14770;POPTR_0013s09960;POPTR_0013s10190;POPTR_0014s07020;POPTR_0015s11030;POPTR_00…
PtrGATA22	TFmatrixID_0471	381	+	aATAATta	Homeodomain	POPTR_0002s10080;POPTR_0005s07290;POPTR_0005s17390;POPTR_0007s05010;POPTR_0008s14770;POPTR_0008s19900;POPTR_0010s10340;POPTR_0012s07270;POPTR_0015s07640;POPTR_0017s11800
PtrGATA22	TFmatrixID_0471	640	+	aATAATtt	Homeodomain	POPTR_0002s10080;POPTR_0005s07290;POPTR_0005s17390;POPTR_0007s05010;POPTR_0008s14770;POPTR_0008s19900;POPTR_0010s10340;POPTR_0012s07270;POPTR_0015s07640;POPTR_0017s11800
PtrGATA22	TFmatrixID_0471	734	-	caATTATt	Homeodomain	POPTR_0002s10080;POPTR_0005s07290;POPTR_0005s17390;POPTR_0007s05010;POPTR_0008s14770;POPTR_0008s19900;POPTR_0010s10340;POPTR_0012s07270;POPTR_0015s07640;POPTR_0017s11800
PtrGATA22	TFmatrixID_0484	730	-	attacaaTTATTa	Homeodomain	POPTR_0002s10080;POPTR_0005s07290;POPTR_0005s17390;POPTR_0007s05010;POPTR_0008s14770;POPTR_0008s19900;POPTR_0010s10340;POPTR_0012s07270;POPTR_0015s07640;POPTR_0017s11800
PtrGATA22	TFmatrixID_0489	258	+	cCACGTtt	bZIP	POPTR_0005s12750;POPTR_0014s08990
PtrGATA22	TFmatrixID_0489	1155	-	tcACGTGg	bZIP	POPTR_0005s12750;POPTR_0014s08990
PtrGATA22	TFmatrixID_0489	1570	-	caACGTGg	bZIP	POPTR_0005s12750;POPTR_0014s08990
PtrGATA22	TFmatrixID_0491	304	+	atggtgtaaTATATatatatt	TBP	POPTR_0013s05580;POPTR_0019s04890
PtrGATA22	TFmatrixID_0491	306	+	ggtgtaataTATATatatttt	TBP	POPTR_0013s05580;POPTR_0019s04890
PtrGATA22	TFmatrixID_0491	307	-	gtgtaatATATAtatattttt	TBP	POPTR_0013s05580;POPTR_0019s04890
PtrGATA22	TFmatrixID_0491	308	+	tgtaatataTATATatttttt	TBP	POPTR_0013s05580;POPTR_0019s04890
PtrGATA22	TFmatrixID_0491	309	-	gtaatatATATAtattttttt	TBP	POPTR_0013s05580;POPTR_0019s04890
PtrGATA22	TFmatrixID_0491	311	-	aatatatATATAtttttttgt	TBP	POPTR_0013s05580;POPTR_0019s04890
PtrGATA22	TFmatrixID_0496	1151	+	ctagtCACGTgggttc	bZIP	POPTR_0006s26800;POPTR_0018s01530
PtrGATA22	TFmatrixID_0496	1151	-	ctagtcACGTGggttc	bZIP	POPTR_0006s26800;POPTR_0018s01530
PtrGATA22	TFmatrixID_0497	59	-	tCACGTaccccacc	bZIP; bHLH;bHLH	POPTR_0005s22870;POPTR_0002s05630;POPTR_0002s14430;POPTR_0002s25410;POPTR_0005s00360;POPTR_0005s18280;POPTR_0006s13790;POPTR_0013s00310;POPTR_0014s02590;POPTR_0014s06190;POPTR_0014s10700;POPTR_0018s11800
PtrGATA22	TFmatrixID_0497	258	-	cCACGTttcaatca	bZIP; bHLH;bHLH	POPTR_0005s22870;POPTR_0002s05630;POPTR_0002s14430;POPTR_0002s25410;POPTR_0005s00360;POPTR_0005s18280;POPTR_0006s13790;POPTR_0013s00310;POPTR_0014s02590;POPTR_0014s06190;POPTR_0014s10700;POPTR_0018s11800
PtrGATA22	TFmatrixID_0497	1149	+	cgctagtcACGTGg	bZIP; bHLH;bHLH	POPTR_0005s22870;POPTR_0002s05630;POPTR_0002s14430;POPTR_0002s25410;POPTR_0005s00360;POPTR_0005s18280;POPTR_0006s13790;POPTR_0013s00310;POPTR_0014s02590;POPTR_0014s06190;POPTR_0014s10700;POPTR_0018s11800
PtrGATA22	TFmatrixID_0497	1155	-	tCACGTgggttctt	bZIP; bHLH;bHLH	POPTR_0005s22870;POPTR_0002s05630;POPTR_0002s14430;POPTR_0002s25410;POPTR_0005s00360;POPTR_0005s18280;POPTR_0006s13790;POPTR_0013s00310;POPTR_0014s02590;POPTR_0014s06190;POPTR_0014s10700;POPTR_0018s11800
PtrGATA22	TFmatrixID_0500	1432	-	tttTTTCCttttagtgtgtt	MADS box	POPTR_0001s08510;POPTR_0001s33600;POPTR_0002s10570;POPTR_0002s15310;POPTR_0003s16800;POPTR_0004s11450;POPTR_0005s09340;POPTR_0005s19440;POPTR_0006s04730;POPTR_0007s03270;POPTR_0007s03290;POPTR_0007s07620;POPTR_0007s14300;POPTR_0008s09780;POPTR_0009s06060;POPTR_0012s14770;POPTR_0014s07020;POPTR_0015s14010;POPTR_0015s14950;POPTR_0017s07170
PtrGATA22	TFmatrixID_0505	1153	+	agtCACGTgg	bZIP; bHLH;bHLH	POPTR_0005s22870;POPTR_0002s05630;POPTR_0002s14430;POPTR_0002s25410;POPTR_0005s00360;POPTR_0005s18280;POPTR_0006s13790;POPTR_0013s00310;POPTR_0014s02590;POPTR_0014s06190;POPTR_0014s10700;POPTR_0018s11800
PtrGATA22	TFmatrixID_0505	1155	-	tcACGTGggt	bZIP; bHLH;bHLH	POPTR_0005s22870;POPTR_0002s05630;POPTR_0002s14430;POPTR_0002s25410;POPTR_0005s00360;POPTR_0005s18280;POPTR_0006s13790;POPTR_0013s00310;POPTR_0014s02590;POPTR_0014s06190;POPTR_0014s10700;POPTR_0018s11800
PtrGATA22	TFmatrixID_0506	1154	+	gtCACGTg	bZIP; bHLH;bHLH	POPTR_0005s22870;POPTR_0002s05630;POPTR_0002s14430;POPTR_0002s25410;POPTR_0005s00360;POPTR_0005s18280;POPTR_0013s00310;POPTR_0014s02590;POPTR_0014s06190;POPTR_0014s10700;POPTR_0018s11800
PtrGATA22	TFmatrixID_0506	1156	-	cACGTGgg	bZIP; bHLH;bHLH	POPTR_0005s22870;POPTR_0002s05630;POPTR_0002s14430;POPTR_0002s25410;POPTR_0005s00360;POPTR_0005s18280;POPTR_0013s00310;POPTR_0014s02590;POPTR_0014s06190;POPTR_0014s10700;POPTR_0018s11800
PtrGATA22	TFmatrixID_0507	1155	+	tCACGTgg	bZIP; bHLH;bHLH	POPTR_0005s22870;POPTR_0002s05630;POPTR_0002s14430;POPTR_0002s25410;POPTR_0005s00360;POPTR_0005s18280;POPTR_0013s00310;POPTR_0014s02590;POPTR_0014s06190;POPTR_0014s10700;POPTR_0018s11800
PtrGATA22	TFmatrixID_0508	1774	-	tactgTTTTGg	MADS box	POPTR_0001s08510;POPTR_0001s13660;POPTR_0001s33600;POPTR_0002s09290;POPTR_0002s10570;POPTR_0002s15310;POPTR_0003s16800;POPTR_0003s16820;POPTR_0003s16840;POPTR_0003s16850;POPTR_0003s16870;POPTR_0004s06310;POPTR_0004s11430;POPTR_0004s11450;POPTR_0006s04730;POPTR_0007s14300;POPTR_0008s09780;POPTR_0009s06060;POPTR_0010s16390;POPTR_0011s03150;POPTR_0012s05950;POPTR_0012s10190;POPTR_0012s14770;POPTR_00…
PtrGATA22	TFmatrixID_0511	1155	+	tCACGTgg	bHLH	POPTR_0001s02450;POPTR_0001s11400;POPTR_0001s29400;POPTR_0002s04310;POPTR_0002s05510;POPTR_0002s17310;POPTR_0002s17750;POPTR_0003s09090;POPTR_0003s14710;POPTR_0005s09810;POPTR_0005s23020;POPTR_0005s24240;POPTR_0009s08500;POPTR_0014s09520;POPTR_0014s09950;POPTR_0018s13860
PtrGATA22	TFmatrixID_0511	1155	-	tcACGTGg	bHLH	POPTR_0001s02450;POPTR_0001s11400;POPTR_0001s29400;POPTR_0002s04310;POPTR_0002s05510;POPTR_0002s17310;POPTR_0002s17750;POPTR_0003s09090;POPTR_0003s14710;POPTR_0005s09810;POPTR_0005s23020;POPTR_0005s24240;POPTR_0009s08500;POPTR_0014s09520;POPTR_0014s09950;POPTR_0018s13860
PtrGATA22	TFmatrixID_0513	1155	+	tCACGTgg	bHLH	POPTR_0001s02450;POPTR_0001s11400;POPTR_0001s29400;POPTR_0002s04310;POPTR_0002s05510;POPTR_0002s17310;POPTR_0002s17750;POPTR_0003s09090;POPTR_0003s14710;POPTR_0005s23020;POPTR_0005s24240;POPTR_0009s08500;POPTR_0014s09520;POPTR_0014s09950
PtrGATA22	TFmatrixID_0513	1155	-	tcACGTGg	bHLH	POPTR_0001s02450;POPTR_0001s11400;POPTR_0001s29400;POPTR_0002s04310;POPTR_0002s05510;POPTR_0002s17310;POPTR_0002s17750;POPTR_0003s09090;POPTR_0003s14710;POPTR_0005s23020;POPTR_0005s24240;POPTR_0009s08500;POPTR_0014s09520;POPTR_0014s09950
PtrGATA22	TFmatrixID_0514	1155	+	tcACGTGg	bHLH	POPTR_0001s02450;POPTR_0001s11400;POPTR_0001s29400;POPTR_0002s04310;POPTR_0002s05510;POPTR_0002s17310;POPTR_0002s17750;POPTR_0003s09090;POPTR_0003s14710;POPTR_0005s23020;POPTR_0005s24240;POPTR_0009s08500;POPTR_0014s09520;POPTR_0014s09950
PtrGATA22	TFmatrixID_0514	1155	-	tCACGTgg	bHLH	POPTR_0001s02450;POPTR_0001s11400;POPTR_0001s29400;POPTR_0002s04310;POPTR_0002s05510;POPTR_0002s17310;POPTR_0002s17750;POPTR_0003s09090;POPTR_0003s14710;POPTR_0005s23020;POPTR_0005s24240;POPTR_0009s08500;POPTR_0014s09520;POPTR_0014s09950
PtrGATA22	TFmatrixID_0515	1146	-	tcccgctagtCACGTgggt	bZIP	POPTR_0002s12710;POPTR_0006s08300;POPTR_0009s10400;POPTR_0014s02810
PtrGATA22	TFmatrixID_0517	379	+	aaAATAAttact	Homeodomain	POPTR_0002s10080;POPTR_0005s07290;POPTR_0005s17390;POPTR_0007s05010;POPTR_0008s14770;POPTR_0008s19900;POPTR_0010s10340;POPTR_0012s07270;POPTR_0015s07640;POPTR_0017s11800
PtrGATA22	TFmatrixID_0517	638	+	ttAATAAttttg	Homeodomain	POPTR_0002s10080;POPTR_0005s07290;POPTR_0005s17390;POPTR_0007s05010;POPTR_0008s14770;POPTR_0008s19900;POPTR_0010s10340;POPTR_0012s07270;POPTR_0015s07640;POPTR_0017s11800
PtrGATA22	TFmatrixID_0517	732	-	tacaaTTATTat	Homeodomain	POPTR_0002s10080;POPTR_0005s07290;POPTR_0005s17390;POPTR_0007s05010;POPTR_0008s14770;POPTR_0008s19900;POPTR_0010s10340;POPTR_0012s07270;POPTR_0015s07640;POPTR_0017s11800
PtrGATA22	TFmatrixID_0522	57	-	gctcaCGTACcccacc	SBP	POPTR_0001s13630;POPTR_0001s40870;POPTR_0002s14320;POPTR_0002s14330;POPTR_0002s18970;POPTR_0004s04630;POPTR_0007s01030;POPTR_0008s09750;POPTR_0008s09810;POPTR_0010s16370;POPTR_0010s16400;POPTR_0011s11770;POPTR_0014s05680;POPTR_0014s05690;POPTR_0014s10960
PtrGATA22	TFmatrixID_0522	1681	-	cctctCGTACcatata	SBP	POPTR_0001s13630;POPTR_0001s40870;POPTR_0002s14320;POPTR_0002s14330;POPTR_0002s18970;POPTR_0004s04630;POPTR_0007s01030;POPTR_0008s09750;POPTR_0008s09810;POPTR_0010s16370;POPTR_0010s16400;POPTR_0011s11770;POPTR_0014s05680;POPTR_0014s05690;POPTR_0014s10960
PtrGATA22	TFmatrixID_0525	242	+	TCACGggatttgat	bHLH	POPTR_0004s02920
PtrGATA22	TFmatrixID_0525	1155	+	TCACGtgggttctt	bHLH	POPTR_0004s02920
PtrGATA22	TFmatrixID_0528	201	+	gacACCTGcatg	AP2; B3	POPTR_0008s11600;POPTR_0010s13930
PtrGATA22	TFmatrixID_0528	1578	-	actgCAGGTgct	AP2; B3	POPTR_0008s11600;POPTR_0010s13930
PtrGATA22	TFmatrixID_0532	1491	+	ttGGGTCcat	TCP	POPTR_0001s13500;POPTR_0001s33470;POPTR_0003s16630;POPTR_0009s01480;POPTR_0017s09820
PtrGATA22	TFmatrixID_0537	1686	+	cgtaCCATAtattgagct	MADS box	POPTR_0001s08510;POPTR_0001s13660;POPTR_0002s09290;POPTR_0002s15310;POPTR_0003s16800;POPTR_0003s16820;POPTR_0003s16840;POPTR_0003s16850;POPTR_0003s16870;POPTR_0004s06310;POPTR_0004s11430;POPTR_0004s11450;POPTR_0006s04730;POPTR_0008s09780;POPTR_0010s16390;POPTR_0011s03150;POPTR_0012s05950;POPTR_0012s10190;POPTR_0012s14770;POPTR_0013s09960;POPTR_0013s10190;POPTR_0014s07020;POPTR_0015s11030;POPTR_00…
PtrGATA22	TFmatrixID_0538	1686	+	cgtaCCATAtattgagct	MADS box	POPTR_0001s08510;POPTR_0001s13660;POPTR_0002s09290;POPTR_0002s15310;POPTR_0003s16800;POPTR_0003s16820;POPTR_0003s16840;POPTR_0003s16850;POPTR_0003s16870;POPTR_0004s06310;POPTR_0004s11430;POPTR_0004s11450;POPTR_0006s04730;POPTR_0008s09780;POPTR_0010s16390;POPTR_0011s03150;POPTR_0012s05950;POPTR_0012s10190;POPTR_0012s14770;POPTR_0013s09960;POPTR_0013s10190;POPTR_0014s07020;POPTR_0015s11030;POPTR_00…
PtrGATA22	TFmatrixID_0540	378	+	aaaAATAAttactg	Homeodomain	POPTR_0002s10080;POPTR_0005s07290;POPTR_0005s17390;POPTR_0007s05010;POPTR_0008s14770;POPTR_0008s19900;POPTR_0010s10340;POPTR_0012s07270;POPTR_0015s07640;POPTR_0017s11800
PtrGATA22	TFmatrixID_0540	637	+	tttAATAAttttga	Homeodomain	POPTR_0002s10080;POPTR_0005s07290;POPTR_0005s17390;POPTR_0007s05010;POPTR_0008s14770;POPTR_0008s19900;POPTR_0010s10340;POPTR_0012s07270;POPTR_0015s07640;POPTR_0017s11800
PtrGATA22	TFmatrixID_0540	731	-	ttacaaTTATTata	Homeodomain	POPTR_0002s10080;POPTR_0005s07290;POPTR_0005s17390;POPTR_0007s05010;POPTR_0008s14770;POPTR_0008s19900;POPTR_0010s10340;POPTR_0012s07270;POPTR_0015s07640;POPTR_0017s11800
PtrGATA22	TFmatrixID_0540	1733	-	actataTTATTgta	Homeodomain	POPTR_0002s10080;POPTR_0005s07290;POPTR_0005s17390;POPTR_0007s05010;POPTR_0008s14770;POPTR_0008s19900;POPTR_0010s10340;POPTR_0012s07270;POPTR_0015s07640;POPTR_0017s11800
PtrGATA22	TFmatrixID_0541	734	-	caaTTATTa	Homeodomain	POPTR_0002s10080;POPTR_0005s07290;POPTR_0005s17390;POPTR_0007s05010;POPTR_0008s14770;POPTR_0008s19900;POPTR_0010s10340;POPTR_0012s07270;POPTR_0015s07640;POPTR_0017s11800
PtrGATA22	TFmatrixID_0558	1150	+	gctagtCACGTgggttct	bZIP; bHLH;bHLH	POPTR_0005s22870;POPTR_0002s05630;POPTR_0002s14430;POPTR_0002s25410;POPTR_0005s00360;POPTR_0005s18280;POPTR_0006s13790;POPTR_0013s00310;POPTR_0014s02590;POPTR_0014s06190;POPTR_0014s10700;POPTR_0018s11800
PtrGATA22	TFmatrixID_0558	1150	-	gctagtcACGTGggttct	bZIP; bHLH;bHLH	POPTR_0005s22870;POPTR_0002s05630;POPTR_0002s14430;POPTR_0002s25410;POPTR_0005s00360;POPTR_0005s18280;POPTR_0006s13790;POPTR_0013s00310;POPTR_0014s02590;POPTR_0014s06190;POPTR_0014s10700;POPTR_0018s11800
PtrGATA22	TFmatrixID_0559	1150	-	gctagtcACGTGggttc	bZIP; bHLH;bHLH	POPTR_0005s22870;POPTR_0002s05630;POPTR_0002s14430;POPTR_0002s25410;POPTR_0005s00360;POPTR_0005s18280;POPTR_0006s13790;POPTR_0013s00310;POPTR_0014s02590;POPTR_0014s06190;POPTR_0014s10700;POPTR_0018s11800
PtrGATA22	TFmatrixID_0559	1151	+	ctagtCACGTgggttct	bZIP; bHLH;bHLH	POPTR_0005s22870;POPTR_0002s05630;POPTR_0002s14430;POPTR_0002s25410;POPTR_0005s00360;POPTR_0005s18280;POPTR_0006s13790;POPTR_0013s00310;POPTR_0014s02590;POPTR_0014s06190;POPTR_0014s10700;POPTR_0018s11800
PtrGATA22	TFmatrixID_0559	1565	-	gacgacaACGTGgactg	bZIP; bHLH;bHLH	POPTR_0005s22870;POPTR_0002s05630;POPTR_0002s14430;POPTR_0002s25410;POPTR_0005s00360;POPTR_0005s18280;POPTR_0006s13790;POPTR_0013s00310;POPTR_0014s02590;POPTR_0014s06190;POPTR_0014s10700;POPTR_0018s11800
PtrGATA22	TFmatrixID_0561	201	+	gacACCTGcatg	AP2; B3	POPTR_0008s11600;POPTR_0010s13930
PtrGATA22	TFmatrixID_0561	1578	-	actgCAGGTgct	AP2; B3	POPTR_0008s11600;POPTR_0010s13930
PtrGATA22	TFmatrixID_0562	496	-	agaTACAT	EIN3	POPTR_0001s05360;POPTR_0001s05370;POPTR_0003s22090;POPTR_0004s20830;POPTR_0008s01200;POPTR_0009s16080;POPTR_0010s25370
PtrGATA22	TFmatrixID_0569	1274	+	ctATAAAtctcaatt	TBP	POPTR_0013s05580;POPTR_0019s04890
PtrGATA22	TFmatrixID_0569	1392	-	atgagtgaTTTATaa	TBP	POPTR_0013s05580;POPTR_0019s04890
PtrGATA22	TFmatrixID_0571	571	-	taTTTATt	TBP	POPTR_0013s05580;POPTR_0019s04890
PtrGATA22	TFmatrixID_0571	1275	+	tATAAAtc	TBP	POPTR_0013s05580;POPTR_0019s04890
PtrGATA22	TFmatrixID_0571	1398	-	gaTTTATa	TBP	POPTR_0013s05580;POPTR_0019s04890
PtrGATA22	TFmatrixID_0571	1412	-	taTTTATt	TBP	POPTR_0013s05580;POPTR_0019s04890
PtrGATA22	TFmatrixID_0571	1416	-	taTTTATt	TBP	POPTR_0013s05580;POPTR_0019s04890
PtrGATA22	TFmatrixID_0571	1420	-	taTTTATg	TBP	POPTR_0013s05580;POPTR_0019s04890
PtrGATA22	TFmatrixID_0572	304	+	atggtgtaaTATATatatatt	TBP	POPTR_0013s05580;POPTR_0019s04890
PtrGATA22	TFmatrixID_0572	306	+	ggtgtaataTATATatatttt	TBP	POPTR_0013s05580;POPTR_0019s04890
PtrGATA22	TFmatrixID_0572	307	-	gtgtaatATATAtatattttt	TBP	POPTR_0013s05580;POPTR_0019s04890
PtrGATA22	TFmatrixID_0572	308	+	tgtaatataTATATatttttt	TBP	POPTR_0013s05580;POPTR_0019s04890
PtrGATA22	TFmatrixID_0572	309	-	gtaatatATATAtattttttt	TBP	POPTR_0013s05580;POPTR_0019s04890
PtrGATA22	TFmatrixID_0572	311	-	aatatatATATAtttttttgt	TBP	POPTR_0013s05580;POPTR_0019s04890
PtrGATA22	TFmatrixID_0585	1273	+	cctATAAAtct	TBP	POPTR_0013s05580;POPTR_0019s04890
PtrGATA22	TFmatrixID_0585	1397	-	tgaTTTATaaa	TBP	POPTR_0013s05580;POPTR_0019s04890
PtrGATA24	TFmatrixID_0127	244	-	taTGTTGg	AP2; B3	POPTR_0008s11600;POPTR_0010s13930
PtrGATA24	TFmatrixID_0127	564	+	aCAACAaa	AP2; B3	POPTR_0008s11600;POPTR_0010s13930
PtrGATA24	TFmatrixID_0127	1020	-	tcTGTTGa	AP2; B3	POPTR_0008s11600;POPTR_0010s13930
PtrGATA24	TFmatrixID_0129	104	+	taaaAAATT	AT-Hook	POPTR_0004s08590;POPTR_0017s02940
PtrGATA24	TFmatrixID_0129	137	-	AATTTttgt	AT-Hook	POPTR_0004s08590;POPTR_0017s02940
PtrGATA24	TFmatrixID_0129	400	-	AATTTttca	AT-Hook	POPTR_0004s08590;POPTR_0017s02940
PtrGATA24	TFmatrixID_0129	619	+	aaaaAAATT	AT-Hook	POPTR_0004s08590;POPTR_0017s02940
PtrGATA24	TFmatrixID_0129	713	-	AATTTttta	AT-Hook	POPTR_0004s08590;POPTR_0017s02940
PtrGATA24	TFmatrixID_0129	796	+	aaaaAAATT	AT-Hook	POPTR_0004s08590;POPTR_0017s02940
PtrGATA24	TFmatrixID_0129	929	+	tgaaAAATT	AT-Hook	POPTR_0004s08590;POPTR_0017s02940
PtrGATA24	TFmatrixID_0130	266	-	caaaTATATt	AT-Hook	POPTR_0004s20060
PtrGATA24	TFmatrixID_0130	268	+	aATATAttta	AT-Hook	POPTR_0004s20060
PtrGATA24	TFmatrixID_0130	774	+	tATATAtttt	AT-Hook	POPTR_0004s20060
PtrGATA24	TFmatrixID_0130	854	-	tattTATATc	AT-Hook	POPTR_0004s20060
PtrGATA24	TFmatrixID_0130	1209	-	gaatTATATt	AT-Hook	POPTR_0004s20060
PtrGATA24	TFmatrixID_0130	1232	+	tATATAaatg	AT-Hook	POPTR_0004s20060
PtrGATA24	TFmatrixID_0130	1342	+	tATATAataa	AT-Hook	POPTR_0004s20060
PtrGATA24	TFmatrixID_0130	1487	+	aATATAtttt	AT-Hook	POPTR_0004s20060
PtrGATA24	TFmatrixID_0130	1642	-	caaaTATATa	AT-Hook	POPTR_0004s20060
PtrGATA24	TFmatrixID_0131	274	-	TTTATtttt	AT-Hook	POPTR_0004s20060
PtrGATA24	TFmatrixID_0131	550	+	acaaATAAA	AT-Hook	POPTR_0004s20060
PtrGATA24	TFmatrixID_0131	603	-	TTTATtagc	AT-Hook	POPTR_0004s20060
PtrGATA24	TFmatrixID_0131	782	-	TTTATccaa	AT-Hook	POPTR_0004s20060
PtrGATA24	TFmatrixID_0131	819	+	aaaaATAAA	AT-Hook	POPTR_0004s20060
PtrGATA24	TFmatrixID_0131	827	+	aaaaATAAA	AT-Hook	POPTR_0004s20060
PtrGATA24	TFmatrixID_0131	852	-	TTTATttat	AT-Hook	POPTR_0004s20060
PtrGATA24	TFmatrixID_0131	866	-	TTTATtttt	AT-Hook	POPTR_0004s20060
PtrGATA24	TFmatrixID_0131	1192	+	aaaaATAAA	AT-Hook	POPTR_0004s20060
PtrGATA24	TFmatrixID_0131	1199	+	aaaaATAAA	AT-Hook	POPTR_0004s20060
PtrGATA24	TFmatrixID_0131	1295	+	aaaaATAAA	AT-Hook	POPTR_0004s20060
PtrGATA24	TFmatrixID_0131	1344	+	tataATAAA	AT-Hook	POPTR_0004s20060
PtrGATA24	TFmatrixID_0131	1464	-	TTTATttga	AT-Hook	POPTR_0004s20060
PtrGATA24	TFmatrixID_0131	1503	-	TTTATtttg	AT-Hook	POPTR_0004s20060
PtrGATA24	TFmatrixID_0131	1750	+	cacaATAAA	AT-Hook	POPTR_0004s20060
PtrGATA24	TFmatrixID_0131	1840	+	aaaaATAAA	AT-Hook	POPTR_0004s20060
PtrGATA24	TFmatrixID_0131	1850	+	agcaATAAA	AT-Hook	POPTR_0004s20060
PtrGATA24	TFmatrixID_0132	540	+	gcaaAATAA	AT-Hook	POPTR_0002s10560;POPTR_0005s17920
PtrGATA24	TFmatrixID_0134	1033	+	gagggAAAAA	AT-Hook	POPTR_0002s10560;POPTR_0005s17920
PtrGATA24	TFmatrixID_0134	1037	+	gaaaaAAAAA	AT-Hook	POPTR_0002s10560;POPTR_0005s17920
PtrGATA24	TFmatrixID_0134	1435	-	TTTTTttttc	AT-Hook	POPTR_0002s10560;POPTR_0005s17920
PtrGATA24	TFmatrixID_0134	1530	+	gattaAAAAA	AT-Hook	POPTR_0002s10560;POPTR_0005s17920
PtrGATA24	TFmatrixID_0134	1680	+	gagtaAAAAA	AT-Hook	POPTR_0002s10560;POPTR_0005s17920
PtrGATA24	TFmatrixID_0134	1834	+	gagtgAAAAA	AT-Hook	POPTR_0002s10560;POPTR_0005s17920
PtrGATA24	TFmatrixID_0135	359	+	ataAAAAT	AT-Hook	POPTR_0002s10560;POPTR_0005s17920
PtrGATA24	TFmatrixID_0135	779	-	ATTTTtat	AT-Hook	POPTR_0002s10560;POPTR_0005s17920
PtrGATA24	TFmatrixID_0135	869	-	ATTTTtat	AT-Hook	POPTR_0002s10560;POPTR_0005s17920
PtrGATA24	TFmatrixID_0135	1293	+	ataAAAAT	AT-Hook	POPTR_0002s10560;POPTR_0005s17920
PtrGATA24	TFmatrixID_0135	1348	+	ataAAAAT	AT-Hook	POPTR_0002s10560;POPTR_0005s17920
PtrGATA24	TFmatrixID_0135	1665	+	ataAAAAT	AT-Hook	POPTR_0002s10560;POPTR_0005s17920
PtrGATA24	TFmatrixID_0136	274	-	TTTATttt	AT-Hook	POPTR_0002s10560;POPTR_0005s17920
PtrGATA24	TFmatrixID_0136	820	+	aaaATAAA	AT-Hook	POPTR_0002s10560;POPTR_0005s17920
PtrGATA24	TFmatrixID_0136	828	+	aaaATAAA	AT-Hook	POPTR_0002s10560;POPTR_0005s17920
PtrGATA24	TFmatrixID_0136	866	-	TTTATttt	AT-Hook	POPTR_0002s10560;POPTR_0005s17920
PtrGATA24	TFmatrixID_0136	1193	+	aaaATAAA	AT-Hook	POPTR_0002s10560;POPTR_0005s17920
PtrGATA24	TFmatrixID_0136	1200	+	aaaATAAA	AT-Hook	POPTR_0002s10560;POPTR_0005s17920
PtrGATA24	TFmatrixID_0136	1296	+	aaaATAAA	AT-Hook	POPTR_0002s10560;POPTR_0005s17920
PtrGATA24	TFmatrixID_0136	1345	+	ataATAAA	AT-Hook	POPTR_0002s10560;POPTR_0005s17920
PtrGATA24	TFmatrixID_0136	1503	-	TTTATttt	AT-Hook	POPTR_0002s10560;POPTR_0005s17920
PtrGATA24	TFmatrixID_0136	1751	+	acaATAAA	AT-Hook	POPTR_0002s10560;POPTR_0005s17920
PtrGATA24	TFmatrixID_0136	1841	+	aaaATAAA	AT-Hook	POPTR_0002s10560;POPTR_0005s17920
PtrGATA24	TFmatrixID_0137	361	+	aaaAATAT	AT-Hook	POPTR_0002s10560;POPTR_0005s17920
PtrGATA24	TFmatrixID_0137	454	-	ATATTttt	AT-Hook	POPTR_0002s10560;POPTR_0005s17920
PtrGATA24	TFmatrixID_0137	777	-	ATATTttt	AT-Hook	POPTR_0002s10560;POPTR_0005s17920
PtrGATA24	TFmatrixID_0137	1427	+	aaaAATAT	AT-Hook	POPTR_0002s10560;POPTR_0005s17920
PtrGATA24	TFmatrixID_0137	1431	-	ATATTttt	AT-Hook	POPTR_0002s10560;POPTR_0005s17920
PtrGATA24	TFmatrixID_0137	1454	+	aaaAATAT	AT-Hook	POPTR_0002s10560;POPTR_0005s17920
PtrGATA24	TFmatrixID_0137	1458	-	ATATTttt	AT-Hook	POPTR_0002s10560;POPTR_0005s17920
PtrGATA24	TFmatrixID_0137	1490	-	ATATTttt	AT-Hook	POPTR_0002s10560;POPTR_0005s17920
PtrGATA24	TFmatrixID_0138	274	-	ttTATTTt	AT-Hook	POPTR_0002s10560;POPTR_0005s17920
PtrGATA24	TFmatrixID_0138	820	+	aAAATAaa	AT-Hook	POPTR_0002s10560;POPTR_0005s17920
PtrGATA24	TFmatrixID_0138	828	+	aAAATAaa	AT-Hook	POPTR_0002s10560;POPTR_0005s17920
PtrGATA24	TFmatrixID_0138	866	-	ttTATTTt	AT-Hook	POPTR_0002s10560;POPTR_0005s17920
PtrGATA24	TFmatrixID_0138	1193	+	aAAATAaa	AT-Hook	POPTR_0002s10560;POPTR_0005s17920
PtrGATA24	TFmatrixID_0138	1200	+	aAAATAaa	AT-Hook	POPTR_0002s10560;POPTR_0005s17920
PtrGATA24	TFmatrixID_0138	1296	+	aAAATAaa	AT-Hook	POPTR_0002s10560;POPTR_0005s17920
PtrGATA24	TFmatrixID_0138	1503	-	ttTATTTt	AT-Hook	POPTR_0002s10560;POPTR_0005s17920
PtrGATA24	TFmatrixID_0138	1841	+	aAAATAaa	AT-Hook	POPTR_0002s10560;POPTR_0005s17920
PtrGATA24	TFmatrixID_0139	283	+	taataTATTA	AT-Hook	POPTR_0002s10560;POPTR_0005s17920
PtrGATA24	TFmatrixID_0139	283	-	TAATAtatta	AT-Hook	POPTR_0002s10560;POPTR_0005s17920
PtrGATA24	TFmatrixID_0139	1486	-	TAATAtattt	AT-Hook	POPTR_0002s10560;POPTR_0005s17920
PtrGATA24	TFmatrixID_0139	1706	-	TAATAgaata	AT-Hook	POPTR_0002s10560;POPTR_0005s17920
PtrGATA24	TFmatrixID_0140	456	-	ATTTTttt	AT-Hook	POPTR_0002s10560;POPTR_0005s17920
PtrGATA24	TFmatrixID_0140	619	+	aaaAAAAT	AT-Hook	POPTR_0002s10560;POPTR_0005s17920
PtrGATA24	TFmatrixID_0140	796	+	aaaAAAAT	AT-Hook	POPTR_0002s10560;POPTR_0005s17920
PtrGATA24	TFmatrixID_0140	825	+	aaaAAAAT	AT-Hook	POPTR_0002s10560;POPTR_0005s17920
PtrGATA24	TFmatrixID_0140	1190	+	aaaAAAAT	AT-Hook	POPTR_0002s10560;POPTR_0005s17920
PtrGATA24	TFmatrixID_0140	1433	-	ATTTTttt	AT-Hook	POPTR_0002s10560;POPTR_0005s17920
PtrGATA24	TFmatrixID_0140	1544	+	aaaAAAAT	AT-Hook	POPTR_0002s10560;POPTR_0005s17920
PtrGATA24	TFmatrixID_0142	273	-	attTATTT	AT-Hook	POPTR_0002s10560;POPTR_0005s17920
PtrGATA24	TFmatrixID_0142	349	-	attTATTT	AT-Hook	POPTR_0002s10560;POPTR_0005s17920
PtrGATA24	TFmatrixID_0142	865	-	attTATTT	AT-Hook	POPTR_0002s10560;POPTR_0005s17920
PtrGATA24	TFmatrixID_0142	1201	+	AAATAaat	AT-Hook	POPTR_0002s10560;POPTR_0005s17920
PtrGATA24	TFmatrixID_0142	1502	-	attTATTT	AT-Hook	POPTR_0002s10560;POPTR_0005s17920
PtrGATA24	TFmatrixID_0144	210	+	cgcaTATTAact	AT-Hook	POPTR_0002s10560;POPTR_0005s17920
PtrGATA24	TFmatrixID_0144	280	-	tttTAATAtatt	AT-Hook	POPTR_0002s10560;POPTR_0005s17920
PtrGATA24	TFmatrixID_0144	340	+	aattTATTAatt	AT-Hook	POPTR_0002s10560;POPTR_0005s17920
PtrGATA24	TFmatrixID_0144	449	-	attTAATAtttt	AT-Hook	POPTR_0002s10560;POPTR_0005s17920
PtrGATA24	TFmatrixID_0144	1400	-	tgtTAATAtggt	AT-Hook	POPTR_0002s10560;POPTR_0005s17920
PtrGATA24	TFmatrixID_0146	48	-	ATTATgtaa	AT-Hook	POPTR_0002s10560;POPTR_0005s17920
PtrGATA24	TFmatrixID_0146	225	-	ATTATctag	AT-Hook	POPTR_0002s10560;POPTR_0005s17920
PtrGATA24	TFmatrixID_0146	541	+	caaaATAAT	AT-Hook	POPTR_0002s10560;POPTR_0005s17920
PtrGATA24	TFmatrixID_0146	1211	-	ATTATattc	AT-Hook	POPTR_0002s10560;POPTR_0005s17920
PtrGATA24	TFmatrixID_0146	1341	+	ctatATAAT	AT-Hook	POPTR_0002s10560;POPTR_0005s17920
PtrGATA24	TFmatrixID_0146	1481	+	caaaATAAT	AT-Hook	POPTR_0002s10560;POPTR_0005s17920
PtrGATA24	TFmatrixID_0146	1546	+	aaaaATAAT	AT-Hook	POPTR_0002s10560;POPTR_0005s17920
PtrGATA24	TFmatrixID_0146	1874	+	aaagATAAT	AT-Hook	POPTR_0002s10560;POPTR_0005s17920
PtrGATA24	TFmatrixID_0148	105	+	aaAAAATt	AT-Hook	POPTR_0004s20060
PtrGATA24	TFmatrixID_0148	189	-	tATTTTat	AT-Hook	POPTR_0004s20060
PtrGATA24	TFmatrixID_0148	276	-	tATTTTtt	AT-Hook	POPTR_0004s20060
PtrGATA24	TFmatrixID_0148	455	-	tATTTTtt	AT-Hook	POPTR_0004s20060
PtrGATA24	TFmatrixID_0148	620	+	aaAAAATt	AT-Hook	POPTR_0004s20060
PtrGATA24	TFmatrixID_0148	713	-	aATTTTtt	AT-Hook	POPTR_0004s20060
PtrGATA24	TFmatrixID_0148	797	+	aaAAAATt	AT-Hook	POPTR_0004s20060
PtrGATA24	TFmatrixID_0148	826	+	aaAAAATa	AT-Hook	POPTR_0004s20060
PtrGATA24	TFmatrixID_0148	831	+	atAAAATt	AT-Hook	POPTR_0004s20060
PtrGATA24	TFmatrixID_0148	840	+	atAAAATt	AT-Hook	POPTR_0004s20060
PtrGATA24	TFmatrixID_0148	1191	+	aaAAAATa	AT-Hook	POPTR_0004s20060
PtrGATA24	TFmatrixID_0148	1198	+	aaAAAATa	AT-Hook	POPTR_0004s20060
PtrGATA24	TFmatrixID_0148	1248	-	gATTTTtt	AT-Hook	POPTR_0004s20060
PtrGATA24	TFmatrixID_0148	1432	-	tATTTTtt	AT-Hook	POPTR_0004s20060
PtrGATA24	TFmatrixID_0148	1459	-	tATTTTtt	AT-Hook	POPTR_0004s20060
PtrGATA24	TFmatrixID_0148	1491	-	tATTTTtt	AT-Hook	POPTR_0004s20060
PtrGATA24	TFmatrixID_0148	1545	+	aaAAAATa	AT-Hook	POPTR_0004s20060
PtrGATA24	TFmatrixID_0148	1839	+	aaAAAATa	AT-Hook	POPTR_0004s20060
PtrGATA24	TFmatrixID_0148	1856	+	aaAAAATg	AT-Hook	POPTR_0004s20060
PtrGATA24	TFmatrixID_0152	106	+	aaAAATT	AT-Hook	POPTR_0004s20060
PtrGATA24	TFmatrixID_0152	137	-	AATTTtt	AT-Hook	POPTR_0004s20060
PtrGATA24	TFmatrixID_0152	400	-	AATTTtt	AT-Hook	POPTR_0004s20060
PtrGATA24	TFmatrixID_0152	621	+	aaAAATT	AT-Hook	POPTR_0004s20060
PtrGATA24	TFmatrixID_0152	713	-	AATTTtt	AT-Hook	POPTR_0004s20060
PtrGATA24	TFmatrixID_0152	798	+	aaAAATT	AT-Hook	POPTR_0004s20060
PtrGATA24	TFmatrixID_0152	931	+	aaAAATT	AT-Hook	POPTR_0004s20060
PtrGATA24	TFmatrixID_0153	359	+	ataAAAAT	AT-Hook	POPTR_0002s10560;POPTR_0005s17920
PtrGATA24	TFmatrixID_0153	779	-	ATTTTtat	AT-Hook	POPTR_0002s10560;POPTR_0005s17920
PtrGATA24	TFmatrixID_0153	869	-	ATTTTtat	AT-Hook	POPTR_0002s10560;POPTR_0005s17920
PtrGATA24	TFmatrixID_0153	1293	+	ataAAAAT	AT-Hook	POPTR_0002s10560;POPTR_0005s17920
PtrGATA24	TFmatrixID_0153	1348	+	ataAAAAT	AT-Hook	POPTR_0002s10560;POPTR_0005s17920
PtrGATA24	TFmatrixID_0153	1665	+	ataAAAAT	AT-Hook	POPTR_0002s10560;POPTR_0005s17920
PtrGATA24	TFmatrixID_0154	453	-	aaTATTTt	AT-Hook	POPTR_0002s10560;POPTR_0005s17920
PtrGATA24	TFmatrixID_0154	542	+	aAAATAat	AT-Hook	POPTR_0002s10560;POPTR_0005s17920
PtrGATA24	TFmatrixID_0154	1428	+	aAAATAtt	AT-Hook	POPTR_0002s10560;POPTR_0005s17920
PtrGATA24	TFmatrixID_0154	1430	-	aaTATTTt	AT-Hook	POPTR_0002s10560;POPTR_0005s17920
PtrGATA24	TFmatrixID_0154	1455	+	aAAATAtt	AT-Hook	POPTR_0002s10560;POPTR_0005s17920
PtrGATA24	TFmatrixID_0154	1457	-	aaTATTTt	AT-Hook	POPTR_0002s10560;POPTR_0005s17920
PtrGATA24	TFmatrixID_0154	1482	+	aAAATAat	AT-Hook	POPTR_0002s10560;POPTR_0005s17920
PtrGATA24	TFmatrixID_0154	1547	+	aAAATAat	AT-Hook	POPTR_0002s10560;POPTR_0005s17920
PtrGATA24	TFmatrixID_0172	935	-	attACGTGac	bHLH	POPTR_0004s11180;POPTR_0008s11120;POPTR_0010s14740;POPTR_0012s06650;POPTR_0015s03550;POPTR_0017s13610
PtrGATA24	TFmatrixID_0174	24	+	GCACTtga	bHLH	POPTR_0002s10030;POPTR_0002s11540;POPTR_0002s23650;POPTR_0002s24990;POPTR_0003s16300;POPTR_0004s09850;POPTR_0004s16330;POPTR_0005s12370;POPTR_0005s15590;POPTR_0005s19020;POPTR_0006s05600;POPTR_0006s13790;POPTR_0007s13020;POPTR_0008s11240;POPTR_0008s19510;POPTR_0009s12000;POPTR_0010s04920;POPTR_0010s14600;POPTR_0012s05210;POPTR_0012s07470;POPTR_0012s10670;POPTR_0014s14650;POPTR_0015s03760;POPTR_00…
PtrGATA24	TFmatrixID_0174	945	+	ACACGtcc	bHLH	POPTR_0002s10030;POPTR_0002s11540;POPTR_0002s23650;POPTR_0002s24990;POPTR_0003s16300;POPTR_0004s09850;POPTR_0004s16330;POPTR_0005s12370;POPTR_0005s15590;POPTR_0005s19020;POPTR_0006s05600;POPTR_0006s13790;POPTR_0007s13020;POPTR_0008s11240;POPTR_0008s19510;POPTR_0009s12000;POPTR_0010s04920;POPTR_0010s14600;POPTR_0012s05210;POPTR_0012s07470;POPTR_0012s10670;POPTR_0014s14650;POPTR_0015s03760;POPTR_00…
PtrGATA24	TFmatrixID_0174	945	-	acaCGTCC	bHLH	POPTR_0002s10030;POPTR_0002s11540;POPTR_0002s23650;POPTR_0002s24990;POPTR_0003s16300;POPTR_0004s09850;POPTR_0004s16330;POPTR_0005s12370;POPTR_0005s15590;POPTR_0005s19020;POPTR_0006s05600;POPTR_0006s13790;POPTR_0007s13020;POPTR_0008s11240;POPTR_0008s19510;POPTR_0009s12000;POPTR_0010s04920;POPTR_0010s14600;POPTR_0012s05210;POPTR_0012s07470;POPTR_0012s10670;POPTR_0014s14650;POPTR_0015s03760;POPTR_00…
PtrGATA24	TFmatrixID_0174	977	+	GCCCGggc	bHLH	POPTR_0002s10030;POPTR_0002s11540;POPTR_0002s23650;POPTR_0002s24990;POPTR_0003s16300;POPTR_0004s09850;POPTR_0004s16330;POPTR_0005s12370;POPTR_0005s15590;POPTR_0005s19020;POPTR_0006s05600;POPTR_0006s13790;POPTR_0007s13020;POPTR_0008s11240;POPTR_0008s19510;POPTR_0009s12000;POPTR_0010s04920;POPTR_0010s14600;POPTR_0012s05210;POPTR_0012s07470;POPTR_0012s10670;POPTR_0014s14650;POPTR_0015s03760;POPTR_00…
PtrGATA24	TFmatrixID_0174	977	-	gccCGGGC	bHLH	POPTR_0002s10030;POPTR_0002s11540;POPTR_0002s23650;POPTR_0002s24990;POPTR_0003s16300;POPTR_0004s09850;POPTR_0004s16330;POPTR_0005s12370;POPTR_0005s15590;POPTR_0005s19020;POPTR_0006s05600;POPTR_0006s13790;POPTR_0007s13020;POPTR_0008s11240;POPTR_0008s19510;POPTR_0009s12000;POPTR_0010s04920;POPTR_0010s14600;POPTR_0012s05210;POPTR_0012s07470;POPTR_0012s10670;POPTR_0014s14650;POPTR_0015s03760;POPTR_00…
PtrGATA24	TFmatrixID_0182	941	-	tgacaCACGTcct	bZIP	POPTR_0002s12710;POPTR_0004s14790;POPTR_0006s08300;POPTR_0009s10400;POPTR_0009s16610;POPTR_0014s02810;POPTR_0008s01130
PtrGATA24	TFmatrixID_0189	934	-	aattACGTGa	bZIP	POPTR_0016s03220
PtrGATA24	TFmatrixID_0189	945	+	aCACGTcctc	bZIP	POPTR_0016s03220
PtrGATA24	TFmatrixID_0193	162	+	ACATGagt	bZIP	POPTR_0002s12710;POPTR_0004s14790;POPTR_0006s08300;POPTR_0009s10400;POPTR_0009s16610;POPTR_0014s02810
PtrGATA24	TFmatrixID_0193	315	+	ACATGggt	bZIP	POPTR_0002s12710;POPTR_0004s14790;POPTR_0006s08300;POPTR_0009s10400;POPTR_0009s16610;POPTR_0014s02810
PtrGATA24	TFmatrixID_0193	391	+	TCACGggt	bZIP	POPTR_0002s12710;POPTR_0004s14790;POPTR_0006s08300;POPTR_0009s10400;POPTR_0009s16610;POPTR_0014s02810
PtrGATA24	TFmatrixID_0193	391	-	tcaCGGGT	bZIP	POPTR_0002s12710;POPTR_0004s14790;POPTR_0006s08300;POPTR_0009s10400;POPTR_0009s16610;POPTR_0014s02810
PtrGATA24	TFmatrixID_0193	474	+	ACTCGtat	bZIP	POPTR_0002s12710;POPTR_0004s14790;POPTR_0006s08300;POPTR_0009s10400;POPTR_0009s16610;POPTR_0014s02810
PtrGATA24	TFmatrixID_0193	474	-	actCGTAT	bZIP	POPTR_0002s12710;POPTR_0004s14790;POPTR_0006s08300;POPTR_0009s10400;POPTR_0009s16610;POPTR_0014s02810
PtrGATA24	TFmatrixID_0193	766	-	actCTTGT	bZIP	POPTR_0002s12710;POPTR_0004s14790;POPTR_0006s08300;POPTR_0009s10400;POPTR_0009s16610;POPTR_0014s02810
PtrGATA24	TFmatrixID_0193	943	+	ACACAcgt	bZIP	POPTR_0002s12710;POPTR_0004s14790;POPTR_0006s08300;POPTR_0009s10400;POPTR_0009s16610;POPTR_0014s02810
PtrGATA24	TFmatrixID_0193	945	+	ACACGtcc	bZIP	POPTR_0002s12710;POPTR_0004s14790;POPTR_0006s08300;POPTR_0009s10400;POPTR_0009s16610;POPTR_0014s02810
PtrGATA24	TFmatrixID_0193	1588	+	ACACGgtt	bZIP	POPTR_0002s12710;POPTR_0004s14790;POPTR_0006s08300;POPTR_0009s10400;POPTR_0009s16610;POPTR_0014s02810
PtrGATA24	TFmatrixID_0198	944	+	cacACGTCctct	bZIP	POPTR_0002s04660;POPTR_0005s05470;POPTR_0005s23900;POPTR_0006s29250;POPTR_0013s03800
PtrGATA24	TFmatrixID_0211	182	+	aACACTa	C2H2	POPTR_0001s30260;POPTR_0009s09250;POPTR_0014s01760
PtrGATA24	TFmatrixID_0211	231	-	tAGTGTt	C2H2	POPTR_0001s30260;POPTR_0009s09250;POPTR_0014s01760
PtrGATA24	TFmatrixID_0211	1391	-	tAGTGTg	C2H2	POPTR_0001s30260;POPTR_0009s09250;POPTR_0014s01760
PtrGATA24	TFmatrixID_0211	1538	+	aACACTa	C2H2	POPTR_0001s30260;POPTR_0009s09250;POPTR_0014s01760
PtrGATA24	TFmatrixID_0213	182	+	aACACTa	C2H2	POPTR_0001s30260;POPTR_0002s14460;POPTR_0009s09250;POPTR_0014s01760
PtrGATA24	TFmatrixID_0213	231	-	tAGTGTt	C2H2	POPTR_0001s30260;POPTR_0002s14460;POPTR_0009s09250;POPTR_0014s01760
PtrGATA24	TFmatrixID_0213	1391	-	tAGTGTg	C2H2	POPTR_0001s30260;POPTR_0002s14460;POPTR_0009s09250;POPTR_0014s01760
PtrGATA24	TFmatrixID_0213	1538	+	aACACTa	C2H2	POPTR_0001s30260;POPTR_0002s14460;POPTR_0009s09250;POPTR_0014s01760
PtrGATA24	TFmatrixID_0214	179	+	aagaACACTatat	C2H2	POPTR_0001s24250;POPTR_0006s12340;POPTR_0008s05110;POPTR_0009s03280;POPTR_0010s21650;POPTR_1833s00200
PtrGATA24	TFmatrixID_0214	228	-	atctAGTGTtttg	C2H2	POPTR_0001s24250;POPTR_0006s12340;POPTR_0008s05110;POPTR_0009s03280;POPTR_0010s21650;POPTR_1833s00200
PtrGATA24	TFmatrixID_0214	1388	-	tattAGTGTgttt	C2H2	POPTR_0001s24250;POPTR_0006s12340;POPTR_0008s05110;POPTR_0009s03280;POPTR_0010s21650;POPTR_1833s00200
PtrGATA24	TFmatrixID_0216	471	+	tTCACTc	C2H2	POPTR_0001s24250;POPTR_0006s12340;POPTR_0008s05110;POPTR_0009s03280;POPTR_0010s21650;POPTR_1833s00200
PtrGATA24	TFmatrixID_0216	1834	-	gAGTGAa	C2H2	POPTR_0001s24250;POPTR_0006s12340;POPTR_0008s05110;POPTR_0009s03280;POPTR_0010s21650;POPTR_1833s00200
PtrGATA24	TFmatrixID_0217	763	+	aTAACTc	C2H2	POPTR_0002s04260;POPTR_0008s16390
PtrGATA24	TFmatrixID_0220	672	-	cctACGCGt	CG-1	POPTR_0005s07660;POPTR_0007s05410
PtrGATA24	TFmatrixID_0220	675	+	aCGCGTaaa	CG-1	POPTR_0005s07660;POPTR_0007s05410
PtrGATA24	TFmatrixID_0220	695	-	cctACGCGt	CG-1	POPTR_0005s07660;POPTR_0007s05410
PtrGATA24	TFmatrixID_0220	698	+	aCGCGTaaa	CG-1	POPTR_0005s07660;POPTR_0007s05410
PtrGATA24	TFmatrixID_0221	675	-	ACGCGtaaa	CG-1	POPTR_0005s07660;POPTR_0007s05410
PtrGATA24	TFmatrixID_0221	698	-	ACGCGtaaa	CG-1	POPTR_0005s07660;POPTR_0007s05410
PtrGATA24	TFmatrixID_0223	829	-	aaataAAATTtat	TCR	POPTR_0010s09350
PtrGATA24	TFmatrixID_0223	832	+	taaAATTTataaa	TCR	POPTR_0010s09350
PtrGATA24	TFmatrixID_0223	838	-	ttataAAATTttc	TCR	POPTR_0010s09350
PtrGATA24	TFmatrixID_0223	1179	+	gaaAATTTcagaa	TCR	POPTR_0010s09350
PtrGATA24	TFmatrixID_0223	1495	-	ttttaAAATTtat	TCR	POPTR_0010s09350
PtrGATA24	TFmatrixID_0223	1566	-	aacttAAATTtta	TCR	POPTR_0010s09350
PtrGATA24	TFmatrixID_0223	1569	+	ttaAATTTtacaa	TCR	POPTR_0010s09350
PtrGATA24	TFmatrixID_0224	353	+	aTTTAAat	TCR	POPTR_0006s16340;POPTR_0018s08960
PtrGATA24	TFmatrixID_0224	353	-	atTTAAAt	TCR	POPTR_0006s16340;POPTR_0018s08960
PtrGATA24	TFmatrixID_0224	743	+	tTTTAAat	TCR	POPTR_0006s16340;POPTR_0018s08960
PtrGATA24	TFmatrixID_0224	743	-	ttTTAAAt	TCR	POPTR_0006s16340;POPTR_0018s08960
PtrGATA24	TFmatrixID_0224	1450	-	gtTTAAAa	TCR	POPTR_0006s16340;POPTR_0018s08960
PtrGATA24	TFmatrixID_0226	292	-	atTCAAAt	TCR	POPTR_0010s09350
PtrGATA24	TFmatrixID_0227	291	-	tatTCAAAtg	TCR	POPTR_0006s16340;POPTR_0018s08960
PtrGATA24	TFmatrixID_0227	1466	+	taTTTGAaaa	TCR	POPTR_0006s16340;POPTR_0018s08960
PtrGATA24	TFmatrixID_0254	128	-	gcATGTAtcaa	EIN3	POPTR_0001s05360;POPTR_0001s05370;POPTR_0003s22090;POPTR_0004s20830;POPTR_0008s01200;POPTR_0009s16080;POPTR_0010s25370
PtrGATA24	TFmatrixID_0255	130	+	aTGTATcaa	EIN3	POPTR_0001s05360;POPTR_0001s05370;POPTR_0003s22090;POPTR_0004s20830;POPTR_0008s01200;POPTR_0009s16080;POPTR_0010s25370
PtrGATA24	TFmatrixID_0255	1861	+	aTGTATttg	EIN3	POPTR_0001s05360;POPTR_0001s05370;POPTR_0003s22090;POPTR_0004s20830;POPTR_0008s01200;POPTR_0009s16080;POPTR_0010s25370
PtrGATA24	TFmatrixID_0256	112	+	tgATGCAtgc	EIN3	POPTR_0001s05360;POPTR_0001s05370;POPTR_0003s22090;POPTR_0004s20830;POPTR_0008s01200;POPTR_0009s16080;POPTR_0010s25370
PtrGATA24	TFmatrixID_0256	112	-	tgaTGCATgc	EIN3	POPTR_0001s05360;POPTR_0001s05370;POPTR_0003s22090;POPTR_0004s20830;POPTR_0008s01200;POPTR_0009s16080;POPTR_0010s25370
PtrGATA24	TFmatrixID_0256	116	+	gcATGCAtgc	EIN3	POPTR_0001s05360;POPTR_0001s05370;POPTR_0003s22090;POPTR_0004s20830;POPTR_0008s01200;POPTR_0009s16080;POPTR_0010s25370
PtrGATA24	TFmatrixID_0256	116	-	gcaTGCATgc	EIN3	POPTR_0001s05360;POPTR_0001s05370;POPTR_0003s22090;POPTR_0004s20830;POPTR_0008s01200;POPTR_0009s16080;POPTR_0010s25370
PtrGATA24	TFmatrixID_0256	120	+	gcATGCAtgc	EIN3	POPTR_0001s05360;POPTR_0001s05370;POPTR_0003s22090;POPTR_0004s20830;POPTR_0008s01200;POPTR_0009s16080;POPTR_0010s25370
PtrGATA24	TFmatrixID_0256	120	-	gcaTGCATgc	EIN3	POPTR_0001s05360;POPTR_0001s05370;POPTR_0003s22090;POPTR_0004s20830;POPTR_0008s01200;POPTR_0009s16080;POPTR_0010s25370
PtrGATA24	TFmatrixID_0256	124	+	gcATGCAtgt	EIN3	POPTR_0001s05360;POPTR_0001s05370;POPTR_0003s22090;POPTR_0004s20830;POPTR_0008s01200;POPTR_0009s16080;POPTR_0010s25370
PtrGATA24	TFmatrixID_0256	124	-	gcaTGCATgt	EIN3	POPTR_0001s05360;POPTR_0001s05370;POPTR_0003s22090;POPTR_0004s20830;POPTR_0008s01200;POPTR_0009s16080;POPTR_0010s25370
PtrGATA24	TFmatrixID_0256	570	+	aaATGCAccc	EIN3	POPTR_0001s05360;POPTR_0001s05370;POPTR_0003s22090;POPTR_0004s20830;POPTR_0008s01200;POPTR_0009s16080;POPTR_0010s25370
PtrGATA24	TFmatrixID_0257	128	-	gcATGTAtcaa	EIN3	POPTR_0001s05360;POPTR_0001s05370;POPTR_0003s22090;POPTR_0004s20830;POPTR_0008s01200;POPTR_0009s16080;POPTR_0010s25370
PtrGATA24	TFmatrixID_0257	1125	-	aaATGTAgcaa	EIN3	POPTR_0001s05360;POPTR_0001s05370;POPTR_0003s22090;POPTR_0004s20830;POPTR_0008s01200;POPTR_0009s16080;POPTR_0010s25370
PtrGATA24	TFmatrixID_0258	129	-	caTGTATcaa	EIN3	POPTR_0001s05360;POPTR_0001s05370;POPTR_0003s22090;POPTR_0004s20830;POPTR_0008s01200;POPTR_0009s16080;POPTR_0010s25370
PtrGATA24	TFmatrixID_0264	1015	-	tctGATCTgt	GATA	POPTR_0001s14130;POPTR_0001s18900;POPTR_0002s14380;POPTR_0003s17340;POPTR_0004s16860;POPTR_0004s22140;POPTR_0005s06720;POPTR_0005s11960;POPTR_0006s25410;POPTR_0007s13700;POPTR_0008s03880;POPTR_0009s12620;POPTR_0010s23010;POPTR_0013s05610;POPTR_0014s05760;POPTR_0018s08090;POPTR_0019s04860
PtrGATA24	TFmatrixID_0264	1096	-	acgGATCTca	GATA	POPTR_0001s14130;POPTR_0001s18900;POPTR_0002s14380;POPTR_0003s17340;POPTR_0004s16860;POPTR_0004s22140;POPTR_0005s06720;POPTR_0005s11960;POPTR_0006s25410;POPTR_0007s13700;POPTR_0008s03880;POPTR_0009s12620;POPTR_0010s23010;POPTR_0013s05610;POPTR_0014s05760;POPTR_0018s08090;POPTR_0019s04860
PtrGATA24	TFmatrixID_0265	1014	-	ctctGATCTg	GATA	POPTR_0001s14130;POPTR_0001s18900;POPTR_0002s14380;POPTR_0003s17340;POPTR_0004s16860;POPTR_0004s22140;POPTR_0005s06720;POPTR_0005s11960;POPTR_0006s25410;POPTR_0007s13700;POPTR_0008s03880;POPTR_0009s12620;POPTR_0010s23010;POPTR_0013s05610;POPTR_0014s05760;POPTR_0018s08090;POPTR_0019s04860
PtrGATA24	TFmatrixID_0267	1015	-	tctGATCTgt	GATA	POPTR_0001s14130;POPTR_0001s18900;POPTR_0002s14380;POPTR_0003s17340;POPTR_0004s16860;POPTR_0004s22140;POPTR_0005s06720;POPTR_0005s11960;POPTR_0006s25410;POPTR_0007s13700;POPTR_0008s03880;POPTR_0009s12620;POPTR_0010s23010;POPTR_0013s05610;POPTR_0014s05760;POPTR_0018s08090;POPTR_0019s04860
PtrGATA24	TFmatrixID_0267	1096	-	acgGATCTca	GATA	POPTR_0001s14130;POPTR_0001s18900;POPTR_0002s14380;POPTR_0003s17340;POPTR_0004s16860;POPTR_0004s22140;POPTR_0005s06720;POPTR_0005s11960;POPTR_0006s25410;POPTR_0007s13700;POPTR_0008s03880;POPTR_0009s12620;POPTR_0010s23010;POPTR_0013s05610;POPTR_0014s05760;POPTR_0018s08090;POPTR_0019s04860
PtrGATA24	TFmatrixID_0270	1014	-	ctctGATCTg	GATA	POPTR_0001s14130;POPTR_0001s18900;POPTR_0002s14380;POPTR_0003s17340;POPTR_0004s16860;POPTR_0004s22140;POPTR_0005s11960;POPTR_0006s25410;POPTR_0007s13700;POPTR_0008s03880;POPTR_0009s12620;POPTR_0010s23010;POPTR_0013s05610;POPTR_0014s05760;POPTR_0018s08090;POPTR_0019s04860
PtrGATA24	TFmatrixID_0271	1015	+	tctGATCTgt	GATA	POPTR_0001s14130;POPTR_0001s18900;POPTR_0002s14380;POPTR_0003s17340;POPTR_0004s16860;POPTR_0004s22140;POPTR_0005s06720;POPTR_0005s11960;POPTR_0006s25410;POPTR_0007s13700;POPTR_0008s03880;POPTR_0009s12620;POPTR_0010s23010;POPTR_0013s05610;POPTR_0014s05760;POPTR_0018s08090;POPTR_0019s04860
PtrGATA24	TFmatrixID_0271	1096	+	acgGATCTca	GATA	POPTR_0001s14130;POPTR_0001s18900;POPTR_0002s14380;POPTR_0003s17340;POPTR_0004s16860;POPTR_0004s22140;POPTR_0005s06720;POPTR_0005s11960;POPTR_0006s25410;POPTR_0007s13700;POPTR_0008s03880;POPTR_0009s12620;POPTR_0010s23010;POPTR_0013s05610;POPTR_0014s05760;POPTR_0018s08090;POPTR_0019s04860
PtrGATA24	TFmatrixID_0280	727	+	tatTTAATga	Homeodomain	POPTR_0001s02030;POPTR_0001s18470;POPTR_0002s15610;POPTR_0002s23080;POPTR_0003s05100;POPTR_0003s09470;POPTR_0004s01980;POPTR_0004s07310;POPTR_0011s00520;POPTR_0012s13390;POPTR_0014s07130;POPTR_0014s15010;POPTR_0015s05050;POPTR_0015s13340;POPTR_0017s01400
PtrGATA24	TFmatrixID_0283	58	+	atgTGATTga	Homeodomain	POPTR_0001s15490;POPTR_0001s23680;POPTR_0002s11410;POPTR_0002s13720;POPTR_0003s07760;POPTR_0005s19080;POPTR_0006s07100;POPTR_0006s20820;POPTR_0007s14590;POPTR_0008s12840;POPTR_0009s02850;POPTR_0010s12300;POPTR_0014s04460;POPTR_0016s05890;POPTR_0018s13300;POPTR_0149s00220
PtrGATA24	TFmatrixID_0284	58	+	atgTGATTga	Homeodomain	POPTR_0001s11380;POPTR_0002s17680;POPTR_0012s03080;POPTR_0014s09860
PtrGATA24	TFmatrixID_0286	60	+	gTGATTga	Homeodomain	POPTR_0001s15490;POPTR_0001s23680;POPTR_0002s11410;POPTR_0002s13720;POPTR_0003s07760;POPTR_0005s19080;POPTR_0006s07100;POPTR_0006s20820;POPTR_0007s14590;POPTR_0008s12840;POPTR_0009s02850;POPTR_0010s12300;POPTR_0014s04460;POPTR_0016s05890;POPTR_0018s13300;POPTR_0149s00220
PtrGATA24	TFmatrixID_0287	343	+	ttaTTAATtt	Homeodomain	POPTR_0002s17680;POPTR_0012s03080;POPTR_0014s09860
PtrGATA24	TFmatrixID_0287	343	-	ttATTAAttt	Homeodomain	POPTR_0002s17680;POPTR_0012s03080;POPTR_0014s09860
PtrGATA24	TFmatrixID_0288	343	+	ttaTTAATtta	Homeodomain	POPTR_0001s02030;POPTR_0001s18470;POPTR_0002s15610;POPTR_0002s23080;POPTR_0003s05100;POPTR_0003s09470;POPTR_0004s01980;POPTR_0011s00520;POPTR_0012s13390;POPTR_0014s07130;POPTR_0014s15010;POPTR_0015s05050;POPTR_0015s13340;POPTR_0017s01400
PtrGATA24	TFmatrixID_0291	60	+	gTGATTga	Homeodomain	POPTR_0002s00980;POPTR_0005s10480;POPTR_0005s27410
PtrGATA24	TFmatrixID_0292	1548	-	aaATAATt	Homeodomain	POPTR_0002s10080;POPTR_0005s07290;POPTR_0005s17390;POPTR_0007s05010;POPTR_0008s14770;POPTR_0008s19900;POPTR_0010s10340;POPTR_0012s07270;POPTR_0015s07640;POPTR_0017s11800
PtrGATA24	TFmatrixID_0293	79	+	gaTGACAgaa	Homeodomain	POPTR_0001s08550;POPTR_0006s20440;POPTR_0006s27560;POPTR_0018s02210;POPTR_0018s12200
PtrGATA24	TFmatrixID_0295	60	+	gTGATTgaat	Homeodomain	POPTR_0002s17680;POPTR_0012s03080;POPTR_0014s09860
PtrGATA24	TFmatrixID_0299	60	+	gTGATTga	Homeodomain	POPTR_0002s00980;POPTR_0005s10480;POPTR_0005s27410
PtrGATA24	TFmatrixID_0304	208	-	aCCGCAtatt	LOB	POPTR_0001s11610;POPTR_0001s28840;POPTR_0003s14880;POPTR_0007s08290;POPTR_0008s04350;POPTR_0008s07280;POPTR_0009s08060;POPTR_0010s19180;POPTR_0010s22470
PtrGATA24	TFmatrixID_0310	101	-	ggGTAAAaaa	MADF	POPTR_0006s23800;POPTR_0018s05520;POPTR_0018s05540
PtrGATA24	TFmatrixID_0310	494	+	taaTTTACcc	MADF	POPTR_0006s23800;POPTR_0018s05520;POPTR_0018s05540
PtrGATA24	TFmatrixID_0310	715	+	tttTTTACta	MADF	POPTR_0006s23800;POPTR_0018s05520;POPTR_0018s05540
PtrGATA24	TFmatrixID_0310	1423	-	ttGTAAAaat	MADF	POPTR_0006s23800;POPTR_0018s05520;POPTR_0018s05540
PtrGATA24	TFmatrixID_0310	1680	-	gaGTAAAaaa	MADF	POPTR_0006s23800;POPTR_0018s05520;POPTR_0018s05540
PtrGATA24	TFmatrixID_0310	1740	-	tgGTAAAaag	MADF	POPTR_0006s23800;POPTR_0018s05520;POPTR_0018s05540
PtrGATA24	TFmatrixID_0311	101	-	ggGTAAAaaa	MADF	POPTR_0006s23800;POPTR_0018s05520;POPTR_0018s05540
PtrGATA24	TFmatrixID_0311	494	+	taaTTTACcc	MADF	POPTR_0006s23800;POPTR_0018s05520;POPTR_0018s05540
PtrGATA24	TFmatrixID_0311	715	+	tttTTTACta	MADF	POPTR_0006s23800;POPTR_0018s05520;POPTR_0018s05540
PtrGATA24	TFmatrixID_0311	1680	-	gaGTAAAaaa	MADF	POPTR_0006s23800;POPTR_0018s05520;POPTR_0018s05540
PtrGATA24	TFmatrixID_0311	1740	-	tgGTAAAaag	MADF	POPTR_0006s23800;POPTR_0018s05520;POPTR_0018s05540
PtrGATA24	TFmatrixID_0319	782	-	ttTATCCaaa	Myb/SANT	POPTR_0001s15510;POPTR_0001s19070;POPTR_0003s07720
PtrGATA24	TFmatrixID_0319	1061	+	aaaGGATAac	Myb/SANT	POPTR_0001s15510;POPTR_0001s19070;POPTR_0003s07720
PtrGATA24	TFmatrixID_0320	363	-	aaATATCtt	Myb/SANT	POPTR_0002s16460;POPTR_0004s07160;POPTR_0006s13530;POPTR_0014s08520;POPTR_0016s08470;POPTR_0017s01140
PtrGATA24	TFmatrixID_0320	1377	+	ttGATATtt	Myb/SANT	POPTR_0002s16460;POPTR_0004s07160;POPTR_0006s13530;POPTR_0014s08520;POPTR_0016s08470;POPTR_0017s01140
PtrGATA24	TFmatrixID_0321	1701	-	aGCCCTaa	Myb/SANT	POPTR_0001s30000;POPTR_0009s09020
PtrGATA24	TFmatrixID_0323	362	+	aaaATATCtt	Myb/SANT	POPTR_0004s07270;POPTR_0012s03530;POPTR_0015s05430
PtrGATA24	TFmatrixID_0323	1377	-	ttGATATttc	Myb/SANT	POPTR_0004s07270;POPTR_0012s03530;POPTR_0015s05430
PtrGATA24	TFmatrixID_0326	781	+	tttTATCCaa	Myb/SANT	POPTR_0008s19610;POPTR_0010s04860;POPTR_0012s07560;POPTR_0015s08020
PtrGATA24	TFmatrixID_0326	1062	-	aaGGATAact	Myb/SANT	POPTR_0008s19610;POPTR_0010s04860;POPTR_0012s07560;POPTR_0015s08020
PtrGATA24	TFmatrixID_0328	782	-	ttTATCCa	Myb/SANT	POPTR_0001s19070;POPTR_0003s07720;POPTR_0008s19610;POPTR_0010s04860;POPTR_0015s08020
PtrGATA24	TFmatrixID_0328	1063	+	aGGATAac	Myb/SANT	POPTR_0001s19070;POPTR_0003s07720;POPTR_0008s19610;POPTR_0010s04860;POPTR_0015s08020
PtrGATA24	TFmatrixID_0330	994	-	tAACGGcc	Myb/SANT	POPTR_0002s12410;POPTR_0005s18620;POPTR_0007s10490;POPTR_0014s02260
PtrGATA24	TFmatrixID_0331	781	+	tttTATCCaa	Myb/SANT	POPTR_0001s15510;POPTR_0001s19070;POPTR_0001s22660;POPTR_0003s07720
PtrGATA24	TFmatrixID_0331	1062	-	aaGGATAact	Myb/SANT	POPTR_0001s15510;POPTR_0001s19070;POPTR_0001s22660;POPTR_0003s07720
PtrGATA24	TFmatrixID_0335	782	-	ttTATCCaaa	Myb/SANT	POPTR_0008s19610;POPTR_0010s04860
PtrGATA24	TFmatrixID_0335	1061	+	aaaGGATAac	Myb/SANT	POPTR_0008s19610;POPTR_0010s04860
PtrGATA24	TFmatrixID_0336	1277	+	ggtTAGGTttt	Myb/SANT	POPTR_0004s18020;POPTR_0005s11410;POPTR_0009s13640;POPTR_0013s11360;POPTR_0019s11090
PtrGATA24	TFmatrixID_0339	1061	+	aaaGGATAact	Myb/SANT	POPTR_0008s19610;POPTR_0010s04860
PtrGATA24	TFmatrixID_0348	512	-	tAAGATacta	Myb/SANT	POPTR_0008s13490;POPTR_0008s22990;POPTR_0010s00320;POPTR_0010s11600
PtrGATA24	TFmatrixID_0349	418	-	tAGATTtcgc	Myb/SANT	POPTR_0001s02910;POPTR_0003s08600
PtrGATA24	TFmatrixID_0355	994	-	tAACGGccct	Myb/SANT	POPTR_0001s07330;POPTR_0003s18900
PtrGATA24	TFmatrixID_0357	1428	+	aaAATATttt	Myb/SANT	POPTR_0001s02010;POPTR_0002s13170;POPTR_0003s09490;POPTR_0004s08070;POPTR_0012s03900;POPTR_0014s03650;POPTR_0015s05340;POPTR_0017s02220
PtrGATA24	TFmatrixID_0357	1428	-	aaaATATTtt	Myb/SANT	POPTR_0001s02010;POPTR_0002s13170;POPTR_0003s09490;POPTR_0004s08070;POPTR_0012s03900;POPTR_0014s03650;POPTR_0015s05340;POPTR_0017s02220
PtrGATA24	TFmatrixID_0357	1455	+	aaAATATttt	Myb/SANT	POPTR_0001s02010;POPTR_0002s13170;POPTR_0003s09490;POPTR_0004s08070;POPTR_0012s03900;POPTR_0014s03650;POPTR_0015s05340;POPTR_0017s02220
PtrGATA24	TFmatrixID_0357	1455	-	aaaATATTtt	Myb/SANT	POPTR_0001s02010;POPTR_0002s13170;POPTR_0003s09490;POPTR_0004s08070;POPTR_0012s03900;POPTR_0014s03650;POPTR_0015s05340;POPTR_0017s02220
PtrGATA24	TFmatrixID_0360	1276	-	tggTTAGGt	Myb/SANT	POPTR_0001s35200
PtrGATA24	TFmatrixID_0361	781	+	ttTTATCcaa	Myb/SANT	POPTR_0001s15510;POPTR_0003s07720;POPTR_0006s15480;POPTR_0008s19610;POPTR_0010s04860
PtrGATA24	TFmatrixID_0361	1062	-	aagGATAAct	Myb/SANT	POPTR_0001s15510;POPTR_0003s07720;POPTR_0006s15480;POPTR_0008s19610;POPTR_0010s04860
PtrGATA24	TFmatrixID_0362	10	-	ggtgAGATAcggt	Myb/SANT	POPTR_0018s11960
PtrGATA24	TFmatrixID_0362	510	-	cttaAGATActat	Myb/SANT	POPTR_0018s11960
PtrGATA24	TFmatrixID_0364	363	+	aaATATCt	Myb/SANT	POPTR_0006s13530;POPTR_0016s08470
PtrGATA24	TFmatrixID_0364	1378	-	tGATATtt	Myb/SANT	POPTR_0006s13530;POPTR_0016s08470
PtrGATA24	TFmatrixID_0369	363	+	aaATATCtt	Myb/SANT	POPTR_0002s18170;POPTR_0004s07270;POPTR_0014s10240
PtrGATA24	TFmatrixID_0369	1377	-	ttGATATtt	Myb/SANT	POPTR_0002s18170;POPTR_0004s07270;POPTR_0014s10240
PtrGATA24	TFmatrixID_0372	781	+	tttTATCCa	Myb/SANT	POPTR_0001s15510;POPTR_0001s19070;POPTR_0003s07720;POPTR_0006s15480;POPTR_0008s19610;POPTR_0010s04860;POPTR_0015s08020
PtrGATA24	TFmatrixID_0374	780	-	ttttTATCCaaat	Myb/SANT	POPTR_0006s15480;POPTR_0008s19610;POPTR_0010s04860
PtrGATA24	TFmatrixID_0374	1060	+	aaaaGGATAacta	Myb/SANT	POPTR_0006s15480;POPTR_0008s19610;POPTR_0010s04860
PtrGATA24	TFmatrixID_0381	935	+	atTACGTg	NAC; NAM	POPTR_0001s41460;POPTR_0001s41490;POPTR_0002s08150;POPTR_0004s03820;POPTR_0004s04920;POPTR_0005s07060;POPTR_0005s20240;POPTR_0006s13140;POPTR_0007s04780;POPTR_0008s08850;POPTR_0010s17350;POPTR_0011s04650;POPTR_0011s05760;POPTR_0011s12400;POPTR_0011s12420;POPTR_0013s05080;POPTR_0019s04690;POPTR_1659s00200
PtrGATA24	TFmatrixID_0382	152	-	tgTTGACtc	NAC; NAM	POPTR_0001s41460;POPTR_0001s41490;POPTR_0002s08150;POPTR_0004s03820;POPTR_0004s04920;POPTR_0005s20240;POPTR_0006s13140;POPTR_0008s08850;POPTR_0010s17350;POPTR_0011s04650;POPTR_0011s05760;POPTR_0011s12400;POPTR_0011s12420;POPTR_0013s05080;POPTR_0019s04690;POPTR_1659s00200
PtrGATA24	TFmatrixID_0382	262	+	taGTCAAat	NAC; NAM	POPTR_0001s41460;POPTR_0001s41490;POPTR_0002s08150;POPTR_0004s03820;POPTR_0004s04920;POPTR_0005s20240;POPTR_0006s13140;POPTR_0008s08850;POPTR_0010s17350;POPTR_0011s04650;POPTR_0011s05760;POPTR_0011s12400;POPTR_0011s12420;POPTR_0013s05080;POPTR_0019s04690;POPTR_1659s00200
PtrGATA24	TFmatrixID_0382	395	+	ggGTCAAtt	NAC; NAM	POPTR_0001s41460;POPTR_0001s41490;POPTR_0002s08150;POPTR_0004s03820;POPTR_0004s04920;POPTR_0005s20240;POPTR_0006s13140;POPTR_0008s08850;POPTR_0010s17350;POPTR_0011s04650;POPTR_0011s05760;POPTR_0011s12400;POPTR_0011s12420;POPTR_0013s05080;POPTR_0019s04690;POPTR_1659s00200
PtrGATA24	TFmatrixID_0382	558	+	aaGTCAAca	NAC; NAM	POPTR_0001s41460;POPTR_0001s41490;POPTR_0002s08150;POPTR_0004s03820;POPTR_0004s04920;POPTR_0005s20240;POPTR_0006s13140;POPTR_0008s08850;POPTR_0010s17350;POPTR_0011s04650;POPTR_0011s05760;POPTR_0011s12400;POPTR_0011s12420;POPTR_0013s05080;POPTR_0019s04690;POPTR_1659s00200
PtrGATA24	TFmatrixID_0382	1303	+	aaGTCAAat	NAC; NAM	POPTR_0001s41460;POPTR_0001s41490;POPTR_0002s08150;POPTR_0004s03820;POPTR_0004s04920;POPTR_0005s20240;POPTR_0006s13140;POPTR_0008s08850;POPTR_0010s17350;POPTR_0011s04650;POPTR_0011s05760;POPTR_0011s12400;POPTR_0011s12420;POPTR_0013s05080;POPTR_0019s04690;POPTR_1659s00200
PtrGATA24	TFmatrixID_0383	935	-	atTACGTgac	NAC; NAM	POPTR_0001s00220;POPTR_0001s45250;POPTR_0002s17950;POPTR_0003s11250;POPTR_0005s11870;POPTR_0007s13910;POPTR_0008s07950;POPTR_0010s18420;POPTR_0011s15640;POPTR_0012s14660;POPTR_0013s09280;POPTR_0013s11740;POPTR_0014s10060;POPTR_0015s14770;POPTR_0019s09400;POPTR_0019s11330
PtrGATA24	TFmatrixID_0384	876	-	taaAGTAAg	NAC; NAM	POPTR_0001s45700;POPTR_0011s15230;POPTR_0012s00760;POPTR_0015s00640
PtrGATA24	TFmatrixID_0384	890	-	ttgAGTAAa	NAC; NAM	POPTR_0001s45700;POPTR_0011s15230;POPTR_0012s00760;POPTR_0015s00640
PtrGATA24	TFmatrixID_0391	959	-	tCACGCgatt	NAC; NAM	POPTR_0001s40680;POPTR_0002s00730;POPTR_0005s27720;POPTR_0006s29180;POPTR_0011s11600;POPTR_0012s01610;POPTR_0012s05280;POPTR_0013s05110;POPTR_0015s02170;POPTR_0015s03700;POPTR_0017s12210;POPTR_0018s03910;POPTR_0019s04710
PtrGATA24	TFmatrixID_0397	1598	+	atcGCGTAaa	NAC; NAM	POPTR_0001s00220;POPTR_0001s45250;POPTR_0002s17950;POPTR_0003s11250;POPTR_0005s11870;POPTR_0007s13910;POPTR_0008s07950;POPTR_0010s18420;POPTR_0011s15640;POPTR_0012s14660;POPTR_0013s09280;POPTR_0013s11740;POPTR_0014s10060;POPTR_0015s14770;POPTR_0019s09400;POPTR_0019s11330
PtrGATA24	TFmatrixID_0418	791	+	ATATAaa	TBP	POPTR_0013s05580;POPTR_0019s04890
PtrGATA24	TFmatrixID_0418	856	-	ttTATAT	TBP	POPTR_0013s05580;POPTR_0019s04890
PtrGATA24	TFmatrixID_0418	1233	+	ATATAaa	TBP	POPTR_0013s05580;POPTR_0019s04890
PtrGATA24	TFmatrixID_0419	268	+	aaTATAT	TBP	POPTR_0013s05580;POPTR_0019s04890
PtrGATA24	TFmatrixID_0419	269	-	ATATAtt	TBP	POPTR_0013s05580;POPTR_0019s04890
PtrGATA24	TFmatrixID_0419	284	+	aaTATAT	TBP	POPTR_0013s05580;POPTR_0019s04890
PtrGATA24	TFmatrixID_0419	285	-	ATATAtt	TBP	POPTR_0013s05580;POPTR_0019s04890
PtrGATA24	TFmatrixID_0419	775	-	ATATAtt	TBP	POPTR_0013s05580;POPTR_0019s04890
PtrGATA24	TFmatrixID_0419	1487	+	aaTATAT	TBP	POPTR_0013s05580;POPTR_0019s04890
PtrGATA24	TFmatrixID_0419	1488	-	ATATAtt	TBP	POPTR_0013s05580;POPTR_0019s04890
PtrGATA24	TFmatrixID_0419	1644	+	aaTATAT	TBP	POPTR_0013s05580;POPTR_0019s04890
PtrGATA24	TFmatrixID_0419	1647	-	ATATAtt	TBP	POPTR_0013s05580;POPTR_0019s04890
PtrGATA24	TFmatrixID_0434	979	+	ccGGGCCcct	TCP	POPTR_0001s13500;POPTR_0001s33470;POPTR_0003s16630;POPTR_0004s23080;POPTR_0005s09250;POPTR_0006s12770;POPTR_0007s07480;POPTR_0009s01480;POPTR_0012s13700;POPTR_0014s07450;POPTR_0015s13660;POPTR_0016s11350;POPTR_0017s09820
PtrGATA24	TFmatrixID_0434	979	-	ccgGGCCCct	TCP	POPTR_0001s13500;POPTR_0001s33470;POPTR_0003s16630;POPTR_0004s23080;POPTR_0005s09250;POPTR_0006s12770;POPTR_0007s07480;POPTR_0009s01480;POPTR_0012s13700;POPTR_0014s07450;POPTR_0015s13660;POPTR_0016s11350;POPTR_0017s09820
PtrGATA24	TFmatrixID_0442	151	-	ttgTTGACtc	WRKY	POPTR_0001s00350;POPTR_0001s03620;POPTR_0001s03970;POPTR_0001s09900;POPTR_0001s10490;POPTR_0001s21580;POPTR_0001s33560;POPTR_0001s34520;POPTR_0001s46490;POPTR_0002s04440;POPTR_0002s06000;POPTR_0002s12480;POPTR_0002s13980;POPTR_0002s16590;POPTR_0002s16640;POPTR_0002s17010;POPTR_0002s18770;POPTR_0002s19390;POPTR_0002s19630;POPTR_0002s21330;POPTR_0003s11120;POPTR_0003s13250;POPTR_0003s13840;POPTR_00…
PtrGATA24	TFmatrixID_0442	558	+	aaGTCAAcaa	WRKY	POPTR_0001s00350;POPTR_0001s03620;POPTR_0001s03970;POPTR_0001s09900;POPTR_0001s10490;POPTR_0001s21580;POPTR_0001s33560;POPTR_0001s34520;POPTR_0001s46490;POPTR_0002s04440;POPTR_0002s06000;POPTR_0002s12480;POPTR_0002s13980;POPTR_0002s16590;POPTR_0002s16640;POPTR_0002s17010;POPTR_0002s18770;POPTR_0002s19390;POPTR_0002s19630;POPTR_0002s21330;POPTR_0003s11120;POPTR_0003s13250;POPTR_0003s13840;POPTR_00…
PtrGATA24	TFmatrixID_0444	152	-	tgTTGACtcg	WRKY	POPTR_0001s00350;POPTR_0001s03620;POPTR_0001s03970;POPTR_0001s09900;POPTR_0001s10490;POPTR_0001s21580;POPTR_0001s33560;POPTR_0001s34520;POPTR_0001s46490;POPTR_0002s04440;POPTR_0002s06000;POPTR_0002s12480;POPTR_0002s13980;POPTR_0002s16590;POPTR_0002s16640;POPTR_0002s17010;POPTR_0002s18770;POPTR_0002s19390;POPTR_0002s19630;POPTR_0002s21330;POPTR_0003s11120;POPTR_0003s13250;POPTR_0003s13840;POPTR_00…
PtrGATA24	TFmatrixID_0444	261	+	ataGTCAAat	WRKY	POPTR_0001s00350;POPTR_0001s03620;POPTR_0001s03970;POPTR_0001s09900;POPTR_0001s10490;POPTR_0001s21580;POPTR_0001s33560;POPTR_0001s34520;POPTR_0001s46490;POPTR_0002s04440;POPTR_0002s06000;POPTR_0002s12480;POPTR_0002s13980;POPTR_0002s16590;POPTR_0002s16640;POPTR_0002s17010;POPTR_0002s18770;POPTR_0002s19390;POPTR_0002s19630;POPTR_0002s21330;POPTR_0003s11120;POPTR_0003s13250;POPTR_0003s13840;POPTR_00…
PtrGATA24	TFmatrixID_0444	557	+	aaaGTCAAca	WRKY	POPTR_0001s00350;POPTR_0001s03620;POPTR_0001s03970;POPTR_0001s09900;POPTR_0001s10490;POPTR_0001s21580;POPTR_0001s33560;POPTR_0001s34520;POPTR_0001s46490;POPTR_0002s04440;POPTR_0002s06000;POPTR_0002s12480;POPTR_0002s13980;POPTR_0002s16590;POPTR_0002s16640;POPTR_0002s17010;POPTR_0002s18770;POPTR_0002s19390;POPTR_0002s19630;POPTR_0002s21330;POPTR_0003s11120;POPTR_0003s13250;POPTR_0003s13840;POPTR_00…
PtrGATA24	TFmatrixID_0444	1302	+	aaaGTCAAat	WRKY	POPTR_0001s00350;POPTR_0001s03620;POPTR_0001s03970;POPTR_0001s09900;POPTR_0001s10490;POPTR_0001s21580;POPTR_0001s33560;POPTR_0001s34520;POPTR_0001s46490;POPTR_0002s04440;POPTR_0002s06000;POPTR_0002s12480;POPTR_0002s13980;POPTR_0002s16590;POPTR_0002s16640;POPTR_0002s17010;POPTR_0002s18770;POPTR_0002s19390;POPTR_0002s19630;POPTR_0002s21330;POPTR_0003s11120;POPTR_0003s13250;POPTR_0003s13840;POPTR_00…
PtrGATA24	TFmatrixID_0445	153	-	gTTGACtc	WRKY	POPTR_0001s00350;POPTR_0001s03620;POPTR_0001s09900;POPTR_0001s21580;POPTR_0001s33560;POPTR_0001s34520;POPTR_0001s46490;POPTR_0002s04440;POPTR_0002s06000;POPTR_0002s12480;POPTR_0002s13980;POPTR_0002s16590;POPTR_0002s16640;POPTR_0002s18770;POPTR_0002s19390;POPTR_0002s19630;POPTR_0002s21330;POPTR_0003s11120;POPTR_0003s13250;POPTR_0003s16750;POPTR_0003s18060;POPTR_0004s00890;POPTR_0004s05920;POPTR_00…
PtrGATA24	TFmatrixID_0445	262	+	taGTCAAa	WRKY	POPTR_0001s00350;POPTR_0001s03620;POPTR_0001s09900;POPTR_0001s21580;POPTR_0001s33560;POPTR_0001s34520;POPTR_0001s46490;POPTR_0002s04440;POPTR_0002s06000;POPTR_0002s12480;POPTR_0002s13980;POPTR_0002s16590;POPTR_0002s16640;POPTR_0002s18770;POPTR_0002s19390;POPTR_0002s19630;POPTR_0002s21330;POPTR_0003s11120;POPTR_0003s13250;POPTR_0003s16750;POPTR_0003s18060;POPTR_0004s00890;POPTR_0004s05920;POPTR_00…
PtrGATA24	TFmatrixID_0445	395	+	ggGTCAAt	WRKY	POPTR_0001s00350;POPTR_0001s03620;POPTR_0001s09900;POPTR_0001s21580;POPTR_0001s33560;POPTR_0001s34520;POPTR_0001s46490;POPTR_0002s04440;POPTR_0002s06000;POPTR_0002s12480;POPTR_0002s13980;POPTR_0002s16590;POPTR_0002s16640;POPTR_0002s18770;POPTR_0002s19390;POPTR_0002s19630;POPTR_0002s21330;POPTR_0003s11120;POPTR_0003s13250;POPTR_0003s16750;POPTR_0003s18060;POPTR_0004s00890;POPTR_0004s05920;POPTR_00…
PtrGATA24	TFmatrixID_0445	558	+	aaGTCAAc	WRKY	POPTR_0001s00350;POPTR_0001s03620;POPTR_0001s09900;POPTR_0001s21580;POPTR_0001s33560;POPTR_0001s34520;POPTR_0001s46490;POPTR_0002s04440;POPTR_0002s06000;POPTR_0002s12480;POPTR_0002s13980;POPTR_0002s16590;POPTR_0002s16640;POPTR_0002s18770;POPTR_0002s19390;POPTR_0002s19630;POPTR_0002s21330;POPTR_0003s11120;POPTR_0003s13250;POPTR_0003s16750;POPTR_0003s18060;POPTR_0004s00890;POPTR_0004s05920;POPTR_00…
PtrGATA24	TFmatrixID_0445	1303	+	aaGTCAAa	WRKY	POPTR_0001s00350;POPTR_0001s03620;POPTR_0001s09900;POPTR_0001s21580;POPTR_0001s33560;POPTR_0001s34520;POPTR_0001s46490;POPTR_0002s04440;POPTR_0002s06000;POPTR_0002s12480;POPTR_0002s13980;POPTR_0002s16590;POPTR_0002s16640;POPTR_0002s18770;POPTR_0002s19390;POPTR_0002s19630;POPTR_0002s21330;POPTR_0003s11120;POPTR_0003s13250;POPTR_0003s16750;POPTR_0003s18060;POPTR_0004s00890;POPTR_0004s05920;POPTR_00…
PtrGATA24	TFmatrixID_0446	151	-	ttgTTGACtc	WRKY	POPTR_0001s00350;POPTR_0001s03620;POPTR_0001s03970;POPTR_0001s09900;POPTR_0001s10490;POPTR_0001s21580;POPTR_0001s33560;POPTR_0001s34520;POPTR_0001s46490;POPTR_0002s04440;POPTR_0002s06000;POPTR_0002s12480;POPTR_0002s13980;POPTR_0002s16590;POPTR_0002s16640;POPTR_0002s17010;POPTR_0002s18770;POPTR_0002s19390;POPTR_0002s19630;POPTR_0002s21330;POPTR_0003s11120;POPTR_0003s13250;POPTR_0003s13840;POPTR_00…
PtrGATA24	TFmatrixID_0446	558	+	aaGTCAAcaa	WRKY	POPTR_0001s00350;POPTR_0001s03620;POPTR_0001s03970;POPTR_0001s09900;POPTR_0001s10490;POPTR_0001s21580;POPTR_0001s33560;POPTR_0001s34520;POPTR_0001s46490;POPTR_0002s04440;POPTR_0002s06000;POPTR_0002s12480;POPTR_0002s13980;POPTR_0002s16590;POPTR_0002s16640;POPTR_0002s17010;POPTR_0002s18770;POPTR_0002s19390;POPTR_0002s19630;POPTR_0002s21330;POPTR_0003s11120;POPTR_0003s13250;POPTR_0003s13840;POPTR_00…
PtrGATA24	TFmatrixID_0447	152	-	tgTTGACtcg	WRKY	POPTR_0001s00350;POPTR_0001s03620;POPTR_0001s03970;POPTR_0001s09900;POPTR_0001s10490;POPTR_0001s21580;POPTR_0001s33560;POPTR_0001s34520;POPTR_0001s46490;POPTR_0002s04440;POPTR_0002s06000;POPTR_0002s12480;POPTR_0002s13980;POPTR_0002s16590;POPTR_0002s16640;POPTR_0002s17010;POPTR_0002s18770;POPTR_0002s19390;POPTR_0002s19630;POPTR_0002s21330;POPTR_0003s11120;POPTR_0003s13250;POPTR_0003s13840;POPTR_00…
PtrGATA24	TFmatrixID_0447	557	+	aaaGTCAAca	WRKY	POPTR_0001s00350;POPTR_0001s03620;POPTR_0001s03970;POPTR_0001s09900;POPTR_0001s10490;POPTR_0001s21580;POPTR_0001s33560;POPTR_0001s34520;POPTR_0001s46490;POPTR_0002s04440;POPTR_0002s06000;POPTR_0002s12480;POPTR_0002s13980;POPTR_0002s16590;POPTR_0002s16640;POPTR_0002s17010;POPTR_0002s18770;POPTR_0002s19390;POPTR_0002s19630;POPTR_0002s21330;POPTR_0003s11120;POPTR_0003s13250;POPTR_0003s13840;POPTR_00…
PtrGATA24	TFmatrixID_0447	1302	+	aaaGTCAAat	WRKY	POPTR_0001s00350;POPTR_0001s03620;POPTR_0001s03970;POPTR_0001s09900;POPTR_0001s10490;POPTR_0001s21580;POPTR_0001s33560;POPTR_0001s34520;POPTR_0001s46490;POPTR_0002s04440;POPTR_0002s06000;POPTR_0002s12480;POPTR_0002s13980;POPTR_0002s16590;POPTR_0002s16640;POPTR_0002s17010;POPTR_0002s18770;POPTR_0002s19390;POPTR_0002s19630;POPTR_0002s21330;POPTR_0003s11120;POPTR_0003s13250;POPTR_0003s13840;POPTR_00…
PtrGATA24	TFmatrixID_0448	151	-	ttgTTGACtcg	WRKY	POPTR_0001s00350;POPTR_0001s03620;POPTR_0001s09900;POPTR_0001s10490;POPTR_0001s21580;POPTR_0001s33560;POPTR_0001s34520;POPTR_0001s46490;POPTR_0002s04440;POPTR_0002s06000;POPTR_0002s12480;POPTR_0002s13980;POPTR_0002s16590;POPTR_0002s16640;POPTR_0002s17010;POPTR_0002s18770;POPTR_0002s19390;POPTR_0002s19630;POPTR_0002s21330;POPTR_0003s11120;POPTR_0003s13250;POPTR_0003s13840;POPTR_0003s16750;POPTR_00…
PtrGATA24	TFmatrixID_0448	394	+	cggGTCAAttt	WRKY	POPTR_0001s00350;POPTR_0001s03620;POPTR_0001s09900;POPTR_0001s10490;POPTR_0001s21580;POPTR_0001s33560;POPTR_0001s34520;POPTR_0001s46490;POPTR_0002s04440;POPTR_0002s06000;POPTR_0002s12480;POPTR_0002s13980;POPTR_0002s16590;POPTR_0002s16640;POPTR_0002s17010;POPTR_0002s18770;POPTR_0002s19390;POPTR_0002s19630;POPTR_0002s21330;POPTR_0003s11120;POPTR_0003s13250;POPTR_0003s13840;POPTR_0003s16750;POPTR_00…
PtrGATA24	TFmatrixID_0448	557	+	aaaGTCAAcaa	WRKY	POPTR_0001s00350;POPTR_0001s03620;POPTR_0001s09900;POPTR_0001s10490;POPTR_0001s21580;POPTR_0001s33560;POPTR_0001s34520;POPTR_0001s46490;POPTR_0002s04440;POPTR_0002s06000;POPTR_0002s12480;POPTR_0002s13980;POPTR_0002s16590;POPTR_0002s16640;POPTR_0002s17010;POPTR_0002s18770;POPTR_0002s19390;POPTR_0002s19630;POPTR_0002s21330;POPTR_0003s11120;POPTR_0003s13250;POPTR_0003s13840;POPTR_0003s16750;POPTR_00…
PtrGATA24	TFmatrixID_0449	395	+	ggGTCAAt	WRKY	POPTR_0001s37260;POPTR_0001s47670;POPTR_0002s22180;POPTR_0004s12000;POPTR_0006s10600;POPTR_0006s13550;POPTR_0006s19850;POPTR_0006s27990;POPTR_0008s09140;POPTR_0010s17040;POPTR_0011s09030;POPTR_0011s17230;POPTR_0013s08380;POPTR_0013s14960;POPTR_0014s16220;POPTR_0016s08440;POPTR_0016s13600;POPTR_0017s12430;POPTR_0018s11630;POPTR_0019s08110;POPTR_0019s14460
PtrGATA24	TFmatrixID_0450	152	-	tgTTGACtcg	WRKY	POPTR_0001s00350;POPTR_0001s03620;POPTR_0001s03970;POPTR_0001s09900;POPTR_0001s10490;POPTR_0001s21580;POPTR_0001s33560;POPTR_0001s34520;POPTR_0001s46490;POPTR_0002s04440;POPTR_0002s06000;POPTR_0002s12480;POPTR_0002s13980;POPTR_0002s16590;POPTR_0002s16640;POPTR_0002s17010;POPTR_0002s18770;POPTR_0002s19390;POPTR_0002s19630;POPTR_0002s21330;POPTR_0003s11120;POPTR_0003s13250;POPTR_0003s13840;POPTR_00…
PtrGATA24	TFmatrixID_0450	557	+	aaaGTCAAca	WRKY	POPTR_0001s00350;POPTR_0001s03620;POPTR_0001s03970;POPTR_0001s09900;POPTR_0001s10490;POPTR_0001s21580;POPTR_0001s33560;POPTR_0001s34520;POPTR_0001s46490;POPTR_0002s04440;POPTR_0002s06000;POPTR_0002s12480;POPTR_0002s13980;POPTR_0002s16590;POPTR_0002s16640;POPTR_0002s17010;POPTR_0002s18770;POPTR_0002s19390;POPTR_0002s19630;POPTR_0002s21330;POPTR_0003s11120;POPTR_0003s13250;POPTR_0003s13840;POPTR_00…
PtrGATA24	TFmatrixID_0451	152	-	tgTTGACtcg	WRKY	POPTR_0001s37260;POPTR_0001s47670;POPTR_0002s22180;POPTR_0004s12000;POPTR_0006s10600;POPTR_0006s13550;POPTR_0006s19850;POPTR_0006s27990;POPTR_0008s09140;POPTR_0010s17040;POPTR_0011s09030;POPTR_0011s17230;POPTR_0013s08380;POPTR_0013s14960;POPTR_0014s16220;POPTR_0016s08440;POPTR_0016s13600;POPTR_0017s12430;POPTR_0018s11630;POPTR_0019s08110;POPTR_0019s14460
PtrGATA24	TFmatrixID_0451	261	+	ataGTCAAat	WRKY	POPTR_0001s37260;POPTR_0001s47670;POPTR_0002s22180;POPTR_0004s12000;POPTR_0006s10600;POPTR_0006s13550;POPTR_0006s19850;POPTR_0006s27990;POPTR_0008s09140;POPTR_0010s17040;POPTR_0011s09030;POPTR_0011s17230;POPTR_0013s08380;POPTR_0013s14960;POPTR_0014s16220;POPTR_0016s08440;POPTR_0016s13600;POPTR_0017s12430;POPTR_0018s11630;POPTR_0019s08110;POPTR_0019s14460
PtrGATA24	TFmatrixID_0451	557	+	aaaGTCAAca	WRKY	POPTR_0001s37260;POPTR_0001s47670;POPTR_0002s22180;POPTR_0004s12000;POPTR_0006s10600;POPTR_0006s13550;POPTR_0006s19850;POPTR_0006s27990;POPTR_0008s09140;POPTR_0010s17040;POPTR_0011s09030;POPTR_0011s17230;POPTR_0013s08380;POPTR_0013s14960;POPTR_0014s16220;POPTR_0016s08440;POPTR_0016s13600;POPTR_0017s12430;POPTR_0018s11630;POPTR_0019s08110;POPTR_0019s14460
PtrGATA24	TFmatrixID_0451	1302	+	aaaGTCAAat	WRKY	POPTR_0001s37260;POPTR_0001s47670;POPTR_0002s22180;POPTR_0004s12000;POPTR_0006s10600;POPTR_0006s13550;POPTR_0006s19850;POPTR_0006s27990;POPTR_0008s09140;POPTR_0010s17040;POPTR_0011s09030;POPTR_0011s17230;POPTR_0013s08380;POPTR_0013s14960;POPTR_0014s16220;POPTR_0016s08440;POPTR_0016s13600;POPTR_0017s12430;POPTR_0018s11630;POPTR_0019s08110;POPTR_0019s14460
PtrGATA24	TFmatrixID_0452	151	-	ttgTTGACtc	WRKY	POPTR_0001s00350;POPTR_0001s03620;POPTR_0001s09900;POPTR_0001s10490;POPTR_0001s13610;POPTR_0001s21580;POPTR_0001s33560;POPTR_0001s34520;POPTR_0001s46490;POPTR_0002s04440;POPTR_0002s06000;POPTR_0002s12480;POPTR_0002s13980;POPTR_0002s16590;POPTR_0002s16640;POPTR_0002s17010;POPTR_0002s18770;POPTR_0002s19390;POPTR_0002s19630;POPTR_0002s21330;POPTR_0003s11120;POPTR_0003s13250;POPTR_0003s13840;POPTR_00…
PtrGATA24	TFmatrixID_0452	262	+	taGTCAAata	WRKY	POPTR_0001s00350;POPTR_0001s03620;POPTR_0001s09900;POPTR_0001s10490;POPTR_0001s13610;POPTR_0001s21580;POPTR_0001s33560;POPTR_0001s34520;POPTR_0001s46490;POPTR_0002s04440;POPTR_0002s06000;POPTR_0002s12480;POPTR_0002s13980;POPTR_0002s16590;POPTR_0002s16640;POPTR_0002s17010;POPTR_0002s18770;POPTR_0002s19390;POPTR_0002s19630;POPTR_0002s21330;POPTR_0003s11120;POPTR_0003s13250;POPTR_0003s13840;POPTR_00…
PtrGATA24	TFmatrixID_0452	558	+	aaGTCAAcaa	WRKY	POPTR_0001s00350;POPTR_0001s03620;POPTR_0001s09900;POPTR_0001s10490;POPTR_0001s13610;POPTR_0001s21580;POPTR_0001s33560;POPTR_0001s34520;POPTR_0001s46490;POPTR_0002s04440;POPTR_0002s06000;POPTR_0002s12480;POPTR_0002s13980;POPTR_0002s16590;POPTR_0002s16640;POPTR_0002s17010;POPTR_0002s18770;POPTR_0002s19390;POPTR_0002s19630;POPTR_0002s21330;POPTR_0003s11120;POPTR_0003s13250;POPTR_0003s13840;POPTR_00…
PtrGATA24	TFmatrixID_0452	1303	+	aaGTCAAatt	WRKY	POPTR_0001s00350;POPTR_0001s03620;POPTR_0001s09900;POPTR_0001s10490;POPTR_0001s13610;POPTR_0001s21580;POPTR_0001s33560;POPTR_0001s34520;POPTR_0001s46490;POPTR_0002s04440;POPTR_0002s06000;POPTR_0002s12480;POPTR_0002s13980;POPTR_0002s16590;POPTR_0002s16640;POPTR_0002s17010;POPTR_0002s18770;POPTR_0002s19390;POPTR_0002s19630;POPTR_0002s21330;POPTR_0003s11120;POPTR_0003s13250;POPTR_0003s13840;POPTR_00…
PtrGATA24	TFmatrixID_0453	152	-	tgTTGACt	WRKY	POPTR_0001s00350;POPTR_0001s03620;POPTR_0001s03970;POPTR_0001s09900;POPTR_0001s10490;POPTR_0001s21580;POPTR_0001s33560;POPTR_0001s34520;POPTR_0001s46490;POPTR_0002s04440;POPTR_0002s06000;POPTR_0002s12480;POPTR_0002s13980;POPTR_0002s16590;POPTR_0002s16640;POPTR_0002s17010;POPTR_0002s18770;POPTR_0002s19390;POPTR_0002s19630;POPTR_0002s21330;POPTR_0003s11120;POPTR_0003s13250;POPTR_0003s13840;POPTR_00…
PtrGATA24	TFmatrixID_0453	559	+	aGTCAAca	WRKY	POPTR_0001s00350;POPTR_0001s03620;POPTR_0001s03970;POPTR_0001s09900;POPTR_0001s10490;POPTR_0001s21580;POPTR_0001s33560;POPTR_0001s34520;POPTR_0001s46490;POPTR_0002s04440;POPTR_0002s06000;POPTR_0002s12480;POPTR_0002s13980;POPTR_0002s16590;POPTR_0002s16640;POPTR_0002s17010;POPTR_0002s18770;POPTR_0002s19390;POPTR_0002s19630;POPTR_0002s21330;POPTR_0003s11120;POPTR_0003s13250;POPTR_0003s13840;POPTR_00…
PtrGATA24	TFmatrixID_0454	152	-	tgTTGACtcg	WRKY	POPTR_0001s00350;POPTR_0001s03620;POPTR_0001s09900;POPTR_0001s10490;POPTR_0001s21580;POPTR_0001s33560;POPTR_0001s34520;POPTR_0001s46490;POPTR_0002s04440;POPTR_0002s06000;POPTR_0002s12480;POPTR_0002s13980;POPTR_0002s16590;POPTR_0002s16640;POPTR_0002s17010;POPTR_0002s18770;POPTR_0002s19390;POPTR_0002s19630;POPTR_0002s21330;POPTR_0003s11120;POPTR_0003s13250;POPTR_0003s13840;POPTR_0003s16750;POPTR_00…
PtrGATA24	TFmatrixID_0454	261	+	ataGTCAAat	WRKY	POPTR_0001s00350;POPTR_0001s03620;POPTR_0001s09900;POPTR_0001s10490;POPTR_0001s21580;POPTR_0001s33560;POPTR_0001s34520;POPTR_0001s46490;POPTR_0002s04440;POPTR_0002s06000;POPTR_0002s12480;POPTR_0002s13980;POPTR_0002s16590;POPTR_0002s16640;POPTR_0002s17010;POPTR_0002s18770;POPTR_0002s19390;POPTR_0002s19630;POPTR_0002s21330;POPTR_0003s11120;POPTR_0003s13250;POPTR_0003s13840;POPTR_0003s16750;POPTR_00…
PtrGATA24	TFmatrixID_0454	557	+	aaaGTCAAca	WRKY	POPTR_0001s00350;POPTR_0001s03620;POPTR_0001s09900;POPTR_0001s10490;POPTR_0001s21580;POPTR_0001s33560;POPTR_0001s34520;POPTR_0001s46490;POPTR_0002s04440;POPTR_0002s06000;POPTR_0002s12480;POPTR_0002s13980;POPTR_0002s16590;POPTR_0002s16640;POPTR_0002s17010;POPTR_0002s18770;POPTR_0002s19390;POPTR_0002s19630;POPTR_0002s21330;POPTR_0003s11120;POPTR_0003s13250;POPTR_0003s13840;POPTR_0003s16750;POPTR_00…
PtrGATA24	TFmatrixID_0454	1302	+	aaaGTCAAat	WRKY	POPTR_0001s00350;POPTR_0001s03620;POPTR_0001s09900;POPTR_0001s10490;POPTR_0001s21580;POPTR_0001s33560;POPTR_0001s34520;POPTR_0001s46490;POPTR_0002s04440;POPTR_0002s06000;POPTR_0002s12480;POPTR_0002s13980;POPTR_0002s16590;POPTR_0002s16640;POPTR_0002s17010;POPTR_0002s18770;POPTR_0002s19390;POPTR_0002s19630;POPTR_0002s21330;POPTR_0003s11120;POPTR_0003s13250;POPTR_0003s13840;POPTR_0003s16750;POPTR_00…
PtrGATA24	TFmatrixID_0455	151	-	ttgTTGACtcg	WRKY	POPTR_0001s00350;POPTR_0001s03620;POPTR_0001s09900;POPTR_0001s10490;POPTR_0001s21580;POPTR_0001s33560;POPTR_0001s34520;POPTR_0001s46490;POPTR_0002s04440;POPTR_0002s06000;POPTR_0002s12480;POPTR_0002s13980;POPTR_0002s16590;POPTR_0002s16640;POPTR_0002s17010;POPTR_0002s18770;POPTR_0002s19390;POPTR_0002s19630;POPTR_0002s21330;POPTR_0003s11120;POPTR_0003s13250;POPTR_0003s13840;POPTR_0003s16750;POPTR_00…
PtrGATA24	TFmatrixID_0455	557	+	aaaGTCAAcaa	WRKY	POPTR_0001s00350;POPTR_0001s03620;POPTR_0001s09900;POPTR_0001s10490;POPTR_0001s21580;POPTR_0001s33560;POPTR_0001s34520;POPTR_0001s46490;POPTR_0002s04440;POPTR_0002s06000;POPTR_0002s12480;POPTR_0002s13980;POPTR_0002s16590;POPTR_0002s16640;POPTR_0002s17010;POPTR_0002s18770;POPTR_0002s19390;POPTR_0002s19630;POPTR_0002s21330;POPTR_0003s11120;POPTR_0003s13250;POPTR_0003s13840;POPTR_0003s16750;POPTR_00…
PtrGATA24	TFmatrixID_0456	152	-	tgTTGACtcg	WRKY	POPTR_0001s00350;POPTR_0001s03620;POPTR_0001s09900;POPTR_0001s10490;POPTR_0001s21580;POPTR_0001s33560;POPTR_0001s34520;POPTR_0001s46490;POPTR_0002s04440;POPTR_0002s06000;POPTR_0002s12480;POPTR_0002s13980;POPTR_0002s16590;POPTR_0002s16640;POPTR_0002s17010;POPTR_0002s18770;POPTR_0002s19390;POPTR_0002s19630;POPTR_0002s21330;POPTR_0003s11120;POPTR_0003s13250;POPTR_0003s13840;POPTR_0003s16750;POPTR_00…
PtrGATA24	TFmatrixID_0456	557	+	aaaGTCAAca	WRKY	POPTR_0001s00350;POPTR_0001s03620;POPTR_0001s09900;POPTR_0001s10490;POPTR_0001s21580;POPTR_0001s33560;POPTR_0001s34520;POPTR_0001s46490;POPTR_0002s04440;POPTR_0002s06000;POPTR_0002s12480;POPTR_0002s13980;POPTR_0002s16590;POPTR_0002s16640;POPTR_0002s17010;POPTR_0002s18770;POPTR_0002s19390;POPTR_0002s19630;POPTR_0002s21330;POPTR_0003s11120;POPTR_0003s13250;POPTR_0003s13840;POPTR_0003s16750;POPTR_00…
PtrGATA24	TFmatrixID_0457	151	-	ttgTTGACtc	WRKY	POPTR_0001s00350;POPTR_0001s03620;POPTR_0001s03970;POPTR_0001s09900;POPTR_0001s10490;POPTR_0001s21580;POPTR_0001s33560;POPTR_0001s34520;POPTR_0001s46490;POPTR_0002s04440;POPTR_0002s06000;POPTR_0002s12480;POPTR_0002s13980;POPTR_0002s16590;POPTR_0002s16640;POPTR_0002s17010;POPTR_0002s18770;POPTR_0002s19390;POPTR_0002s19630;POPTR_0002s21330;POPTR_0003s11120;POPTR_0003s13250;POPTR_0003s13840;POPTR_00…
PtrGATA24	TFmatrixID_0457	262	+	taGTCAAata	WRKY	POPTR_0001s00350;POPTR_0001s03620;POPTR_0001s03970;POPTR_0001s09900;POPTR_0001s10490;POPTR_0001s21580;POPTR_0001s33560;POPTR_0001s34520;POPTR_0001s46490;POPTR_0002s04440;POPTR_0002s06000;POPTR_0002s12480;POPTR_0002s13980;POPTR_0002s16590;POPTR_0002s16640;POPTR_0002s17010;POPTR_0002s18770;POPTR_0002s19390;POPTR_0002s19630;POPTR_0002s21330;POPTR_0003s11120;POPTR_0003s13250;POPTR_0003s13840;POPTR_00…
PtrGATA24	TFmatrixID_0457	558	+	aaGTCAAcaa	WRKY	POPTR_0001s00350;POPTR_0001s03620;POPTR_0001s03970;POPTR_0001s09900;POPTR_0001s10490;POPTR_0001s21580;POPTR_0001s33560;POPTR_0001s34520;POPTR_0001s46490;POPTR_0002s04440;POPTR_0002s06000;POPTR_0002s12480;POPTR_0002s13980;POPTR_0002s16590;POPTR_0002s16640;POPTR_0002s17010;POPTR_0002s18770;POPTR_0002s19390;POPTR_0002s19630;POPTR_0002s21330;POPTR_0003s11120;POPTR_0003s13250;POPTR_0003s13840;POPTR_00…
PtrGATA24	TFmatrixID_0457	1303	+	aaGTCAAatt	WRKY	POPTR_0001s00350;POPTR_0001s03620;POPTR_0001s03970;POPTR_0001s09900;POPTR_0001s10490;POPTR_0001s21580;POPTR_0001s33560;POPTR_0001s34520;POPTR_0001s46490;POPTR_0002s04440;POPTR_0002s06000;POPTR_0002s12480;POPTR_0002s13980;POPTR_0002s16590;POPTR_0002s16640;POPTR_0002s17010;POPTR_0002s18770;POPTR_0002s19390;POPTR_0002s19630;POPTR_0002s21330;POPTR_0003s11120;POPTR_0003s13250;POPTR_0003s13840;POPTR_00…
PtrGATA24	TFmatrixID_0459	262	+	taGTCAAa	WRKY	POPTR_0001s00350;POPTR_0001s09900;POPTR_0001s10490;POPTR_0001s33560;POPTR_0001s34520;POPTR_0002s06000;POPTR_0002s13980;POPTR_0002s16640;POPTR_0002s17010;POPTR_0002s18770;POPTR_0002s19390;POPTR_0003s13840;POPTR_0003s16750;POPTR_0003s20860;POPTR_0005s08720;POPTR_0005s22480;POPTR_0006s08730;POPTR_0006s10950;POPTR_0006s24050;POPTR_0007s06930;POPTR_0008s09360;POPTR_0008s10280;POPTR_0010s15750;POPTR_00…
PtrGATA24	TFmatrixID_0459	558	+	aaGTCAAc	WRKY	POPTR_0001s00350;POPTR_0001s09900;POPTR_0001s10490;POPTR_0001s33560;POPTR_0001s34520;POPTR_0002s06000;POPTR_0002s13980;POPTR_0002s16640;POPTR_0002s17010;POPTR_0002s18770;POPTR_0002s19390;POPTR_0003s13840;POPTR_0003s16750;POPTR_0003s20860;POPTR_0005s08720;POPTR_0005s22480;POPTR_0006s08730;POPTR_0006s10950;POPTR_0006s24050;POPTR_0007s06930;POPTR_0008s09360;POPTR_0008s10280;POPTR_0010s15750;POPTR_00…
PtrGATA24	TFmatrixID_0460	153	-	gTTGACtc	WRKY	POPTR_0001s00350;POPTR_0001s03620;POPTR_0001s09900;POPTR_0001s10490;POPTR_0001s13600;POPTR_0001s13610;POPTR_0001s21580;POPTR_0001s33560;POPTR_0001s34520;POPTR_0001s46490;POPTR_0002s04440;POPTR_0002s06000;POPTR_0002s12480;POPTR_0002s13980;POPTR_0002s16590;POPTR_0002s16640;POPTR_0002s17010;POPTR_0002s18770;POPTR_0002s19390;POPTR_0002s19630;POPTR_0002s21330;POPTR_0003s11120;POPTR_0003s13250;POPTR_00…
PtrGATA24	TFmatrixID_0460	262	+	taGTCAAa	WRKY	POPTR_0001s00350;POPTR_0001s03620;POPTR_0001s09900;POPTR_0001s10490;POPTR_0001s13600;POPTR_0001s13610;POPTR_0001s21580;POPTR_0001s33560;POPTR_0001s34520;POPTR_0001s46490;POPTR_0002s04440;POPTR_0002s06000;POPTR_0002s12480;POPTR_0002s13980;POPTR_0002s16590;POPTR_0002s16640;POPTR_0002s17010;POPTR_0002s18770;POPTR_0002s19390;POPTR_0002s19630;POPTR_0002s21330;POPTR_0003s11120;POPTR_0003s13250;POPTR_00…
PtrGATA24	TFmatrixID_0460	558	+	aaGTCAAc	WRKY	POPTR_0001s00350;POPTR_0001s03620;POPTR_0001s09900;POPTR_0001s10490;POPTR_0001s13600;POPTR_0001s13610;POPTR_0001s21580;POPTR_0001s33560;POPTR_0001s34520;POPTR_0001s46490;POPTR_0002s04440;POPTR_0002s06000;POPTR_0002s12480;POPTR_0002s13980;POPTR_0002s16590;POPTR_0002s16640;POPTR_0002s17010;POPTR_0002s18770;POPTR_0002s19390;POPTR_0002s19630;POPTR_0002s21330;POPTR_0003s11120;POPTR_0003s13250;POPTR_00…
PtrGATA24	TFmatrixID_0460	1303	+	aaGTCAAa	WRKY	POPTR_0001s00350;POPTR_0001s03620;POPTR_0001s09900;POPTR_0001s10490;POPTR_0001s13600;POPTR_0001s13610;POPTR_0001s21580;POPTR_0001s33560;POPTR_0001s34520;POPTR_0001s46490;POPTR_0002s04440;POPTR_0002s06000;POPTR_0002s12480;POPTR_0002s13980;POPTR_0002s16590;POPTR_0002s16640;POPTR_0002s17010;POPTR_0002s18770;POPTR_0002s19390;POPTR_0002s19630;POPTR_0002s21330;POPTR_0003s11120;POPTR_0003s13250;POPTR_00…
PtrGATA24	TFmatrixID_0461	150	-	tttgTTGACt	WRKY	POPTR_0001s00350;POPTR_0001s03970;POPTR_0001s09900;POPTR_0001s10490;POPTR_0001s21580;POPTR_0001s33560;POPTR_0001s46490;POPTR_0002s04440;POPTR_0002s06000;POPTR_0002s12480;POPTR_0002s13980;POPTR_0002s16590;POPTR_0002s16640;POPTR_0002s17010;POPTR_0002s18770;POPTR_0002s19630;POPTR_0002s21330;POPTR_0003s11120;POPTR_0003s13250;POPTR_0003s13840;POPTR_0003s16750;POPTR_0004s00890;POPTR_0004s05920;POPTR_00…
PtrGATA24	TFmatrixID_0461	559	+	aGTCAAcaac	WRKY	POPTR_0001s00350;POPTR_0001s03970;POPTR_0001s09900;POPTR_0001s10490;POPTR_0001s21580;POPTR_0001s33560;POPTR_0001s46490;POPTR_0002s04440;POPTR_0002s06000;POPTR_0002s12480;POPTR_0002s13980;POPTR_0002s16590;POPTR_0002s16640;POPTR_0002s17010;POPTR_0002s18770;POPTR_0002s19630;POPTR_0002s21330;POPTR_0003s11120;POPTR_0003s13250;POPTR_0003s13840;POPTR_0003s16750;POPTR_0004s00890;POPTR_0004s05920;POPTR_00…
PtrGATA24	TFmatrixID_0462	152	-	tgTTGACtc	WRKY	POPTR_0001s00350;POPTR_0001s03620;POPTR_0001s03970;POPTR_0001s09900;POPTR_0001s10490;POPTR_0001s21580;POPTR_0001s33560;POPTR_0001s34520;POPTR_0001s46490;POPTR_0002s04440;POPTR_0002s06000;POPTR_0002s12480;POPTR_0002s13980;POPTR_0002s16590;POPTR_0002s16640;POPTR_0002s18770;POPTR_0002s19390;POPTR_0002s19630;POPTR_0002s21330;POPTR_0003s11120;POPTR_0003s13250;POPTR_0003s13840;POPTR_0003s16750;POPTR_00…
PtrGATA24	TFmatrixID_0462	558	+	aaGTCAAca	WRKY	POPTR_0001s00350;POPTR_0001s03620;POPTR_0001s03970;POPTR_0001s09900;POPTR_0001s10490;POPTR_0001s21580;POPTR_0001s33560;POPTR_0001s34520;POPTR_0001s46490;POPTR_0002s04440;POPTR_0002s06000;POPTR_0002s12480;POPTR_0002s13980;POPTR_0002s16590;POPTR_0002s16640;POPTR_0002s18770;POPTR_0002s19390;POPTR_0002s19630;POPTR_0002s21330;POPTR_0003s11120;POPTR_0003s13250;POPTR_0003s13840;POPTR_0003s16750;POPTR_00…
PtrGATA24	TFmatrixID_0463	152	-	tgTTGACtcg	WRKY	POPTR_0001s00350;POPTR_0001s03620;POPTR_0001s03970;POPTR_0001s09900;POPTR_0001s10490;POPTR_0001s21580;POPTR_0001s33560;POPTR_0001s34520;POPTR_0001s46490;POPTR_0002s04440;POPTR_0002s06000;POPTR_0002s12480;POPTR_0002s13980;POPTR_0002s16590;POPTR_0002s16640;POPTR_0002s17010;POPTR_0002s18770;POPTR_0002s19390;POPTR_0002s19630;POPTR_0002s21330;POPTR_0003s11120;POPTR_0003s13250;POPTR_0003s13840;POPTR_00…
PtrGATA24	TFmatrixID_0463	394	+	cggGTCAAtt	WRKY	POPTR_0001s00350;POPTR_0001s03620;POPTR_0001s03970;POPTR_0001s09900;POPTR_0001s10490;POPTR_0001s21580;POPTR_0001s33560;POPTR_0001s34520;POPTR_0001s46490;POPTR_0002s04440;POPTR_0002s06000;POPTR_0002s12480;POPTR_0002s13980;POPTR_0002s16590;POPTR_0002s16640;POPTR_0002s17010;POPTR_0002s18770;POPTR_0002s19390;POPTR_0002s19630;POPTR_0002s21330;POPTR_0003s11120;POPTR_0003s13250;POPTR_0003s13840;POPTR_00…
PtrGATA24	TFmatrixID_0463	557	+	aaaGTCAAca	WRKY	POPTR_0001s00350;POPTR_0001s03620;POPTR_0001s03970;POPTR_0001s09900;POPTR_0001s10490;POPTR_0001s21580;POPTR_0001s33560;POPTR_0001s34520;POPTR_0001s46490;POPTR_0002s04440;POPTR_0002s06000;POPTR_0002s12480;POPTR_0002s13980;POPTR_0002s16590;POPTR_0002s16640;POPTR_0002s17010;POPTR_0002s18770;POPTR_0002s19390;POPTR_0002s19630;POPTR_0002s21330;POPTR_0003s11120;POPTR_0003s13250;POPTR_0003s13840;POPTR_00…
PtrGATA24	TFmatrixID_0464	152	-	tgTTGACtc	WRKY	POPTR_0001s00350;POPTR_0001s03620;POPTR_0001s09900;POPTR_0001s10490;POPTR_0001s21580;POPTR_0001s33560;POPTR_0001s34520;POPTR_0001s46490;POPTR_0002s04440;POPTR_0002s06000;POPTR_0002s12480;POPTR_0002s13980;POPTR_0002s16590;POPTR_0002s16640;POPTR_0002s17010;POPTR_0002s18770;POPTR_0002s19390;POPTR_0002s19630;POPTR_0002s21330;POPTR_0003s11120;POPTR_0003s13250;POPTR_0003s13840;POPTR_0003s16750;POPTR_00…
PtrGATA24	TFmatrixID_0464	558	+	aaGTCAAca	WRKY	POPTR_0001s00350;POPTR_0001s03620;POPTR_0001s09900;POPTR_0001s10490;POPTR_0001s21580;POPTR_0001s33560;POPTR_0001s34520;POPTR_0001s46490;POPTR_0002s04440;POPTR_0002s06000;POPTR_0002s12480;POPTR_0002s13980;POPTR_0002s16590;POPTR_0002s16640;POPTR_0002s17010;POPTR_0002s18770;POPTR_0002s19390;POPTR_0002s19630;POPTR_0002s21330;POPTR_0003s11120;POPTR_0003s13250;POPTR_0003s13840;POPTR_0003s16750;POPTR_00…
PtrGATA24	TFmatrixID_0465	395	+	ggGTCAAt	WRKY	POPTR_0001s37260;POPTR_0001s47670;POPTR_0002s22180;POPTR_0004s12000;POPTR_0006s10600;POPTR_0006s13550;POPTR_0006s19850;POPTR_0006s27990;POPTR_0008s09140;POPTR_0010s17040;POPTR_0011s09030;POPTR_0011s17230;POPTR_0013s08380;POPTR_0013s14960;POPTR_0014s16220;POPTR_0016s08440;POPTR_0016s13600;POPTR_0017s12430;POPTR_0018s11630;POPTR_0019s08110;POPTR_0019s14460
PtrGATA24	TFmatrixID_0466	152	-	tgTTGACtcg	WRKY	POPTR_0001s00350;POPTR_0001s03620;POPTR_0001s03970;POPTR_0001s09900;POPTR_0001s21580;POPTR_0001s33560;POPTR_0001s34520;POPTR_0001s46490;POPTR_0002s04440;POPTR_0002s06000;POPTR_0002s12480;POPTR_0002s13980;POPTR_0002s16590;POPTR_0002s16640;POPTR_0002s18770;POPTR_0002s19390;POPTR_0002s19630;POPTR_0002s21330;POPTR_0003s11120;POPTR_0003s13250;POPTR_0003s16750;POPTR_0003s18060;POPTR_0003s20860;POPTR_00…
PtrGATA24	TFmatrixID_0466	557	+	aaaGTCAAca	WRKY	POPTR_0001s00350;POPTR_0001s03620;POPTR_0001s03970;POPTR_0001s09900;POPTR_0001s21580;POPTR_0001s33560;POPTR_0001s34520;POPTR_0001s46490;POPTR_0002s04440;POPTR_0002s06000;POPTR_0002s12480;POPTR_0002s13980;POPTR_0002s16590;POPTR_0002s16640;POPTR_0002s18770;POPTR_0002s19390;POPTR_0002s19630;POPTR_0002s21330;POPTR_0003s11120;POPTR_0003s13250;POPTR_0003s16750;POPTR_0003s18060;POPTR_0003s20860;POPTR_00…
PtrGATA24	TFmatrixID_0467	149	-	ttttgTTGACtcg	WRKY	POPTR_0002s17010;POPTR_0012s01380;POPTR_0014s09190
PtrGATA24	TFmatrixID_0467	394	+	cggGTCAAttttt	WRKY	POPTR_0002s17010;POPTR_0012s01380;POPTR_0014s09190
PtrGATA24	TFmatrixID_0467	557	+	aaaGTCAAcaaca	WRKY	POPTR_0002s17010;POPTR_0012s01380;POPTR_0014s09190
PtrGATA24	TFmatrixID_0468	395	+	ggGTCAAtt	WRKY	POPTR_0001s00350;POPTR_0001s03970;POPTR_0001s09900;POPTR_0001s10490;POPTR_0001s33560;POPTR_0001s34520;POPTR_0001s46490;POPTR_0002s04440;POPTR_0002s06000;POPTR_0002s12480;POPTR_0002s13980;POPTR_0002s16590;POPTR_0002s16640;POPTR_0002s17010;POPTR_0002s18770;POPTR_0002s19390;POPTR_0002s19630;POPTR_0003s11120;POPTR_0003s13250;POPTR_0003s13840;POPTR_0003s16750;POPTR_0003s20860;POPTR_0004s00890;POPTR_00…
PtrGATA24	TFmatrixID_0471	1549	+	aATAATtt	Homeodomain	POPTR_0002s10080;POPTR_0005s07290;POPTR_0005s17390;POPTR_0007s05010;POPTR_0008s14770;POPTR_0008s19900;POPTR_0010s10340;POPTR_0012s07270;POPTR_0015s07640;POPTR_0017s11800
PtrGATA24	TFmatrixID_0476	817	+	ttaaaaataaAAAAAt	AT-Hook	POPTR_0004s08590;POPTR_0017s02940
PtrGATA24	TFmatrixID_0476	1037	+	gaaaaaaaaaAAAAAa	AT-Hook	POPTR_0004s08590;POPTR_0017s02940
PtrGATA24	TFmatrixID_0476	1038	+	aaaaaaaaaaAAAAAc	AT-Hook	POPTR_0004s08590;POPTR_0017s02940
PtrGATA24	TFmatrixID_0476	1189	+	gaaaaaaataAAAAAt	AT-Hook	POPTR_0004s08590;POPTR_0017s02940
PtrGATA24	TFmatrixID_0491	768	-	tcttgttATATAtttttatcc	TBP	POPTR_0013s05580;POPTR_0019s04890
PtrGATA24	TFmatrixID_0491	1637	+	aaaatcaaaTATATattacca	TBP	POPTR_0013s05580;POPTR_0019s04890
PtrGATA24	TFmatrixID_0491	1640	-	atcaaatATATAttaccaaat	TBP	POPTR_0013s05580;POPTR_0019s04890
PtrGATA24	TFmatrixID_0499	1037	+	gaaaAAAAAaaaaaaactaca	MADS box	POPTR_0001s08510;POPTR_0001s13660;POPTR_0001s29100;POPTR_0002s09290;POPTR_0002s10570;POPTR_0002s15310;POPTR_0003s16800;POPTR_0003s16840;POPTR_0003s16870;POPTR_0004s06310;POPTR_0004s11430;POPTR_0004s11450;POPTR_0005s19440;POPTR_0006s04730;POPTR_0007s14300;POPTR_0008s09780;POPTR_0009s06060;POPTR_0010s16390;POPTR_0011s03150;POPTR_0012s05950;POPTR_0012s10190;POPTR_0012s14770;POPTR_0013s09960;POPTR_00…
PtrGATA24	TFmatrixID_0499	1038	+	aaaaAAAAAaaaaaactacag	MADS box	POPTR_0001s08510;POPTR_0001s13660;POPTR_0001s29100;POPTR_0002s09290;POPTR_0002s10570;POPTR_0002s15310;POPTR_0003s16800;POPTR_0003s16840;POPTR_0003s16870;POPTR_0004s06310;POPTR_0004s11430;POPTR_0004s11450;POPTR_0005s19440;POPTR_0006s04730;POPTR_0007s14300;POPTR_0008s09780;POPTR_0009s06060;POPTR_0010s16390;POPTR_0011s03150;POPTR_0012s05950;POPTR_0012s10190;POPTR_0012s14770;POPTR_0013s09960;POPTR_00…
PtrGATA24	TFmatrixID_0499	1043	+	aaaaAAAAAactacagaaaaa	MADS box	POPTR_0001s08510;POPTR_0001s13660;POPTR_0001s29100;POPTR_0002s09290;POPTR_0002s10570;POPTR_0002s15310;POPTR_0003s16800;POPTR_0003s16840;POPTR_0003s16870;POPTR_0004s06310;POPTR_0004s11430;POPTR_0004s11450;POPTR_0005s19440;POPTR_0006s04730;POPTR_0007s14300;POPTR_0008s09780;POPTR_0009s06060;POPTR_0010s16390;POPTR_0011s03150;POPTR_0012s05950;POPTR_0012s10190;POPTR_0012s14770;POPTR_0013s09960;POPTR_00…
PtrGATA24	TFmatrixID_0499	1188	+	agaaAAAAAtaaaaaataaat	MADS box	POPTR_0001s08510;POPTR_0001s13660;POPTR_0001s29100;POPTR_0002s09290;POPTR_0002s10570;POPTR_0002s15310;POPTR_0003s16800;POPTR_0003s16840;POPTR_0003s16870;POPTR_0004s06310;POPTR_0004s11430;POPTR_0004s11450;POPTR_0005s19440;POPTR_0006s04730;POPTR_0007s14300;POPTR_0008s09780;POPTR_0009s06060;POPTR_0010s16390;POPTR_0011s03150;POPTR_0012s05950;POPTR_0012s10190;POPTR_0012s14770;POPTR_0013s09960;POPTR_00…
PtrGATA24	TFmatrixID_0502	421	-	atttCGCGTggt	FAR1	POPTR_0006s02150;POPTR_0016s01980
PtrGATA24	TFmatrixID_0502	958	+	ttcACGCGattc	FAR1	POPTR_0006s02150;POPTR_0016s01980
PtrGATA24	TFmatrixID_0503	742	+	attttaaataaagAGAAAgat	MADS box	POPTR_0001s08510;POPTR_0001s13660;POPTR_0002s15310;POPTR_0003s16820;POPTR_0003s16840;POPTR_0003s16850;POPTR_0003s16870;POPTR_0004s11450;POPTR_0006s04730;POPTR_0008s09780;POPTR_0014s07020
PtrGATA24	TFmatrixID_0509	114	-	atGCATGca	B3	POPTR_0002s25330
PtrGATA24	TFmatrixID_0509	115	+	tgCATGCat	B3	POPTR_0002s25330
PtrGATA24	TFmatrixID_0509	118	-	atGCATGca	B3	POPTR_0002s25330
PtrGATA24	TFmatrixID_0509	119	+	tgCATGCat	B3	POPTR_0002s25330
PtrGATA24	TFmatrixID_0509	122	-	atGCATGca	B3	POPTR_0002s25330
PtrGATA24	TFmatrixID_0509	123	+	tgCATGCat	B3	POPTR_0002s25330
PtrGATA24	TFmatrixID_0510	114	-	atgCATGCa	B3	POPTR_0001s32990;POPTR_0017s08820
PtrGATA24	TFmatrixID_0510	115	+	tGCATGcat	B3	POPTR_0001s32990;POPTR_0017s08820
PtrGATA24	TFmatrixID_0510	118	-	atgCATGCa	B3	POPTR_0001s32990;POPTR_0017s08820
PtrGATA24	TFmatrixID_0510	119	+	tGCATGcat	B3	POPTR_0001s32990;POPTR_0017s08820
PtrGATA24	TFmatrixID_0510	122	-	atgCATGCa	B3	POPTR_0001s32990;POPTR_0017s08820
PtrGATA24	TFmatrixID_0510	123	+	tGCATGcat	B3	POPTR_0001s32990;POPTR_0017s08820
PtrGATA24	TFmatrixID_0517	1547	+	aaAATAAtttaa	Homeodomain	POPTR_0002s10080;POPTR_0005s07290;POPTR_0005s17390;POPTR_0007s05010;POPTR_0008s14770;POPTR_0008s19900;POPTR_0010s10340;POPTR_0012s07270;POPTR_0015s07640;POPTR_0017s11800
PtrGATA24	TFmatrixID_0525	930	-	gaaaaattaCGTGA	bHLH	POPTR_0004s02920
PtrGATA24	TFmatrixID_0525	959	+	TCACGcgattcttc	bHLH	POPTR_0004s02920
PtrGATA24	TFmatrixID_0527	242	+	tttaTGTTGgtg	AP2; B3	POPTR_0008s11600;POPTR_0010s13930
PtrGATA24	TFmatrixID_0532	317	+	atGGGTCcat	TCP	POPTR_0001s13500;POPTR_0001s33470;POPTR_0003s16630;POPTR_0009s01480;POPTR_0017s09820
PtrGATA24	TFmatrixID_0534	391	+	tcacggGTCAA	WRKY	POPTR_0001s37260;POPTR_0001s47670;POPTR_0002s22180;POPTR_0004s12000;POPTR_0006s10600;POPTR_0006s13550;POPTR_0006s19850;POPTR_0006s27990;POPTR_0008s09140;POPTR_0010s17040;POPTR_0011s09030;POPTR_0011s17230;POPTR_0013s08380;POPTR_0013s14960;POPTR_0014s16220;POPTR_0016s08440;POPTR_0016s13600;POPTR_0017s12430;POPTR_0018s11630;POPTR_0019s08110;POPTR_0019s14460
PtrGATA24	TFmatrixID_0540	1546	+	aaaAATAAtttaag	Homeodomain	POPTR_0002s10080;POPTR_0005s07290;POPTR_0005s17390;POPTR_0007s05010;POPTR_0008s14770;POPTR_0008s19900;POPTR_0010s10340;POPTR_0012s07270;POPTR_0015s07640;POPTR_0017s11800
PtrGATA24	TFmatrixID_0546	943	+	acACACGtcctc	bZIP	POPTR_0004s16560;POPTR_0005s25290
PtrGATA24	TFmatrixID_0560	242	+	tttaTGTTGgtg	AP2; B3	POPTR_0008s11600;POPTR_0010s13930
PtrGATA24	TFmatrixID_0569	791	+	atATAAAaaaaatta	TBP	POPTR_0013s05580;POPTR_0019s04890
PtrGATA24	TFmatrixID_0569	838	+	ttATAAAattttctt	TBP	POPTR_0013s05580;POPTR_0019s04890
PtrGATA24	TFmatrixID_0569	848	-	ttcttttaTTTATat	TBP	POPTR_0013s05580;POPTR_0019s04890
PtrGATA24	TFmatrixID_0569	864	-	tatttattTTTATaa	TBP	POPTR_0013s05580;POPTR_0019s04890
PtrGATA24	TFmatrixID_0569	1233	+	atATAAAtgcaaaga	TBP	POPTR_0013s05580;POPTR_0019s04890
PtrGATA24	TFmatrixID_0569	1291	+	ttATAAAaataaaag	TBP	POPTR_0013s05580;POPTR_0019s04890
PtrGATA24	TFmatrixID_0569	1654	-	accaaataTTTATaa	TBP	POPTR_0013s05580;POPTR_0019s04890
PtrGATA24	TFmatrixID_0569	1663	+	ttATAAAaatgccat	TBP	POPTR_0013s05580;POPTR_0019s04890
PtrGATA24	TFmatrixID_0569	1719	+	ctATAAAaaccaatg	TBP	POPTR_0013s05580;POPTR_0019s04890
PtrGATA24	TFmatrixID_0570	837	+	tttaTAAAAt	TBP	POPTR_0013s05580;POPTR_0019s04890
PtrGATA24	TFmatrixID_0570	870	-	tTTTTAtaaa	TBP	POPTR_0013s05580;POPTR_0019s04890
PtrGATA24	TFmatrixID_0570	1290	+	attaTAAAAa	TBP	POPTR_0013s05580;POPTR_0019s04890
PtrGATA24	TFmatrixID_0570	1360	+	acttTAAAAa	TBP	POPTR_0013s05580;POPTR_0019s04890
PtrGATA24	TFmatrixID_0570	1662	+	tttaTAAAAa	TBP	POPTR_0013s05580;POPTR_0019s04890
PtrGATA24	TFmatrixID_0570	1718	+	actaTAAAAa	TBP	POPTR_0013s05580;POPTR_0019s04890
PtrGATA24	TFmatrixID_0570	1851	+	gcaaTAAAAa	TBP	POPTR_0013s05580;POPTR_0019s04890
PtrGATA24	TFmatrixID_0571	272	-	taTTTATt	TBP	POPTR_0013s05580;POPTR_0019s04890
PtrGATA24	TFmatrixID_0571	835	-	aaTTTATa	TBP	POPTR_0013s05580;POPTR_0019s04890
PtrGATA24	TFmatrixID_0571	854	-	taTTTATa	TBP	POPTR_0013s05580;POPTR_0019s04890
PtrGATA24	TFmatrixID_0571	864	-	taTTTATt	TBP	POPTR_0013s05580;POPTR_0019s04890
PtrGATA24	TFmatrixID_0571	1234	+	tATAAAtg	TBP	POPTR_0013s05580;POPTR_0019s04890
PtrGATA24	TFmatrixID_0571	1660	-	taTTTATa	TBP	POPTR_0013s05580;POPTR_0019s04890
PtrGATA24	TFmatrixID_0572	768	-	tcttgttATATAtttttatcc	TBP	POPTR_0013s05580;POPTR_0019s04890
PtrGATA24	TFmatrixID_0572	1637	+	aaaatcaaaTATATattacca	TBP	POPTR_0013s05580;POPTR_0019s04890
PtrGATA24	TFmatrixID_0572	1640	-	atcaaatATATAttaccaaat	TBP	POPTR_0013s05580;POPTR_0019s04890
PtrGATA24	TFmatrixID_0585	790	+	aatATAAAaaa	TBP	POPTR_0013s05580;POPTR_0019s04890
PtrGATA24	TFmatrixID_0585	834	-	aaaTTTATaaa	TBP	POPTR_0013s05580;POPTR_0019s04890
PtrGATA24	TFmatrixID_0585	853	-	ttaTTTATatc	TBP	POPTR_0013s05580;POPTR_0019s04890
PtrGATA24	TFmatrixID_0585	1232	+	tatATAAAtgc	TBP	POPTR_0013s05580;POPTR_0019s04890
PtrGATA24	TFmatrixID_0585	1290	+	attATAAAaat	TBP	POPTR_0013s05580;POPTR_0019s04890
PtrGATA24	TFmatrixID_0585	1659	-	ataTTTATaaa	TBP	POPTR_0013s05580;POPTR_0019s04890
PtrGATA24	TFmatrixID_0585	1718	+	actATAAAaac	TBP	POPTR_0013s05580;POPTR_0019s04890
PtrGATA21	TFmatrixID_0129	34	-	AATTTttga	AT-Hook	POPTR_0004s08590;POPTR_0017s02940
PtrGATA21	TFmatrixID_0129	620	+	taaaAAATT	AT-Hook	POPTR_0004s08590;POPTR_0017s02940
PtrGATA21	TFmatrixID_0129	669	+	aaaaAAATT	AT-Hook	POPTR_0004s08590;POPTR_0017s02940
PtrGATA21	TFmatrixID_0129	913	+	agaaAAATT	AT-Hook	POPTR_0004s08590;POPTR_0017s02940
PtrGATA21	TFmatrixID_0129	1423	-	AATTTtttt	AT-Hook	POPTR_0004s08590;POPTR_0017s02940
PtrGATA21	TFmatrixID_0129	1471	+	ttaaAAATT	AT-Hook	POPTR_0004s08590;POPTR_0017s02940
PtrGATA21	TFmatrixID_0129	1606	+	ataaAAATT	AT-Hook	POPTR_0004s08590;POPTR_0017s02940
PtrGATA21	TFmatrixID_0130	586	-	aaaaTATATt	AT-Hook	POPTR_0004s20060
PtrGATA21	TFmatrixID_0130	603	+	tATATAtttt	AT-Hook	POPTR_0004s20060
PtrGATA21	TFmatrixID_0130	660	-	aaatTATATa	AT-Hook	POPTR_0004s20060
PtrGATA21	TFmatrixID_0130	859	+	gATATAatct	AT-Hook	POPTR_0004s20060
PtrGATA21	TFmatrixID_0130	1119	-	atatTATATa	AT-Hook	POPTR_0004s20060
PtrGATA21	TFmatrixID_0130	1139	-	gaatTATATt	AT-Hook	POPTR_0004s20060
PtrGATA21	TFmatrixID_0130	1349	+	aATATAatta	AT-Hook	POPTR_0004s20060
PtrGATA21	TFmatrixID_0130	1446	+	aATATAtttt	AT-Hook	POPTR_0004s20060
PtrGATA21	TFmatrixID_0130	1461	-	aaaaTATATt	AT-Hook	POPTR_0004s20060
PtrGATA21	TFmatrixID_0130	1463	+	aATATAtttt	AT-Hook	POPTR_0004s20060
PtrGATA21	TFmatrixID_0130	1922	+	tATATAaata	AT-Hook	POPTR_0004s20060
PtrGATA21	TFmatrixID_0131	288	+	aataATAAA	AT-Hook	POPTR_0004s20060
PtrGATA21	TFmatrixID_0131	460	+	atcaATAAA	AT-Hook	POPTR_0004s20060
PtrGATA21	TFmatrixID_0131	464	+	ataaATAAA	AT-Hook	POPTR_0004s20060
PtrGATA21	TFmatrixID_0131	468	+	ataaATAAA	AT-Hook	POPTR_0004s20060
PtrGATA21	TFmatrixID_0131	612	-	TTTATtttt	AT-Hook	POPTR_0004s20060
PtrGATA21	TFmatrixID_0131	678	+	taaaATAAA	AT-Hook	POPTR_0004s20060
PtrGATA21	TFmatrixID_0131	684	+	aaaaATAAA	AT-Hook	POPTR_0004s20060
PtrGATA21	TFmatrixID_0131	993	-	TTTATactt	AT-Hook	POPTR_0004s20060
PtrGATA21	TFmatrixID_0131	1024	-	TTTATttta	AT-Hook	POPTR_0004s20060
PtrGATA21	TFmatrixID_0131	1110	+	ccaaATAAA	AT-Hook	POPTR_0004s20060
PtrGATA21	TFmatrixID_0131	1149	+	tacaATAAA	AT-Hook	POPTR_0004s20060
PtrGATA21	TFmatrixID_0131	1506	+	ataaATAAA	AT-Hook	POPTR_0004s20060
PtrGATA21	TFmatrixID_0131	1602	+	tcaaATAAA	AT-Hook	POPTR_0004s20060
PtrGATA21	TFmatrixID_0131	1663	+	caaaATAAA	AT-Hook	POPTR_0004s20060
PtrGATA21	TFmatrixID_0131	1843	+	acgcATAAA	AT-Hook	POPTR_0004s20060
PtrGATA21	TFmatrixID_0131	1848	+	taaaATAAA	AT-Hook	POPTR_0004s20060
PtrGATA21	TFmatrixID_0131	1867	+	ccaaATAAA	AT-Hook	POPTR_0004s20060
PtrGATA21	TFmatrixID_0131	1871	+	ataaATAAA	AT-Hook	POPTR_0004s20060
PtrGATA21	TFmatrixID_0131	1951	+	aaaaATAAA	AT-Hook	POPTR_0004s20060
PtrGATA21	TFmatrixID_0131	1955	+	ataaATAAA	AT-Hook	POPTR_0004s20060
PtrGATA21	TFmatrixID_0131	1960	+	taaaATAAA	AT-Hook	POPTR_0004s20060
PtrGATA21	TFmatrixID_0132	1025	-	TTATTttat	AT-Hook	POPTR_0002s10560;POPTR_0005s17920
PtrGATA21	TFmatrixID_0132	1847	+	ataaAATAA	AT-Hook	POPTR_0002s10560;POPTR_0005s17920
PtrGATA21	TFmatrixID_0132	1959	+	ataaAATAA	AT-Hook	POPTR_0002s10560;POPTR_0005s17920
PtrGATA21	TFmatrixID_0135	682	+	ataAAAAT	AT-Hook	POPTR_0002s10560;POPTR_0005s17920
PtrGATA21	TFmatrixID_0135	688	+	ataAAAAT	AT-Hook	POPTR_0002s10560;POPTR_0005s17920
PtrGATA21	TFmatrixID_0135	1606	+	ataAAAAT	AT-Hook	POPTR_0002s10560;POPTR_0005s17920
PtrGATA21	TFmatrixID_0136	289	+	ataATAAA	AT-Hook	POPTR_0002s10560;POPTR_0005s17920
PtrGATA21	TFmatrixID_0136	612	-	TTTATttt	AT-Hook	POPTR_0002s10560;POPTR_0005s17920
PtrGATA21	TFmatrixID_0136	679	+	aaaATAAA	AT-Hook	POPTR_0002s10560;POPTR_0005s17920
PtrGATA21	TFmatrixID_0136	685	+	aaaATAAA	AT-Hook	POPTR_0002s10560;POPTR_0005s17920
PtrGATA21	TFmatrixID_0136	1024	-	TTTATttt	AT-Hook	POPTR_0002s10560;POPTR_0005s17920
PtrGATA21	TFmatrixID_0136	1150	+	acaATAAA	AT-Hook	POPTR_0002s10560;POPTR_0005s17920
PtrGATA21	TFmatrixID_0136	1664	+	aaaATAAA	AT-Hook	POPTR_0002s10560;POPTR_0005s17920
PtrGATA21	TFmatrixID_0136	1849	+	aaaATAAA	AT-Hook	POPTR_0002s10560;POPTR_0005s17920
PtrGATA21	TFmatrixID_0136	1952	+	aaaATAAA	AT-Hook	POPTR_0002s10560;POPTR_0005s17920
PtrGATA21	TFmatrixID_0136	1961	+	aaaATAAA	AT-Hook	POPTR_0002s10560;POPTR_0005s17920
PtrGATA21	TFmatrixID_0137	572	-	ATATTttt	AT-Hook	POPTR_0002s10560;POPTR_0005s17920
PtrGATA21	TFmatrixID_0137	585	+	aaaAATAT	AT-Hook	POPTR_0002s10560;POPTR_0005s17920
PtrGATA21	TFmatrixID_0137	606	-	ATATTttt	AT-Hook	POPTR_0002s10560;POPTR_0005s17920
PtrGATA21	TFmatrixID_0137	690	+	aaaAATAT	AT-Hook	POPTR_0002s10560;POPTR_0005s17920
PtrGATA21	TFmatrixID_0137	694	-	ATATTttt	AT-Hook	POPTR_0002s10560;POPTR_0005s17920
PtrGATA21	TFmatrixID_0137	1432	+	aaaAATAT	AT-Hook	POPTR_0002s10560;POPTR_0005s17920
PtrGATA21	TFmatrixID_0137	1449	-	ATATTttt	AT-Hook	POPTR_0002s10560;POPTR_0005s17920
PtrGATA21	TFmatrixID_0137	1539	-	ATATTttt	AT-Hook	POPTR_0002s10560;POPTR_0005s17920
PtrGATA21	TFmatrixID_0138	612	-	ttTATTTt	AT-Hook	POPTR_0002s10560;POPTR_0005s17920
PtrGATA21	TFmatrixID_0138	679	+	aAAATAaa	AT-Hook	POPTR_0002s10560;POPTR_0005s17920
PtrGATA21	TFmatrixID_0138	685	+	aAAATAaa	AT-Hook	POPTR_0002s10560;POPTR_0005s17920
PtrGATA21	TFmatrixID_0138	1024	-	ttTATTTt	AT-Hook	POPTR_0002s10560;POPTR_0005s17920
PtrGATA21	TFmatrixID_0138	1664	+	aAAATAaa	AT-Hook	POPTR_0002s10560;POPTR_0005s17920
PtrGATA21	TFmatrixID_0138	1849	+	aAAATAaa	AT-Hook	POPTR_0002s10560;POPTR_0005s17920
PtrGATA21	TFmatrixID_0138	1952	+	aAAATAaa	AT-Hook	POPTR_0002s10560;POPTR_0005s17920
PtrGATA21	TFmatrixID_0138	1961	+	aAAATAaa	AT-Hook	POPTR_0002s10560;POPTR_0005s17920
PtrGATA21	TFmatrixID_0139	587	+	aaataTATTA	AT-Hook	POPTR_0002s10560;POPTR_0005s17920
PtrGATA21	TFmatrixID_0139	1122	+	ttataTATTA	AT-Hook	POPTR_0002s10560;POPTR_0005s17920
PtrGATA21	TFmatrixID_0139	1445	-	TAATAtattt	AT-Hook	POPTR_0002s10560;POPTR_0005s17920
PtrGATA21	TFmatrixID_0140	23	-	ATTTTttt	AT-Hook	POPTR_0002s10560;POPTR_0005s17920
PtrGATA21	TFmatrixID_0140	669	+	aaaAAAAT	AT-Hook	POPTR_0002s10560;POPTR_0005s17920
PtrGATA21	TFmatrixID_0140	696	-	ATTTTttt	AT-Hook	POPTR_0002s10560;POPTR_0005s17920
PtrGATA21	TFmatrixID_0140	1424	-	ATTTTttt	AT-Hook	POPTR_0002s10560;POPTR_0005s17920
PtrGATA21	TFmatrixID_0142	249	+	AAATAaat	AT-Hook	POPTR_0002s10560;POPTR_0005s17920
PtrGATA21	TFmatrixID_0142	466	+	AAATAaat	AT-Hook	POPTR_0002s10560;POPTR_0005s17920
PtrGATA21	TFmatrixID_0142	470	+	AAATAaat	AT-Hook	POPTR_0002s10560;POPTR_0005s17920
PtrGATA21	TFmatrixID_0142	942	-	attTATTT	AT-Hook	POPTR_0002s10560;POPTR_0005s17920
PtrGATA21	TFmatrixID_0142	1023	-	attTATTT	AT-Hook	POPTR_0002s10560;POPTR_0005s17920
PtrGATA21	TFmatrixID_0142	1850	+	AAATAaat	AT-Hook	POPTR_0002s10560;POPTR_0005s17920
PtrGATA21	TFmatrixID_0142	1869	+	AAATAaat	AT-Hook	POPTR_0002s10560;POPTR_0005s17920
PtrGATA21	TFmatrixID_0142	1873	+	AAATAaat	AT-Hook	POPTR_0002s10560;POPTR_0005s17920
PtrGATA21	TFmatrixID_0142	1953	+	AAATAaat	AT-Hook	POPTR_0002s10560;POPTR_0005s17920
PtrGATA21	TFmatrixID_0144	588	+	aataTATTAaaa	AT-Hook	POPTR_0002s10560;POPTR_0005s17920
PtrGATA21	TFmatrixID_0144	633	+	ttgaTATTAaaa	AT-Hook	POPTR_0002s10560;POPTR_0005s17920
PtrGATA21	TFmatrixID_0144	1085	-	gttTAATAtgtc	AT-Hook	POPTR_0002s10560;POPTR_0005s17920
PtrGATA21	TFmatrixID_0144	1123	+	tataTATTAact	AT-Hook	POPTR_0002s10560;POPTR_0005s17920
PtrGATA21	TFmatrixID_0144	1442	-	tttTAATAtatt	AT-Hook	POPTR_0002s10560;POPTR_0005s17920
PtrGATA21	TFmatrixID_0146	285	+	gcaaATAAT	AT-Hook	POPTR_0002s10560;POPTR_0005s17920
PtrGATA21	TFmatrixID_0146	482	+	ttaaATAAT	AT-Hook	POPTR_0002s10560;POPTR_0005s17920
PtrGATA21	TFmatrixID_0146	595	+	taaaATAAT	AT-Hook	POPTR_0002s10560;POPTR_0005s17920
PtrGATA21	TFmatrixID_0146	626	-	ATTATtttt	AT-Hook	POPTR_0002s10560;POPTR_0005s17920
PtrGATA21	TFmatrixID_0146	648	+	caaaATAAT	AT-Hook	POPTR_0002s10560;POPTR_0005s17920
PtrGATA21	TFmatrixID_0146	662	-	ATTATataa	AT-Hook	POPTR_0002s10560;POPTR_0005s17920
PtrGATA21	TFmatrixID_0146	858	+	tgatATAAT	AT-Hook	POPTR_0002s10560;POPTR_0005s17920
PtrGATA21	TFmatrixID_0146	1121	-	ATTATatat	AT-Hook	POPTR_0002s10560;POPTR_0005s17920
PtrGATA21	TFmatrixID_0146	1141	-	ATTATattt	AT-Hook	POPTR_0002s10560;POPTR_0005s17920
PtrGATA21	TFmatrixID_0146	1348	+	gaatATAAT	AT-Hook	POPTR_0002s10560;POPTR_0005s17920
PtrGATA21	TFmatrixID_0146	1438	-	ATTATttta	AT-Hook	POPTR_0002s10560;POPTR_0005s17920
PtrGATA21	TFmatrixID_0146	1569	-	ATTATtttt	AT-Hook	POPTR_0002s10560;POPTR_0005s17920
PtrGATA21	TFmatrixID_0148	22	-	gATTTTtt	AT-Hook	POPTR_0004s20060
PtrGATA21	TFmatrixID_0148	573	-	tATTTTtt	AT-Hook	POPTR_0004s20060
PtrGATA21	TFmatrixID_0148	607	-	tATTTTtt	AT-Hook	POPTR_0004s20060
PtrGATA21	TFmatrixID_0148	621	+	aaAAAATt	AT-Hook	POPTR_0004s20060
PtrGATA21	TFmatrixID_0148	670	+	aaAAAATt	AT-Hook	POPTR_0004s20060
PtrGATA21	TFmatrixID_0148	695	-	tATTTTtt	AT-Hook	POPTR_0004s20060
PtrGATA21	TFmatrixID_0148	1026	-	tATTTTat	AT-Hook	POPTR_0004s20060
PtrGATA21	TFmatrixID_0148	1114	+	atAAAATa	AT-Hook	POPTR_0004s20060
PtrGATA21	TFmatrixID_0148	1300	-	aATTTTat	AT-Hook	POPTR_0004s20060
PtrGATA21	TFmatrixID_0148	1423	-	aATTTTtt	AT-Hook	POPTR_0004s20060
PtrGATA21	TFmatrixID_0148	1459	+	atAAAATa	AT-Hook	POPTR_0004s20060
PtrGATA21	TFmatrixID_0148	1540	-	tATTTTtt	AT-Hook	POPTR_0004s20060
PtrGATA21	TFmatrixID_0148	1571	-	tATTTTtt	AT-Hook	POPTR_0004s20060
PtrGATA21	TFmatrixID_0148	1804	+	aaAAAATg	AT-Hook	POPTR_0004s20060
PtrGATA21	TFmatrixID_0148	1847	+	atAAAATa	AT-Hook	POPTR_0004s20060
PtrGATA21	TFmatrixID_0148	1950	+	aaAAAATa	AT-Hook	POPTR_0004s20060
PtrGATA21	TFmatrixID_0148	1959	+	atAAAATa	AT-Hook	POPTR_0004s20060
PtrGATA21	TFmatrixID_0152	34	-	AATTTtt	AT-Hook	POPTR_0004s20060
PtrGATA21	TFmatrixID_0152	622	+	aaAAATT	AT-Hook	POPTR_0004s20060
PtrGATA21	TFmatrixID_0152	671	+	aaAAATT	AT-Hook	POPTR_0004s20060
PtrGATA21	TFmatrixID_0152	915	+	aaAAATT	AT-Hook	POPTR_0004s20060
PtrGATA21	TFmatrixID_0152	1423	-	AATTTtt	AT-Hook	POPTR_0004s20060
PtrGATA21	TFmatrixID_0152	1473	+	aaAAATT	AT-Hook	POPTR_0004s20060
PtrGATA21	TFmatrixID_0152	1608	+	aaAAATT	AT-Hook	POPTR_0004s20060
PtrGATA21	TFmatrixID_0153	682	+	ataAAAAT	AT-Hook	POPTR_0002s10560;POPTR_0005s17920
PtrGATA21	TFmatrixID_0153	688	+	ataAAAAT	AT-Hook	POPTR_0002s10560;POPTR_0005s17920
PtrGATA21	TFmatrixID_0153	1606	+	ataAAAAT	AT-Hook	POPTR_0002s10560;POPTR_0005s17920
PtrGATA21	TFmatrixID_0154	569	+	aAAATAtt	AT-Hook	POPTR_0002s10560;POPTR_0005s17920
PtrGATA21	TFmatrixID_0154	571	-	aaTATTTt	AT-Hook	POPTR_0002s10560;POPTR_0005s17920
PtrGATA21	TFmatrixID_0154	596	+	aAAATAat	AT-Hook	POPTR_0002s10560;POPTR_0005s17920
PtrGATA21	TFmatrixID_0154	626	-	atTATTTt	AT-Hook	POPTR_0002s10560;POPTR_0005s17920
PtrGATA21	TFmatrixID_0154	649	+	aAAATAat	AT-Hook	POPTR_0002s10560;POPTR_0005s17920
PtrGATA21	TFmatrixID_0154	691	+	aAAATAtt	AT-Hook	POPTR_0002s10560;POPTR_0005s17920
PtrGATA21	TFmatrixID_0154	693	-	aaTATTTt	AT-Hook	POPTR_0002s10560;POPTR_0005s17920
PtrGATA21	TFmatrixID_0154	1116	+	aAAATAtt	AT-Hook	POPTR_0002s10560;POPTR_0005s17920
PtrGATA21	TFmatrixID_0154	1433	+	aAAATAtt	AT-Hook	POPTR_0002s10560;POPTR_0005s17920
PtrGATA21	TFmatrixID_0154	1438	-	atTATTTt	AT-Hook	POPTR_0002s10560;POPTR_0005s17920
PtrGATA21	TFmatrixID_0154	1538	-	aaTATTTt	AT-Hook	POPTR_0002s10560;POPTR_0005s17920
PtrGATA21	TFmatrixID_0154	1569	-	atTATTTt	AT-Hook	POPTR_0002s10560;POPTR_0005s17920
PtrGATA21	TFmatrixID_0174	1324	+	GCACTttc	bHLH	POPTR_0002s10030;POPTR_0002s11540;POPTR_0002s23650;POPTR_0002s24990;POPTR_0003s16300;POPTR_0004s09850;POPTR_0004s16330;POPTR_0005s12370;POPTR_0005s15590;POPTR_0005s19020;POPTR_0006s05600;POPTR_0006s13790;POPTR_0007s13020;POPTR_0008s11240;POPTR_0008s19510;POPTR_0009s12000;POPTR_0010s04920;POPTR_0010s14600;POPTR_0012s05210;POPTR_0012s07470;POPTR_0012s10670;POPTR_0014s14650;POPTR_0015s03760;POPTR_00…
PtrGATA21	TFmatrixID_0185	424	+	ggcCGTCAcg	bZIP	POPTR_0001s06700;POPTR_0002s09130;POPTR_0003s19410;POPTR_0004s21360;POPTR_0005s08370;POPTR_0005s16400;POPTR_0006s03720;POPTR_0006s05770;POPTR_0007s06180;POPTR_0008s11710;POPTR_0009s16590;POPTR_0010s13810;POPTR_0016s03590;POPTR_0016s04970
PtrGATA21	TFmatrixID_0188	454	+	gGACAGatca	bZIP	POPTR_0013s15280
PtrGATA21	TFmatrixID_0193	1269	+	ACACAtat	bZIP	POPTR_0002s12710;POPTR_0004s14790;POPTR_0006s08300;POPTR_0009s10400;POPTR_0009s16610;POPTR_0014s02810
PtrGATA21	TFmatrixID_0195	71	+	ttgCGTCAag	bZIP	POPTR_0001s06700;POPTR_0002s09130;POPTR_0003s19410;POPTR_0004s21360;POPTR_0005s08370;POPTR_0005s16400;POPTR_0006s03720;POPTR_0006s05770;POPTR_0007s06180;POPTR_0008s11710;POPTR_0009s16590;POPTR_0010s13810;POPTR_0016s03590;POPTR_0016s04970
PtrGATA21	TFmatrixID_0195	424	+	ggcCGTCAcg	bZIP	POPTR_0001s06700;POPTR_0002s09130;POPTR_0003s19410;POPTR_0004s21360;POPTR_0005s08370;POPTR_0005s16400;POPTR_0006s03720;POPTR_0006s05770;POPTR_0007s06180;POPTR_0008s11710;POPTR_0009s16590;POPTR_0010s13810;POPTR_0016s03590;POPTR_0016s04970
PtrGATA21	TFmatrixID_0199	71	+	ttgCGTCAag	bZIP	POPTR_0001s06700;POPTR_0002s09130;POPTR_0003s19410;POPTR_0004s21360;POPTR_0005s08370;POPTR_0005s16400;POPTR_0006s03720;POPTR_0006s05770;POPTR_0007s06180;POPTR_0008s11710;POPTR_0009s16590;POPTR_0010s13810;POPTR_0016s03590;POPTR_0016s04970
PtrGATA21	TFmatrixID_0199	424	+	ggcCGTCAcg	bZIP	POPTR_0001s06700;POPTR_0002s09130;POPTR_0003s19410;POPTR_0004s21360;POPTR_0005s08370;POPTR_0005s16400;POPTR_0006s03720;POPTR_0006s05770;POPTR_0007s06180;POPTR_0008s11710;POPTR_0009s16590;POPTR_0010s13810;POPTR_0016s03590;POPTR_0016s04970
PtrGATA21	TFmatrixID_0211	209	-	cAGTGTa	C2H2	POPTR_0001s30260;POPTR_0009s09250;POPTR_0014s01760
PtrGATA21	TFmatrixID_0211	1489	+	tACACTa	C2H2	POPTR_0001s30260;POPTR_0009s09250;POPTR_0014s01760
PtrGATA21	TFmatrixID_0211	1529	+	cACACTt	C2H2	POPTR_0001s30260;POPTR_0009s09250;POPTR_0014s01760
PtrGATA21	TFmatrixID_0211	1586	+	tACACTg	C2H2	POPTR_0001s30260;POPTR_0009s09250;POPTR_0014s01760
PtrGATA21	TFmatrixID_0213	209	-	cAGTGTa	C2H2	POPTR_0001s30260;POPTR_0002s14460;POPTR_0009s09250;POPTR_0014s01760
PtrGATA21	TFmatrixID_0213	1489	+	tACACTa	C2H2	POPTR_0001s30260;POPTR_0002s14460;POPTR_0009s09250;POPTR_0014s01760
PtrGATA21	TFmatrixID_0213	1529	+	cACACTt	C2H2	POPTR_0001s30260;POPTR_0002s14460;POPTR_0009s09250;POPTR_0014s01760
PtrGATA21	TFmatrixID_0213	1586	+	tACACTg	C2H2	POPTR_0001s30260;POPTR_0002s14460;POPTR_0009s09250;POPTR_0014s01760
PtrGATA21	TFmatrixID_0214	206	-	tgccAGTGTaatc	C2H2	POPTR_0001s24250;POPTR_0006s12340;POPTR_0008s05110;POPTR_0009s03280;POPTR_0010s21650;POPTR_1833s00200
PtrGATA21	TFmatrixID_0214	1486	+	tattACACTacca	C2H2	POPTR_0001s24250;POPTR_0006s12340;POPTR_0008s05110;POPTR_0009s03280;POPTR_0010s21650;POPTR_1833s00200
PtrGATA21	TFmatrixID_0214	1526	+	aatcACACTttaa	C2H2	POPTR_0001s24250;POPTR_0006s12340;POPTR_0008s05110;POPTR_0009s03280;POPTR_0010s21650;POPTR_1833s00200
PtrGATA21	TFmatrixID_0214	1583	+	tattACACTgggt	C2H2	POPTR_0001s24250;POPTR_0006s12340;POPTR_0008s05110;POPTR_0009s03280;POPTR_0010s21650;POPTR_1833s00200
PtrGATA21	TFmatrixID_0217	41	-	gAGTTAt	C2H2	POPTR_0002s04260;POPTR_0008s16390
PtrGATA21	TFmatrixID_0223	235	-	agatgAAATTtag	TCR	POPTR_0010s09350
PtrGATA21	TFmatrixID_0223	671	+	aaaAATTTaaaat	TCR	POPTR_0010s09350
PtrGATA21	TFmatrixID_0223	699	-	tttttAAATTtgt	TCR	POPTR_0010s09350
PtrGATA21	TFmatrixID_0223	1156	-	aatctAAATTtca	TCR	POPTR_0010s09350
PtrGATA21	TFmatrixID_0223	1159	+	ctaAATTTcatag	TCR	POPTR_0010s09350
PtrGATA21	TFmatrixID_0223	1412	-	gggtaAAATTtaa	TCR	POPTR_0010s09350
PtrGATA21	TFmatrixID_0223	1415	+	taaAATTTaattt	TCR	POPTR_0010s09350
PtrGATA21	TFmatrixID_0224	581	+	aTTTAAaa	TCR	POPTR_0006s16340;POPTR_0018s08960
PtrGATA21	TFmatrixID_0224	581	-	atTTAAAa	TCR	POPTR_0006s16340;POPTR_0018s08960
PtrGATA21	TFmatrixID_0224	675	+	aTTTAAaa	TCR	POPTR_0006s16340;POPTR_0018s08960
PtrGATA21	TFmatrixID_0224	675	-	atTTAAAa	TCR	POPTR_0006s16340;POPTR_0018s08960
PtrGATA21	TFmatrixID_0224	700	+	tTTTAAat	TCR	POPTR_0006s16340;POPTR_0018s08960
PtrGATA21	TFmatrixID_0224	700	-	ttTTAAAt	TCR	POPTR_0006s16340;POPTR_0018s08960
PtrGATA21	TFmatrixID_0224	1453	+	tTTTAAat	TCR	POPTR_0006s16340;POPTR_0018s08960
PtrGATA21	TFmatrixID_0224	1453	-	ttTTAAAt	TCR	POPTR_0006s16340;POPTR_0018s08960
PtrGATA21	TFmatrixID_0226	442	+	gTTTGAaa	TCR	POPTR_0010s09350
PtrGATA21	TFmatrixID_0226	896	-	atTCAAAt	TCR	POPTR_0010s09350
PtrGATA21	TFmatrixID_0226	1171	+	gTTTGAat	TCR	POPTR_0010s09350
PtrGATA21	TFmatrixID_0226	1544	+	tTTTGAat	TCR	POPTR_0010s09350
PtrGATA21	TFmatrixID_0226	1594	+	gTTTGAat	TCR	POPTR_0010s09350
PtrGATA21	TFmatrixID_0226	1600	-	atTCAAAt	TCR	POPTR_0010s09350
PtrGATA21	TFmatrixID_0226	1772	-	atTCAAAg	TCR	POPTR_0010s09350
PtrGATA21	TFmatrixID_0227	441	+	ggTTTGAaag	TCR	POPTR_0006s16340;POPTR_0018s08960
PtrGATA21	TFmatrixID_0227	721	+	ctTTTGAaca	TCR	POPTR_0006s16340;POPTR_0018s08960
PtrGATA21	TFmatrixID_0227	895	-	aatTCAAAtt	TCR	POPTR_0006s16340;POPTR_0018s08960
PtrGATA21	TFmatrixID_0227	1170	+	agTTTGAata	TCR	POPTR_0006s16340;POPTR_0018s08960
PtrGATA21	TFmatrixID_0227	1543	+	ttTTTGAata	TCR	POPTR_0006s16340;POPTR_0018s08960
PtrGATA21	TFmatrixID_0227	1593	+	ggTTTGAatt	TCR	POPTR_0006s16340;POPTR_0018s08960
PtrGATA21	TFmatrixID_0227	1599	-	aatTCAAAta	TCR	POPTR_0006s16340;POPTR_0018s08960
PtrGATA21	TFmatrixID_0227	1700	+	aaTTTGAacc	TCR	POPTR_0006s16340;POPTR_0018s08960
PtrGATA21	TFmatrixID_0227	1771	-	aatTCAAAgg	TCR	POPTR_0006s16340;POPTR_0018s08960
PtrGATA21	TFmatrixID_0255	1004	-	aaaATACAt	EIN3	POPTR_0001s05360;POPTR_0001s05370;POPTR_0003s22090;POPTR_0004s20830;POPTR_0008s01200;POPTR_0009s16080;POPTR_0010s25370
PtrGATA21	TFmatrixID_0255	1057	-	caaATACAt	EIN3	POPTR_0001s05360;POPTR_0001s05370;POPTR_0003s22090;POPTR_0004s20830;POPTR_0008s01200;POPTR_0009s16080;POPTR_0010s25370
PtrGATA21	TFmatrixID_0256	1320	+	ggATGCActt	EIN3	POPTR_0001s05360;POPTR_0001s05370;POPTR_0003s22090;POPTR_0004s20830;POPTR_0008s01200;POPTR_0009s16080;POPTR_0010s25370
PtrGATA21	TFmatrixID_0257	175	+	aagtTACATat	EIN3	POPTR_0001s05360;POPTR_0001s05370;POPTR_0003s22090;POPTR_0004s20830;POPTR_0008s01200;POPTR_0009s16080;POPTR_0010s25370
PtrGATA21	TFmatrixID_0262	89	-	cgGATCAtg	GATA	POPTR_0005s02040;POPTR_0006s24560;POPTR_0008s22950;POPTR_0010s00360;POPTR_0014s11940;POPTR_0018s05160
PtrGATA21	TFmatrixID_0262	107	+	taTGATCaa	GATA	POPTR_0005s02040;POPTR_0006s24560;POPTR_0008s22950;POPTR_0010s00360;POPTR_0014s11940;POPTR_0018s05160
PtrGATA21	TFmatrixID_0262	108	-	atGATCAaa	GATA	POPTR_0005s02040;POPTR_0006s24560;POPTR_0008s22950;POPTR_0010s00360;POPTR_0014s11940;POPTR_0018s05160
PtrGATA21	TFmatrixID_0263	458	+	AGATCaa	GATA	POPTR_0002s11140;POPTR_0002s11150;POPTR_0005s19550;POPTR_0007s03120;POPTR_0010s25810;POPTR_0017s06970;POPTR_0017s06980
PtrGATA21	TFmatrixID_0264	456	+	acAGATCaat	GATA	POPTR_0001s14130;POPTR_0001s18900;POPTR_0002s14380;POPTR_0003s17340;POPTR_0004s16860;POPTR_0004s22140;POPTR_0005s06720;POPTR_0005s11960;POPTR_0006s25410;POPTR_0007s13700;POPTR_0008s03880;POPTR_0009s12620;POPTR_0010s23010;POPTR_0013s05610;POPTR_0014s05760;POPTR_0018s08090;POPTR_0019s04860
PtrGATA21	TFmatrixID_0265	457	+	cAGATCaata	GATA	POPTR_0001s14130;POPTR_0001s18900;POPTR_0002s14380;POPTR_0003s17340;POPTR_0004s16860;POPTR_0004s22140;POPTR_0005s06720;POPTR_0005s11960;POPTR_0006s25410;POPTR_0007s13700;POPTR_0008s03880;POPTR_0009s12620;POPTR_0010s23010;POPTR_0013s05610;POPTR_0014s05760;POPTR_0018s08090;POPTR_0019s04860
PtrGATA21	TFmatrixID_0267	456	+	acAGATCaat	GATA	POPTR_0001s14130;POPTR_0001s18900;POPTR_0002s14380;POPTR_0003s17340;POPTR_0004s16860;POPTR_0004s22140;POPTR_0005s06720;POPTR_0005s11960;POPTR_0006s25410;POPTR_0007s13700;POPTR_0008s03880;POPTR_0009s12620;POPTR_0010s23010;POPTR_0013s05610;POPTR_0014s05760;POPTR_0018s08090;POPTR_0019s04860
PtrGATA21	TFmatrixID_0270	457	+	cAGATCaata	GATA	POPTR_0001s14130;POPTR_0001s18900;POPTR_0002s14380;POPTR_0003s17340;POPTR_0004s16860;POPTR_0004s22140;POPTR_0005s11960;POPTR_0006s25410;POPTR_0007s13700;POPTR_0008s03880;POPTR_0009s12620;POPTR_0010s23010;POPTR_0013s05610;POPTR_0014s05760;POPTR_0018s08090;POPTR_0019s04860
PtrGATA21	TFmatrixID_0271	456	-	acAGATCaat	GATA	POPTR_0001s14130;POPTR_0001s18900;POPTR_0002s14380;POPTR_0003s17340;POPTR_0004s16860;POPTR_0004s22140;POPTR_0005s06720;POPTR_0005s11960;POPTR_0006s25410;POPTR_0007s13700;POPTR_0008s03880;POPTR_0009s12620;POPTR_0010s23010;POPTR_0013s05610;POPTR_0014s05760;POPTR_0018s08090;POPTR_0019s04860
PtrGATA21	TFmatrixID_0279	1675	+	tATGAAct	Homeodomain	POPTR_0004s04840;POPTR_0007s01330;POPTR_0011s05660;POPTR_0017s04760
PtrGATA21	TFmatrixID_0283	262	+	gcaTGATTgt	Homeodomain	POPTR_0001s15490;POPTR_0001s23680;POPTR_0002s11410;POPTR_0002s13720;POPTR_0003s07760;POPTR_0005s19080;POPTR_0006s07100;POPTR_0006s20820;POPTR_0007s14590;POPTR_0008s12840;POPTR_0009s02850;POPTR_0010s12300;POPTR_0014s04460;POPTR_0016s05890;POPTR_0018s13300;POPTR_0149s00220
PtrGATA21	TFmatrixID_0283	306	-	gcAATCAaag	Homeodomain	POPTR_0001s15490;POPTR_0001s23680;POPTR_0002s11410;POPTR_0002s13720;POPTR_0003s07760;POPTR_0005s19080;POPTR_0006s07100;POPTR_0006s20820;POPTR_0007s14590;POPTR_0008s12840;POPTR_0009s02850;POPTR_0010s12300;POPTR_0014s04460;POPTR_0016s05890;POPTR_0018s13300;POPTR_0149s00220
PtrGATA21	TFmatrixID_0283	334	+	tgaTGATTag	Homeodomain	POPTR_0001s15490;POPTR_0001s23680;POPTR_0002s11410;POPTR_0002s13720;POPTR_0003s07760;POPTR_0005s19080;POPTR_0006s07100;POPTR_0006s20820;POPTR_0007s14590;POPTR_0008s12840;POPTR_0009s02850;POPTR_0010s12300;POPTR_0014s04460;POPTR_0016s05890;POPTR_0018s13300;POPTR_0149s00220
PtrGATA21	TFmatrixID_0283	851	+	aatTGATTga	Homeodomain	POPTR_0001s15490;POPTR_0001s23680;POPTR_0002s11410;POPTR_0002s13720;POPTR_0003s07760;POPTR_0005s19080;POPTR_0006s07100;POPTR_0006s20820;POPTR_0007s14590;POPTR_0008s12840;POPTR_0009s02850;POPTR_0010s12300;POPTR_0014s04460;POPTR_0016s05890;POPTR_0018s13300;POPTR_0149s00220
PtrGATA21	TFmatrixID_0283	1524	-	tcAATCAcac	Homeodomain	POPTR_0001s15490;POPTR_0001s23680;POPTR_0002s11410;POPTR_0002s13720;POPTR_0003s07760;POPTR_0005s19080;POPTR_0006s07100;POPTR_0006s20820;POPTR_0007s14590;POPTR_0008s12840;POPTR_0009s02850;POPTR_0010s12300;POPTR_0014s04460;POPTR_0016s05890;POPTR_0018s13300;POPTR_0149s00220
PtrGATA21	TFmatrixID_0284	262	+	gcaTGATTgt	Homeodomain	POPTR_0001s11380;POPTR_0002s17680;POPTR_0012s03080;POPTR_0014s09860
PtrGATA21	TFmatrixID_0284	306	-	gcAATCAaag	Homeodomain	POPTR_0001s11380;POPTR_0002s17680;POPTR_0012s03080;POPTR_0014s09860
PtrGATA21	TFmatrixID_0284	851	+	aatTGATTga	Homeodomain	POPTR_0001s11380;POPTR_0002s17680;POPTR_0012s03080;POPTR_0014s09860
PtrGATA21	TFmatrixID_0284	1524	-	tcAATCAcac	Homeodomain	POPTR_0001s11380;POPTR_0002s17680;POPTR_0012s03080;POPTR_0014s09860
PtrGATA21	TFmatrixID_0286	264	+	aTGATTgt	Homeodomain	POPTR_0001s15490;POPTR_0001s23680;POPTR_0002s11410;POPTR_0002s13720;POPTR_0003s07760;POPTR_0005s19080;POPTR_0006s07100;POPTR_0006s20820;POPTR_0007s14590;POPTR_0008s12840;POPTR_0009s02850;POPTR_0010s12300;POPTR_0014s04460;POPTR_0016s05890;POPTR_0018s13300;POPTR_0149s00220
PtrGATA21	TFmatrixID_0286	306	-	gcAATCAa	Homeodomain	POPTR_0001s15490;POPTR_0001s23680;POPTR_0002s11410;POPTR_0002s13720;POPTR_0003s07760;POPTR_0005s19080;POPTR_0006s07100;POPTR_0006s20820;POPTR_0007s14590;POPTR_0008s12840;POPTR_0009s02850;POPTR_0010s12300;POPTR_0014s04460;POPTR_0016s05890;POPTR_0018s13300;POPTR_0149s00220
PtrGATA21	TFmatrixID_0286	336	+	aTGATTag	Homeodomain	POPTR_0001s15490;POPTR_0001s23680;POPTR_0002s11410;POPTR_0002s13720;POPTR_0003s07760;POPTR_0005s19080;POPTR_0006s07100;POPTR_0006s20820;POPTR_0007s14590;POPTR_0008s12840;POPTR_0009s02850;POPTR_0010s12300;POPTR_0014s04460;POPTR_0016s05890;POPTR_0018s13300;POPTR_0149s00220
PtrGATA21	TFmatrixID_0286	853	+	tTGATTga	Homeodomain	POPTR_0001s15490;POPTR_0001s23680;POPTR_0002s11410;POPTR_0002s13720;POPTR_0003s07760;POPTR_0005s19080;POPTR_0006s07100;POPTR_0006s20820;POPTR_0007s14590;POPTR_0008s12840;POPTR_0009s02850;POPTR_0010s12300;POPTR_0014s04460;POPTR_0016s05890;POPTR_0018s13300;POPTR_0149s00220
PtrGATA21	TFmatrixID_0286	1524	-	tcAATCAc	Homeodomain	POPTR_0001s15490;POPTR_0001s23680;POPTR_0002s11410;POPTR_0002s13720;POPTR_0003s07760;POPTR_0005s19080;POPTR_0006s07100;POPTR_0006s20820;POPTR_0007s14590;POPTR_0008s12840;POPTR_0009s02850;POPTR_0010s12300;POPTR_0014s04460;POPTR_0016s05890;POPTR_0018s13300;POPTR_0149s00220
PtrGATA21	TFmatrixID_0288	1474	-	aaaATTAAtcg	Homeodomain	POPTR_0001s02030;POPTR_0001s18470;POPTR_0002s15610;POPTR_0002s23080;POPTR_0003s05100;POPTR_0003s09470;POPTR_0004s01980;POPTR_0011s00520;POPTR_0012s13390;POPTR_0014s07130;POPTR_0014s15010;POPTR_0015s05050;POPTR_0015s13340;POPTR_0017s01400
PtrGATA21	TFmatrixID_0289	114	-	aaAATCAtgt	Homeodomain	POPTR_0001s15490;POPTR_0001s23680;POPTR_0002s11410;POPTR_0002s13720;POPTR_0003s07760;POPTR_0005s19080;POPTR_0006s07100;POPTR_0006s20820;POPTR_0007s14590;POPTR_0008s12840;POPTR_0009s02850;POPTR_0014s04460;POPTR_0016s05890;POPTR_0149s00220
PtrGATA21	TFmatrixID_0289	262	+	gcaTGATTgt	Homeodomain	POPTR_0001s15490;POPTR_0001s23680;POPTR_0002s11410;POPTR_0002s13720;POPTR_0003s07760;POPTR_0005s19080;POPTR_0006s07100;POPTR_0006s20820;POPTR_0007s14590;POPTR_0008s12840;POPTR_0009s02850;POPTR_0014s04460;POPTR_0016s05890;POPTR_0149s00220
PtrGATA21	TFmatrixID_0289	334	+	tgaTGATTag	Homeodomain	POPTR_0001s15490;POPTR_0001s23680;POPTR_0002s11410;POPTR_0002s13720;POPTR_0003s07760;POPTR_0005s19080;POPTR_0006s07100;POPTR_0006s20820;POPTR_0007s14590;POPTR_0008s12840;POPTR_0009s02850;POPTR_0014s04460;POPTR_0016s05890;POPTR_0149s00220
PtrGATA21	TFmatrixID_0289	1613	+	ttaTGATTtc	Homeodomain	POPTR_0001s15490;POPTR_0001s23680;POPTR_0002s11410;POPTR_0002s13720;POPTR_0003s07760;POPTR_0005s19080;POPTR_0006s07100;POPTR_0006s20820;POPTR_0007s14590;POPTR_0008s12840;POPTR_0009s02850;POPTR_0014s04460;POPTR_0016s05890;POPTR_0149s00220
PtrGATA21	TFmatrixID_0291	306	-	gcAATCAa	Homeodomain	POPTR_0002s00980;POPTR_0005s10480;POPTR_0005s27410
PtrGATA21	TFmatrixID_0291	853	+	tTGATTga	Homeodomain	POPTR_0002s00980;POPTR_0005s10480;POPTR_0005s27410
PtrGATA21	TFmatrixID_0291	1524	-	tcAATCAc	Homeodomain	POPTR_0002s00980;POPTR_0005s10480;POPTR_0005s27410
PtrGATA21	TFmatrixID_0292	625	+	aATTATtt	Homeodomain	POPTR_0002s10080;POPTR_0005s07290;POPTR_0005s17390;POPTR_0007s05010;POPTR_0008s14770;POPTR_0008s19900;POPTR_0010s10340;POPTR_0012s07270;POPTR_0015s07640;POPTR_0017s11800
PtrGATA21	TFmatrixID_0295	264	+	aTGATTgtag	Homeodomain	POPTR_0002s17680;POPTR_0012s03080;POPTR_0014s09860
PtrGATA21	TFmatrixID_0295	304	-	aagcAATCAa	Homeodomain	POPTR_0002s17680;POPTR_0012s03080;POPTR_0014s09860
PtrGATA21	TFmatrixID_0295	853	+	tTGATTgata	Homeodomain	POPTR_0002s17680;POPTR_0012s03080;POPTR_0014s09860
PtrGATA21	TFmatrixID_0295	1522	-	cttcAATCAc	Homeodomain	POPTR_0002s17680;POPTR_0012s03080;POPTR_0014s09860
PtrGATA21	TFmatrixID_0298	261	+	ggcaTGATTg	Homeodomain	POPTR_0002s10080;POPTR_0005s07290;POPTR_0005s17390;POPTR_0007s05010;POPTR_0008s14770;POPTR_0008s19900;POPTR_0010s10340;POPTR_0012s03080;POPTR_0012s07270;POPTR_0015s07640;POPTR_0017s11800
PtrGATA21	TFmatrixID_0299	264	+	aTGATTgt	Homeodomain	POPTR_0002s00980;POPTR_0005s10480;POPTR_0005s27410
PtrGATA21	TFmatrixID_0299	306	-	gcAATCAa	Homeodomain	POPTR_0002s00980;POPTR_0005s10480;POPTR_0005s27410
PtrGATA21	TFmatrixID_0299	853	+	tTGATTga	Homeodomain	POPTR_0002s00980;POPTR_0005s10480;POPTR_0005s27410
PtrGATA21	TFmatrixID_0299	1524	-	tcAATCAc	Homeodomain	POPTR_0002s00980;POPTR_0005s10480;POPTR_0005s27410
PtrGATA21	TFmatrixID_0300	424	-	ggcCGTCAcg	Homeodomain	POPTR_0002s11400;POPTR_0004s00650;POPTR_0008s19290;POPTR_0010s05340;POPTR_0011s01590;POPTR_0012s08900;POPTR_0015s09040
PtrGATA21	TFmatrixID_0302	803	+	aattTAGTCc	Homeodomain	POPTR_0018s13920
PtrGATA21	TFmatrixID_0305	6	+	aGGTTAaa	MADF	POPTR_0008s17980;POPTR_0010s06510
PtrGATA21	TFmatrixID_0305	1051	-	ctTAACCa	MADF	POPTR_0008s17980;POPTR_0010s06510
PtrGATA21	TFmatrixID_0310	245	-	taGTAAAtaa	MADF	POPTR_0006s23800;POPTR_0018s05520;POPTR_0018s05540
PtrGATA21	TFmatrixID_0310	944	+	ttaTTTACta	MADF	POPTR_0006s23800;POPTR_0018s05520;POPTR_0018s05540
PtrGATA21	TFmatrixID_0310	1144	+	ataTTTACaa	MADF	POPTR_0006s23800;POPTR_0018s05520;POPTR_0018s05540
PtrGATA21	TFmatrixID_0310	1412	-	ggGTAAAatt	MADF	POPTR_0006s23800;POPTR_0018s05520;POPTR_0018s05540
PtrGATA21	TFmatrixID_0311	245	-	taGTAAAtaa	MADF	POPTR_0006s23800;POPTR_0018s05520;POPTR_0018s05540
PtrGATA21	TFmatrixID_0311	379	-	aaGTAAAaaa	MADF	POPTR_0006s23800;POPTR_0018s05520;POPTR_0018s05540
PtrGATA21	TFmatrixID_0311	944	+	ttaTTTACta	MADF	POPTR_0006s23800;POPTR_0018s05520;POPTR_0018s05540
PtrGATA21	TFmatrixID_0311	1144	+	ataTTTACaa	MADF	POPTR_0006s23800;POPTR_0018s05520;POPTR_0018s05540
PtrGATA21	TFmatrixID_0311	1412	-	ggGTAAAatt	MADF	POPTR_0006s23800;POPTR_0018s05520;POPTR_0018s05540
PtrGATA21	TFmatrixID_0311	1724	+	caaTTTACta	MADF	POPTR_0006s23800;POPTR_0018s05520;POPTR_0018s05540
PtrGATA21	TFmatrixID_0315	1052	+	tTAACCaaat	MADF	POPTR_0008s17980;POPTR_0010s06510
PtrGATA21	TFmatrixID_0316	1052	-	tTAACCaaat	MADF	POPTR_0008s17980;POPTR_0010s06510
PtrGATA21	TFmatrixID_0317	3	+	accaGGTTAa	MADF	POPTR_0008s17980;POPTR_0010s06510
PtrGATA21	TFmatrixID_0317	1052	-	tTAACCaaat	MADF	POPTR_0008s17980;POPTR_0010s06510
PtrGATA21	TFmatrixID_0318	3	+	accaGGTTAa	MADF	POPTR_0008s17980;POPTR_0010s06510
PtrGATA21	TFmatrixID_0318	1052	-	tTAACCaaat	MADF	POPTR_0008s17980;POPTR_0010s06510
PtrGATA21	TFmatrixID_0319	1556	+	actGGATAag	Myb/SANT	POPTR_0001s15510;POPTR_0001s19070;POPTR_0003s07720
PtrGATA21	TFmatrixID_0320	633	+	ttGATATta	Myb/SANT	POPTR_0002s16460;POPTR_0004s07160;POPTR_0006s13530;POPTR_0014s08520;POPTR_0016s08470;POPTR_0017s01140
PtrGATA21	TFmatrixID_0320	642	-	aaATATCaa	Myb/SANT	POPTR_0002s16460;POPTR_0004s07160;POPTR_0006s13530;POPTR_0014s08520;POPTR_0016s08470;POPTR_0017s01140
PtrGATA21	TFmatrixID_0321	276	-	cGCCCTaa	Myb/SANT	POPTR_0001s30000;POPTR_0009s09020
PtrGATA21	TFmatrixID_0323	633	-	ttGATATtaa	Myb/SANT	POPTR_0004s07270;POPTR_0012s03530;POPTR_0015s05430
PtrGATA21	TFmatrixID_0323	641	+	aaaATATCaa	Myb/SANT	POPTR_0004s07270;POPTR_0012s03530;POPTR_0015s05430
PtrGATA21	TFmatrixID_0326	1557	-	ctGGATAagt	Myb/SANT	POPTR_0008s19610;POPTR_0010s04860;POPTR_0012s07560;POPTR_0015s08020
PtrGATA21	TFmatrixID_0328	1558	+	tGGATAag	Myb/SANT	POPTR_0001s19070;POPTR_0003s07720;POPTR_0008s19610;POPTR_0010s04860;POPTR_0015s08020
PtrGATA21	TFmatrixID_0331	1557	-	ctGGATAagt	Myb/SANT	POPTR_0001s15510;POPTR_0001s19070;POPTR_0001s22660;POPTR_0003s07720
PtrGATA21	TFmatrixID_0335	1556	+	actGGATAag	Myb/SANT	POPTR_0008s19610;POPTR_0010s04860
PtrGATA21	TFmatrixID_0339	1273	-	ataTATCCaat	Myb/SANT	POPTR_0008s19610;POPTR_0010s04860
PtrGATA21	TFmatrixID_0357	569	+	aaAATATttt	Myb/SANT	POPTR_0001s02010;POPTR_0002s13170;POPTR_0003s09490;POPTR_0004s08070;POPTR_0012s03900;POPTR_0014s03650;POPTR_0015s05340;POPTR_0017s02220
PtrGATA21	TFmatrixID_0357	569	-	aaaATATTtt	Myb/SANT	POPTR_0001s02010;POPTR_0002s13170;POPTR_0003s09490;POPTR_0004s08070;POPTR_0012s03900;POPTR_0014s03650;POPTR_0015s05340;POPTR_0017s02220
PtrGATA21	TFmatrixID_0357	691	+	aaAATATttt	Myb/SANT	POPTR_0001s02010;POPTR_0002s13170;POPTR_0003s09490;POPTR_0004s08070;POPTR_0012s03900;POPTR_0014s03650;POPTR_0015s05340;POPTR_0017s02220
PtrGATA21	TFmatrixID_0357	691	-	aaaATATTtt	Myb/SANT	POPTR_0001s02010;POPTR_0002s13170;POPTR_0003s09490;POPTR_0004s08070;POPTR_0012s03900;POPTR_0014s03650;POPTR_0015s05340;POPTR_0017s02220
PtrGATA21	TFmatrixID_0357	1116	+	aaAATATtat	Myb/SANT	POPTR_0001s02010;POPTR_0002s13170;POPTR_0003s09490;POPTR_0004s08070;POPTR_0012s03900;POPTR_0014s03650;POPTR_0015s05340;POPTR_0017s02220
PtrGATA21	TFmatrixID_0357	1116	-	aaaATATTat	Myb/SANT	POPTR_0001s02010;POPTR_0002s13170;POPTR_0003s09490;POPTR_0004s08070;POPTR_0012s03900;POPTR_0014s03650;POPTR_0015s05340;POPTR_0017s02220
PtrGATA21	TFmatrixID_0357	1433	+	aaAATATtat	Myb/SANT	POPTR_0001s02010;POPTR_0002s13170;POPTR_0003s09490;POPTR_0004s08070;POPTR_0012s03900;POPTR_0014s03650;POPTR_0015s05340;POPTR_0017s02220
PtrGATA21	TFmatrixID_0357	1433	-	aaaATATTat	Myb/SANT	POPTR_0001s02010;POPTR_0002s13170;POPTR_0003s09490;POPTR_0004s08070;POPTR_0012s03900;POPTR_0014s03650;POPTR_0015s05340;POPTR_0017s02220
PtrGATA21	TFmatrixID_0357	1536	+	taAATATttt	Myb/SANT	POPTR_0001s02010;POPTR_0002s13170;POPTR_0003s09490;POPTR_0004s08070;POPTR_0012s03900;POPTR_0014s03650;POPTR_0015s05340;POPTR_0017s02220
PtrGATA21	TFmatrixID_0357	1536	-	taaATATTtt	Myb/SANT	POPTR_0001s02010;POPTR_0002s13170;POPTR_0003s09490;POPTR_0004s08070;POPTR_0012s03900;POPTR_0014s03650;POPTR_0015s05340;POPTR_0017s02220
PtrGATA21	TFmatrixID_0361	1557	-	ctgGATAAgt	Myb/SANT	POPTR_0001s15510;POPTR_0003s07720;POPTR_0006s15480;POPTR_0008s19610;POPTR_0010s04860
PtrGATA21	TFmatrixID_0362	1753	+	agagTATCTggct	Myb/SANT	POPTR_0018s11960
PtrGATA21	TFmatrixID_0364	642	+	aaATATCa	Myb/SANT	POPTR_0006s13530;POPTR_0016s08470
PtrGATA21	TFmatrixID_0369	199	-	agGATATtg	Myb/SANT	POPTR_0002s18170;POPTR_0004s07270;POPTR_0014s10240
PtrGATA21	TFmatrixID_0369	642	+	aaATATCaa	Myb/SANT	POPTR_0002s18170;POPTR_0004s07270;POPTR_0014s10240
PtrGATA21	TFmatrixID_0369	982	-	aaGATATat	Myb/SANT	POPTR_0002s18170;POPTR_0004s07270;POPTR_0014s10240
PtrGATA21	TFmatrixID_0369	985	+	atATATCtt	Myb/SANT	POPTR_0002s18170;POPTR_0004s07270;POPTR_0014s10240
PtrGATA21	TFmatrixID_0372	1558	-	tGGATAagt	Myb/SANT	POPTR_0001s15510;POPTR_0001s19070;POPTR_0003s07720;POPTR_0006s15480;POPTR_0008s19610;POPTR_0010s04860;POPTR_0015s08020
PtrGATA21	TFmatrixID_0374	1555	+	tactGGATAagtg	Myb/SANT	POPTR_0006s15480;POPTR_0008s19610;POPTR_0010s04860
PtrGATA21	TFmatrixID_0382	885	+	aaGTCAAat	NAC; NAM	POPTR_0001s41460;POPTR_0001s41490;POPTR_0002s08150;POPTR_0004s03820;POPTR_0004s04920;POPTR_0005s20240;POPTR_0006s13140;POPTR_0008s08850;POPTR_0010s17350;POPTR_0011s04650;POPTR_0011s05760;POPTR_0011s12400;POPTR_0011s12420;POPTR_0013s05080;POPTR_0019s04690;POPTR_1659s00200
PtrGATA21	TFmatrixID_0382	1716	+	agGTCAAcc	NAC; NAM	POPTR_0001s41460;POPTR_0001s41490;POPTR_0002s08150;POPTR_0004s03820;POPTR_0004s04920;POPTR_0005s20240;POPTR_0006s13140;POPTR_0008s08850;POPTR_0010s17350;POPTR_0011s04650;POPTR_0011s05760;POPTR_0011s12400;POPTR_0011s12420;POPTR_0013s05080;POPTR_0019s04690;POPTR_1659s00200
PtrGATA21	TFmatrixID_0384	243	-	tttAGTAAa	NAC; NAM	POPTR_0001s45700;POPTR_0011s15230;POPTR_0012s00760;POPTR_0015s00640
PtrGATA21	TFmatrixID_0392	71	+	tTGCGTcaag	NAC; NAM	POPTR_0001s00220;POPTR_0001s45250;POPTR_0002s17950;POPTR_0003s11250;POPTR_0005s11870;POPTR_0007s13910;POPTR_0008s07950;POPTR_0010s18420;POPTR_0011s15640;POPTR_0012s14660;POPTR_0013s09280;POPTR_0013s11740;POPTR_0014s10060;POPTR_0015s14770;POPTR_0019s09400;POPTR_0019s11330
PtrGATA21	TFmatrixID_0413	336	-	ATGATta	Sox	POPTR_0006s06700;POPTR_0018s12990
PtrGATA21	TFmatrixID_0418	537	-	ttTATAT	TBP	POPTR_0013s05580;POPTR_0019s04890
PtrGATA21	TFmatrixID_0418	665	+	ATATAaa	TBP	POPTR_0013s05580;POPTR_0019s04890
PtrGATA21	TFmatrixID_0418	1041	-	ttTATAT	TBP	POPTR_0013s05580;POPTR_0019s04890
PtrGATA21	TFmatrixID_0418	1065	-	ttTATAT	TBP	POPTR_0013s05580;POPTR_0019s04890
PtrGATA21	TFmatrixID_0418	1177	+	ATATAaa	TBP	POPTR_0013s05580;POPTR_0019s04890
PtrGATA21	TFmatrixID_0418	1920	-	ttTATAT	TBP	POPTR_0013s05580;POPTR_0019s04890
PtrGATA21	TFmatrixID_0418	1923	+	ATATAaa	TBP	POPTR_0013s05580;POPTR_0019s04890
PtrGATA21	TFmatrixID_0419	588	+	aaTATAT	TBP	POPTR_0013s05580;POPTR_0019s04890
PtrGATA21	TFmatrixID_0419	589	-	ATATAtt	TBP	POPTR_0013s05580;POPTR_0019s04890
PtrGATA21	TFmatrixID_0419	601	+	aaTATAT	TBP	POPTR_0013s05580;POPTR_0019s04890
PtrGATA21	TFmatrixID_0419	604	-	ATATAtt	TBP	POPTR_0013s05580;POPTR_0019s04890
PtrGATA21	TFmatrixID_0419	1124	-	ATATAtt	TBP	POPTR_0013s05580;POPTR_0019s04890
PtrGATA21	TFmatrixID_0419	1446	+	aaTATAT	TBP	POPTR_0013s05580;POPTR_0019s04890
PtrGATA21	TFmatrixID_0419	1447	-	ATATAtt	TBP	POPTR_0013s05580;POPTR_0019s04890
PtrGATA21	TFmatrixID_0419	1463	+	aaTATAT	TBP	POPTR_0013s05580;POPTR_0019s04890
PtrGATA21	TFmatrixID_0419	1464	-	ATATAtt	TBP	POPTR_0013s05580;POPTR_0019s04890
PtrGATA21	TFmatrixID_0419	1549	+	aaTATAT	TBP	POPTR_0013s05580;POPTR_0019s04890
PtrGATA21	TFmatrixID_0422	227	+	agGGACCaag	TCP	POPTR_0013s12370;POPTR_0019s12110
PtrGATA21	TFmatrixID_0427	228	+	gGGACCaa	TCP	POPTR_0004s11510;POPTR_0015s06980;POPTR_0017s13050
PtrGATA21	TFmatrixID_0432	228	+	gGGACCaa	TCP	POPTR_0004s11510;POPTR_0015s06980;POPTR_0017s13050
PtrGATA21	TFmatrixID_0440	228	+	gGGACCaa	TCP	POPTR_0001s38480;POPTR_0004s06440;POPTR_0004s11510;POPTR_0010s14030;POPTR_0011s02350;POPTR_0011s09890;POPTR_0015s03140;POPTR_0015s06980;POPTR_0017s13050;POPTR_0017s13980
PtrGATA21	TFmatrixID_0442	1716	+	agGTCAAcca	WRKY	POPTR_0001s00350;POPTR_0001s03620;POPTR_0001s03970;POPTR_0001s09900;POPTR_0001s10490;POPTR_0001s21580;POPTR_0001s33560;POPTR_0001s34520;POPTR_0001s46490;POPTR_0002s04440;POPTR_0002s06000;POPTR_0002s12480;POPTR_0002s13980;POPTR_0002s16590;POPTR_0002s16640;POPTR_0002s17010;POPTR_0002s18770;POPTR_0002s19390;POPTR_0002s19630;POPTR_0002s21330;POPTR_0003s11120;POPTR_0003s13250;POPTR_0003s13840;POPTR_00…
PtrGATA21	TFmatrixID_0443	1716	+	agGTCAAc	WRKY	POPTR_0001s03970;POPTR_0001s10490;POPTR_0001s33560;POPTR_0001s34520;POPTR_0002s06000;POPTR_0002s13980;POPTR_0002s16590;POPTR_0002s16640;POPTR_0002s17010;POPTR_0002s19390;POPTR_0003s13840;POPTR_0003s16750;POPTR_0004s07050;POPTR_0005s08720;POPTR_0005s22480;POPTR_0006s08730;POPTR_0006s10950;POPTR_0006s24050;POPTR_0007s06930;POPTR_0008s09360;POPTR_0008s10280;POPTR_0010s15750;POPTR_0010s16760;POPTR_00…
PtrGATA21	TFmatrixID_0444	884	+	taaGTCAAat	WRKY	POPTR_0001s00350;POPTR_0001s03620;POPTR_0001s03970;POPTR_0001s09900;POPTR_0001s10490;POPTR_0001s21580;POPTR_0001s33560;POPTR_0001s34520;POPTR_0001s46490;POPTR_0002s04440;POPTR_0002s06000;POPTR_0002s12480;POPTR_0002s13980;POPTR_0002s16590;POPTR_0002s16640;POPTR_0002s17010;POPTR_0002s18770;POPTR_0002s19390;POPTR_0002s19630;POPTR_0002s21330;POPTR_0003s11120;POPTR_0003s13250;POPTR_0003s13840;POPTR_00…
PtrGATA21	TFmatrixID_0444	1715	+	aagGTCAAcc	WRKY	POPTR_0001s00350;POPTR_0001s03620;POPTR_0001s03970;POPTR_0001s09900;POPTR_0001s10490;POPTR_0001s21580;POPTR_0001s33560;POPTR_0001s34520;POPTR_0001s46490;POPTR_0002s04440;POPTR_0002s06000;POPTR_0002s12480;POPTR_0002s13980;POPTR_0002s16590;POPTR_0002s16640;POPTR_0002s17010;POPTR_0002s18770;POPTR_0002s19390;POPTR_0002s19630;POPTR_0002s21330;POPTR_0003s11120;POPTR_0003s13250;POPTR_0003s13840;POPTR_00…
PtrGATA21	TFmatrixID_0445	885	+	aaGTCAAa	WRKY	POPTR_0001s00350;POPTR_0001s03620;POPTR_0001s09900;POPTR_0001s21580;POPTR_0001s33560;POPTR_0001s34520;POPTR_0001s46490;POPTR_0002s04440;POPTR_0002s06000;POPTR_0002s12480;POPTR_0002s13980;POPTR_0002s16590;POPTR_0002s16640;POPTR_0002s18770;POPTR_0002s19390;POPTR_0002s19630;POPTR_0002s21330;POPTR_0003s11120;POPTR_0003s13250;POPTR_0003s16750;POPTR_0003s18060;POPTR_0004s00890;POPTR_0004s05920;POPTR_00…
PtrGATA21	TFmatrixID_0445	1716	+	agGTCAAc	WRKY	POPTR_0001s00350;POPTR_0001s03620;POPTR_0001s09900;POPTR_0001s21580;POPTR_0001s33560;POPTR_0001s34520;POPTR_0001s46490;POPTR_0002s04440;POPTR_0002s06000;POPTR_0002s12480;POPTR_0002s13980;POPTR_0002s16590;POPTR_0002s16640;POPTR_0002s18770;POPTR_0002s19390;POPTR_0002s19630;POPTR_0002s21330;POPTR_0003s11120;POPTR_0003s13250;POPTR_0003s16750;POPTR_0003s18060;POPTR_0004s00890;POPTR_0004s05920;POPTR_00…
PtrGATA21	TFmatrixID_0446	1716	+	agGTCAAcca	WRKY	POPTR_0001s00350;POPTR_0001s03620;POPTR_0001s03970;POPTR_0001s09900;POPTR_0001s10490;POPTR_0001s21580;POPTR_0001s33560;POPTR_0001s34520;POPTR_0001s46490;POPTR_0002s04440;POPTR_0002s06000;POPTR_0002s12480;POPTR_0002s13980;POPTR_0002s16590;POPTR_0002s16640;POPTR_0002s17010;POPTR_0002s18770;POPTR_0002s19390;POPTR_0002s19630;POPTR_0002s21330;POPTR_0003s11120;POPTR_0003s13250;POPTR_0003s13840;POPTR_00…
PtrGATA21	TFmatrixID_0447	884	+	taaGTCAAat	WRKY	POPTR_0001s00350;POPTR_0001s03620;POPTR_0001s03970;POPTR_0001s09900;POPTR_0001s10490;POPTR_0001s21580;POPTR_0001s33560;POPTR_0001s34520;POPTR_0001s46490;POPTR_0002s04440;POPTR_0002s06000;POPTR_0002s12480;POPTR_0002s13980;POPTR_0002s16590;POPTR_0002s16640;POPTR_0002s17010;POPTR_0002s18770;POPTR_0002s19390;POPTR_0002s19630;POPTR_0002s21330;POPTR_0003s11120;POPTR_0003s13250;POPTR_0003s13840;POPTR_00…
PtrGATA21	TFmatrixID_0447	1715	+	aagGTCAAcc	WRKY	POPTR_0001s00350;POPTR_0001s03620;POPTR_0001s03970;POPTR_0001s09900;POPTR_0001s10490;POPTR_0001s21580;POPTR_0001s33560;POPTR_0001s34520;POPTR_0001s46490;POPTR_0002s04440;POPTR_0002s06000;POPTR_0002s12480;POPTR_0002s13980;POPTR_0002s16590;POPTR_0002s16640;POPTR_0002s17010;POPTR_0002s18770;POPTR_0002s19390;POPTR_0002s19630;POPTR_0002s21330;POPTR_0003s11120;POPTR_0003s13250;POPTR_0003s13840;POPTR_00…
PtrGATA21	TFmatrixID_0448	1715	+	aagGTCAAcca	WRKY	POPTR_0001s00350;POPTR_0001s03620;POPTR_0001s09900;POPTR_0001s10490;POPTR_0001s21580;POPTR_0001s33560;POPTR_0001s34520;POPTR_0001s46490;POPTR_0002s04440;POPTR_0002s06000;POPTR_0002s12480;POPTR_0002s13980;POPTR_0002s16590;POPTR_0002s16640;POPTR_0002s17010;POPTR_0002s18770;POPTR_0002s19390;POPTR_0002s19630;POPTR_0002s21330;POPTR_0003s11120;POPTR_0003s13250;POPTR_0003s13840;POPTR_0003s16750;POPTR_00…
PtrGATA21	TFmatrixID_0449	1716	+	agGTCAAc	WRKY	POPTR_0001s37260;POPTR_0001s47670;POPTR_0002s22180;POPTR_0004s12000;POPTR_0006s10600;POPTR_0006s13550;POPTR_0006s19850;POPTR_0006s27990;POPTR_0008s09140;POPTR_0010s17040;POPTR_0011s09030;POPTR_0011s17230;POPTR_0013s08380;POPTR_0013s14960;POPTR_0014s16220;POPTR_0016s08440;POPTR_0016s13600;POPTR_0017s12430;POPTR_0018s11630;POPTR_0019s08110;POPTR_0019s14460
PtrGATA21	TFmatrixID_0450	1715	+	aagGTCAAcc	WRKY	POPTR_0001s00350;POPTR_0001s03620;POPTR_0001s03970;POPTR_0001s09900;POPTR_0001s10490;POPTR_0001s21580;POPTR_0001s33560;POPTR_0001s34520;POPTR_0001s46490;POPTR_0002s04440;POPTR_0002s06000;POPTR_0002s12480;POPTR_0002s13980;POPTR_0002s16590;POPTR_0002s16640;POPTR_0002s17010;POPTR_0002s18770;POPTR_0002s19390;POPTR_0002s19630;POPTR_0002s21330;POPTR_0003s11120;POPTR_0003s13250;POPTR_0003s13840;POPTR_00…
PtrGATA21	TFmatrixID_0451	884	+	taaGTCAAat	WRKY	POPTR_0001s37260;POPTR_0001s47670;POPTR_0002s22180;POPTR_0004s12000;POPTR_0006s10600;POPTR_0006s13550;POPTR_0006s19850;POPTR_0006s27990;POPTR_0008s09140;POPTR_0010s17040;POPTR_0011s09030;POPTR_0011s17230;POPTR_0013s08380;POPTR_0013s14960;POPTR_0014s16220;POPTR_0016s08440;POPTR_0016s13600;POPTR_0017s12430;POPTR_0018s11630;POPTR_0019s08110;POPTR_0019s14460
PtrGATA21	TFmatrixID_0451	1715	+	aagGTCAAcc	WRKY	POPTR_0001s37260;POPTR_0001s47670;POPTR_0002s22180;POPTR_0004s12000;POPTR_0006s10600;POPTR_0006s13550;POPTR_0006s19850;POPTR_0006s27990;POPTR_0008s09140;POPTR_0010s17040;POPTR_0011s09030;POPTR_0011s17230;POPTR_0013s08380;POPTR_0013s14960;POPTR_0014s16220;POPTR_0016s08440;POPTR_0016s13600;POPTR_0017s12430;POPTR_0018s11630;POPTR_0019s08110;POPTR_0019s14460
PtrGATA21	TFmatrixID_0452	885	+	aaGTCAAatc	WRKY	POPTR_0001s00350;POPTR_0001s03620;POPTR_0001s09900;POPTR_0001s10490;POPTR_0001s13610;POPTR_0001s21580;POPTR_0001s33560;POPTR_0001s34520;POPTR_0001s46490;POPTR_0002s04440;POPTR_0002s06000;POPTR_0002s12480;POPTR_0002s13980;POPTR_0002s16590;POPTR_0002s16640;POPTR_0002s17010;POPTR_0002s18770;POPTR_0002s19390;POPTR_0002s19630;POPTR_0002s21330;POPTR_0003s11120;POPTR_0003s13250;POPTR_0003s13840;POPTR_00…
PtrGATA21	TFmatrixID_0453	1717	+	gGTCAAcc	WRKY	POPTR_0001s00350;POPTR_0001s03620;POPTR_0001s03970;POPTR_0001s09900;POPTR_0001s10490;POPTR_0001s21580;POPTR_0001s33560;POPTR_0001s34520;POPTR_0001s46490;POPTR_0002s04440;POPTR_0002s06000;POPTR_0002s12480;POPTR_0002s13980;POPTR_0002s16590;POPTR_0002s16640;POPTR_0002s17010;POPTR_0002s18770;POPTR_0002s19390;POPTR_0002s19630;POPTR_0002s21330;POPTR_0003s11120;POPTR_0003s13250;POPTR_0003s13840;POPTR_00…
PtrGATA21	TFmatrixID_0454	884	+	taaGTCAAat	WRKY	POPTR_0001s00350;POPTR_0001s03620;POPTR_0001s09900;POPTR_0001s10490;POPTR_0001s21580;POPTR_0001s33560;POPTR_0001s34520;POPTR_0001s46490;POPTR_0002s04440;POPTR_0002s06000;POPTR_0002s12480;POPTR_0002s13980;POPTR_0002s16590;POPTR_0002s16640;POPTR_0002s17010;POPTR_0002s18770;POPTR_0002s19390;POPTR_0002s19630;POPTR_0002s21330;POPTR_0003s11120;POPTR_0003s13250;POPTR_0003s13840;POPTR_0003s16750;POPTR_00…
PtrGATA21	TFmatrixID_0454	1715	+	aagGTCAAcc	WRKY	POPTR_0001s00350;POPTR_0001s03620;POPTR_0001s09900;POPTR_0001s10490;POPTR_0001s21580;POPTR_0001s33560;POPTR_0001s34520;POPTR_0001s46490;POPTR_0002s04440;POPTR_0002s06000;POPTR_0002s12480;POPTR_0002s13980;POPTR_0002s16590;POPTR_0002s16640;POPTR_0002s17010;POPTR_0002s18770;POPTR_0002s19390;POPTR_0002s19630;POPTR_0002s21330;POPTR_0003s11120;POPTR_0003s13250;POPTR_0003s13840;POPTR_0003s16750;POPTR_00…
PtrGATA21	TFmatrixID_0455	1715	+	aagGTCAAcca	WRKY	POPTR_0001s00350;POPTR_0001s03620;POPTR_0001s09900;POPTR_0001s10490;POPTR_0001s21580;POPTR_0001s33560;POPTR_0001s34520;POPTR_0001s46490;POPTR_0002s04440;POPTR_0002s06000;POPTR_0002s12480;POPTR_0002s13980;POPTR_0002s16590;POPTR_0002s16640;POPTR_0002s17010;POPTR_0002s18770;POPTR_0002s19390;POPTR_0002s19630;POPTR_0002s21330;POPTR_0003s11120;POPTR_0003s13250;POPTR_0003s13840;POPTR_0003s16750;POPTR_00…
PtrGATA21	TFmatrixID_0456	1715	+	aagGTCAAcc	WRKY	POPTR_0001s00350;POPTR_0001s03620;POPTR_0001s09900;POPTR_0001s10490;POPTR_0001s21580;POPTR_0001s33560;POPTR_0001s34520;POPTR_0001s46490;POPTR_0002s04440;POPTR_0002s06000;POPTR_0002s12480;POPTR_0002s13980;POPTR_0002s16590;POPTR_0002s16640;POPTR_0002s17010;POPTR_0002s18770;POPTR_0002s19390;POPTR_0002s19630;POPTR_0002s21330;POPTR_0003s11120;POPTR_0003s13250;POPTR_0003s13840;POPTR_0003s16750;POPTR_00…
PtrGATA21	TFmatrixID_0457	885	+	aaGTCAAatc	WRKY	POPTR_0001s00350;POPTR_0001s03620;POPTR_0001s03970;POPTR_0001s09900;POPTR_0001s10490;POPTR_0001s21580;POPTR_0001s33560;POPTR_0001s34520;POPTR_0001s46490;POPTR_0002s04440;POPTR_0002s06000;POPTR_0002s12480;POPTR_0002s13980;POPTR_0002s16590;POPTR_0002s16640;POPTR_0002s17010;POPTR_0002s18770;POPTR_0002s19390;POPTR_0002s19630;POPTR_0002s21330;POPTR_0003s11120;POPTR_0003s13250;POPTR_0003s13840;POPTR_00…
PtrGATA21	TFmatrixID_0457	1716	+	agGTCAAcca	WRKY	POPTR_0001s00350;POPTR_0001s03620;POPTR_0001s03970;POPTR_0001s09900;POPTR_0001s10490;POPTR_0001s21580;POPTR_0001s33560;POPTR_0001s34520;POPTR_0001s46490;POPTR_0002s04440;POPTR_0002s06000;POPTR_0002s12480;POPTR_0002s13980;POPTR_0002s16590;POPTR_0002s16640;POPTR_0002s17010;POPTR_0002s18770;POPTR_0002s19390;POPTR_0002s19630;POPTR_0002s21330;POPTR_0003s11120;POPTR_0003s13250;POPTR_0003s13840;POPTR_00…
PtrGATA21	TFmatrixID_0458	1715	+	aagGTCAAcc	WRKY	POPTR_0001s00350;POPTR_0001s03620;POPTR_0001s09900;POPTR_0001s10490;POPTR_0001s21580;POPTR_0001s33560;POPTR_0001s34520;POPTR_0001s46490;POPTR_0002s04440;POPTR_0002s06000;POPTR_0002s12480;POPTR_0002s13980;POPTR_0002s16590;POPTR_0002s16640;POPTR_0002s17010;POPTR_0002s18770;POPTR_0002s19390;POPTR_0002s19630;POPTR_0002s21330;POPTR_0003s11120;POPTR_0003s13250;POPTR_0003s13840;POPTR_0003s16750;POPTR_00…
PtrGATA21	TFmatrixID_0459	1716	+	agGTCAAc	WRKY	POPTR_0001s00350;POPTR_0001s09900;POPTR_0001s10490;POPTR_0001s33560;POPTR_0001s34520;POPTR_0002s06000;POPTR_0002s13980;POPTR_0002s16640;POPTR_0002s17010;POPTR_0002s18770;POPTR_0002s19390;POPTR_0003s13840;POPTR_0003s16750;POPTR_0003s20860;POPTR_0005s08720;POPTR_0005s22480;POPTR_0006s08730;POPTR_0006s10950;POPTR_0006s24050;POPTR_0007s06930;POPTR_0008s09360;POPTR_0008s10280;POPTR_0010s15750;POPTR_00…
PtrGATA21	TFmatrixID_0460	885	+	aaGTCAAa	WRKY	POPTR_0001s00350;POPTR_0001s03620;POPTR_0001s09900;POPTR_0001s10490;POPTR_0001s13600;POPTR_0001s13610;POPTR_0001s21580;POPTR_0001s33560;POPTR_0001s34520;POPTR_0001s46490;POPTR_0002s04440;POPTR_0002s06000;POPTR_0002s12480;POPTR_0002s13980;POPTR_0002s16590;POPTR_0002s16640;POPTR_0002s17010;POPTR_0002s18770;POPTR_0002s19390;POPTR_0002s19630;POPTR_0002s21330;POPTR_0003s11120;POPTR_0003s13250;POPTR_00…
PtrGATA21	TFmatrixID_0460	1716	+	agGTCAAc	WRKY	POPTR_0001s00350;POPTR_0001s03620;POPTR_0001s09900;POPTR_0001s10490;POPTR_0001s13600;POPTR_0001s13610;POPTR_0001s21580;POPTR_0001s33560;POPTR_0001s34520;POPTR_0001s46490;POPTR_0002s04440;POPTR_0002s06000;POPTR_0002s12480;POPTR_0002s13980;POPTR_0002s16590;POPTR_0002s16640;POPTR_0002s17010;POPTR_0002s18770;POPTR_0002s19390;POPTR_0002s19630;POPTR_0002s21330;POPTR_0003s11120;POPTR_0003s13250;POPTR_00…
PtrGATA21	TFmatrixID_0461	1717	+	gGTCAAccaa	WRKY	POPTR_0001s00350;POPTR_0001s03970;POPTR_0001s09900;POPTR_0001s10490;POPTR_0001s21580;POPTR_0001s33560;POPTR_0001s46490;POPTR_0002s04440;POPTR_0002s06000;POPTR_0002s12480;POPTR_0002s13980;POPTR_0002s16590;POPTR_0002s16640;POPTR_0002s17010;POPTR_0002s18770;POPTR_0002s19630;POPTR_0002s21330;POPTR_0003s11120;POPTR_0003s13250;POPTR_0003s13840;POPTR_0003s16750;POPTR_0004s00890;POPTR_0004s05920;POPTR_00…
PtrGATA21	TFmatrixID_0462	1716	+	agGTCAAcc	WRKY	POPTR_0001s00350;POPTR_0001s03620;POPTR_0001s03970;POPTR_0001s09900;POPTR_0001s10490;POPTR_0001s21580;POPTR_0001s33560;POPTR_0001s34520;POPTR_0001s46490;POPTR_0002s04440;POPTR_0002s06000;POPTR_0002s12480;POPTR_0002s13980;POPTR_0002s16590;POPTR_0002s16640;POPTR_0002s18770;POPTR_0002s19390;POPTR_0002s19630;POPTR_0002s21330;POPTR_0003s11120;POPTR_0003s13250;POPTR_0003s13840;POPTR_0003s16750;POPTR_00…
PtrGATA21	TFmatrixID_0463	1715	+	aagGTCAAcc	WRKY	POPTR_0001s00350;POPTR_0001s03620;POPTR_0001s03970;POPTR_0001s09900;POPTR_0001s10490;POPTR_0001s21580;POPTR_0001s33560;POPTR_0001s34520;POPTR_0001s46490;POPTR_0002s04440;POPTR_0002s06000;POPTR_0002s12480;POPTR_0002s13980;POPTR_0002s16590;POPTR_0002s16640;POPTR_0002s17010;POPTR_0002s18770;POPTR_0002s19390;POPTR_0002s19630;POPTR_0002s21330;POPTR_0003s11120;POPTR_0003s13250;POPTR_0003s13840;POPTR_00…
PtrGATA21	TFmatrixID_0464	1716	+	agGTCAAcc	WRKY	POPTR_0001s00350;POPTR_0001s03620;POPTR_0001s09900;POPTR_0001s10490;POPTR_0001s21580;POPTR_0001s33560;POPTR_0001s34520;POPTR_0001s46490;POPTR_0002s04440;POPTR_0002s06000;POPTR_0002s12480;POPTR_0002s13980;POPTR_0002s16590;POPTR_0002s16640;POPTR_0002s17010;POPTR_0002s18770;POPTR_0002s19390;POPTR_0002s19630;POPTR_0002s21330;POPTR_0003s11120;POPTR_0003s13250;POPTR_0003s13840;POPTR_0003s16750;POPTR_00…
PtrGATA21	TFmatrixID_0465	1716	+	agGTCAAc	WRKY	POPTR_0001s37260;POPTR_0001s47670;POPTR_0002s22180;POPTR_0004s12000;POPTR_0006s10600;POPTR_0006s13550;POPTR_0006s19850;POPTR_0006s27990;POPTR_0008s09140;POPTR_0010s17040;POPTR_0011s09030;POPTR_0011s17230;POPTR_0013s08380;POPTR_0013s14960;POPTR_0014s16220;POPTR_0016s08440;POPTR_0016s13600;POPTR_0017s12430;POPTR_0018s11630;POPTR_0019s08110;POPTR_0019s14460
PtrGATA21	TFmatrixID_0466	1715	+	aagGTCAAcc	WRKY	POPTR_0001s00350;POPTR_0001s03620;POPTR_0001s03970;POPTR_0001s09900;POPTR_0001s21580;POPTR_0001s33560;POPTR_0001s34520;POPTR_0001s46490;POPTR_0002s04440;POPTR_0002s06000;POPTR_0002s12480;POPTR_0002s13980;POPTR_0002s16590;POPTR_0002s16640;POPTR_0002s18770;POPTR_0002s19390;POPTR_0002s19630;POPTR_0002s21330;POPTR_0003s11120;POPTR_0003s13250;POPTR_0003s16750;POPTR_0003s18060;POPTR_0003s20860;POPTR_00…
PtrGATA21	TFmatrixID_0467	1715	+	aagGTCAAccaat	WRKY	POPTR_0002s17010;POPTR_0012s01380;POPTR_0014s09190
PtrGATA21	TFmatrixID_0468	1716	+	agGTCAAcc	WRKY	POPTR_0001s00350;POPTR_0001s03970;POPTR_0001s09900;POPTR_0001s10490;POPTR_0001s33560;POPTR_0001s34520;POPTR_0001s46490;POPTR_0002s04440;POPTR_0002s06000;POPTR_0002s12480;POPTR_0002s13980;POPTR_0002s16590;POPTR_0002s16640;POPTR_0002s17010;POPTR_0002s18770;POPTR_0002s19390;POPTR_0002s19630;POPTR_0003s11120;POPTR_0003s13250;POPTR_0003s13840;POPTR_0003s16750;POPTR_0003s20860;POPTR_0004s00890;POPTR_00…
PtrGATA21	TFmatrixID_0471	624	-	aaATTATt	Homeodomain	POPTR_0002s10080;POPTR_0005s07290;POPTR_0005s17390;POPTR_0007s05010;POPTR_0008s14770;POPTR_0008s19900;POPTR_0010s10340;POPTR_0012s07270;POPTR_0015s07640;POPTR_0017s11800
PtrGATA21	TFmatrixID_0474	412	+	ggCGGTTttc	Myb/SANT	POPTR_0001s07330;POPTR_0003s18900;POPTR_0009s02380
PtrGATA21	TFmatrixID_0476	373	+	taagaaaagtAAAAAa	AT-Hook	POPTR_0004s08590;POPTR_0017s02940
PtrGATA21	TFmatrixID_0476	680	+	aaataaaaatAAAAAt	AT-Hook	POPTR_0004s08590;POPTR_0017s02940
PtrGATA21	TFmatrixID_0476	698	-	tTTTTTaaatttgttc	AT-Hook	POPTR_0004s08590;POPTR_0017s02940
PtrGATA21	TFmatrixID_0476	1957	+	aaataaaataAAAAAa	AT-Hook	POPTR_0004s08590;POPTR_0017s02940
PtrGATA21	TFmatrixID_0491	594	+	ttaaaataaTATATatttttt	TBP	POPTR_0013s05580;POPTR_0019s04890
PtrGATA21	TFmatrixID_0491	597	-	aaataatATATAttttttatt	TBP	POPTR_0013s05580;POPTR_0019s04890
PtrGATA21	TFmatrixID_0491	1117	-	aaatattATATAttaactaga	TBP	POPTR_0013s05580;POPTR_0019s04890
PtrGATA21	TFmatrixID_0491	1542	+	ttttttgaaTATATactggat	TBP	POPTR_0013s05580;POPTR_0019s04890
PtrGATA21	TFmatrixID_0493	1328	-	TTTCCatatttgtac	MADS box	POPTR_0001s08510;POPTR_0001s13660;POPTR_0001s29100;POPTR_0001s33600;POPTR_0002s10570;POPTR_0002s15310;POPTR_0003s16800;POPTR_0003s16840;POPTR_0003s16870;POPTR_0004s06310;POPTR_0004s11430;POPTR_0004s11450;POPTR_0006s04730;POPTR_0007s03270;POPTR_0007s03290;POPTR_0007s14300;POPTR_0008s09780;POPTR_0009s06060;POPTR_0010s16390;POPTR_0011s03150;POPTR_0012s05950;POPTR_0012s10190;POPTR_0013s09960;POPTR_00…
PtrGATA21	TFmatrixID_0499	380	+	agtaAAAAAgaaagaaagaaa	MADS box	POPTR_0001s08510;POPTR_0001s13660;POPTR_0001s29100;POPTR_0002s09290;POPTR_0002s10570;POPTR_0002s15310;POPTR_0003s16800;POPTR_0003s16840;POPTR_0003s16870;POPTR_0004s06310;POPTR_0004s11430;POPTR_0004s11450;POPTR_0005s19440;POPTR_0006s04730;POPTR_0007s14300;POPTR_0008s09780;POPTR_0009s06060;POPTR_0010s16390;POPTR_0011s03150;POPTR_0012s05950;POPTR_0012s10190;POPTR_0012s14770;POPTR_0013s09960;POPTR_00…
PtrGATA21	TFmatrixID_0499	1628	+	ttaaAAAAAagaagaaaaata	MADS box	POPTR_0001s08510;POPTR_0001s13660;POPTR_0001s29100;POPTR_0002s09290;POPTR_0002s10570;POPTR_0002s15310;POPTR_0003s16800;POPTR_0003s16840;POPTR_0003s16870;POPTR_0004s06310;POPTR_0004s11430;POPTR_0004s11450;POPTR_0005s19440;POPTR_0006s04730;POPTR_0007s14300;POPTR_0008s09780;POPTR_0009s06060;POPTR_0010s16390;POPTR_0011s03150;POPTR_0012s05950;POPTR_0012s10190;POPTR_0012s14770;POPTR_0013s09960;POPTR_00…
PtrGATA21	TFmatrixID_0499	1934	+	tggaAAAAAaacagagaaaaa	MADS box	POPTR_0001s08510;POPTR_0001s13660;POPTR_0001s29100;POPTR_0002s09290;POPTR_0002s10570;POPTR_0002s15310;POPTR_0003s16800;POPTR_0003s16840;POPTR_0003s16870;POPTR_0004s06310;POPTR_0004s11430;POPTR_0004s11450;POPTR_0005s19440;POPTR_0006s04730;POPTR_0007s14300;POPTR_0008s09780;POPTR_0009s06060;POPTR_0010s16390;POPTR_0011s03150;POPTR_0012s05950;POPTR_0012s10190;POPTR_0012s14770;POPTR_0013s09960;POPTR_00…
PtrGATA21	TFmatrixID_0499	1936	+	gaaaAAAAAcagagaaaaaat	MADS box	POPTR_0001s08510;POPTR_0001s13660;POPTR_0001s29100;POPTR_0002s09290;POPTR_0002s10570;POPTR_0002s15310;POPTR_0003s16800;POPTR_0003s16840;POPTR_0003s16870;POPTR_0004s06310;POPTR_0004s11430;POPTR_0004s11450;POPTR_0005s19440;POPTR_0006s04730;POPTR_0007s14300;POPTR_0008s09780;POPTR_0009s06060;POPTR_0010s16390;POPTR_0011s03150;POPTR_0012s05950;POPTR_0012s10190;POPTR_0012s14770;POPTR_0013s09960;POPTR_00…
PtrGATA21	TFmatrixID_0499	1962	+	aaatAAAAAaagaaagaaact	MADS box	POPTR_0001s08510;POPTR_0001s13660;POPTR_0001s29100;POPTR_0002s09290;POPTR_0002s10570;POPTR_0002s15310;POPTR_0003s16800;POPTR_0003s16840;POPTR_0003s16870;POPTR_0004s06310;POPTR_0004s11430;POPTR_0004s11450;POPTR_0005s19440;POPTR_0006s04730;POPTR_0007s14300;POPTR_0008s09780;POPTR_0009s06060;POPTR_0010s16390;POPTR_0011s03150;POPTR_0012s05950;POPTR_0012s10190;POPTR_0012s14770;POPTR_0013s09960;POPTR_00…
PtrGATA21	TFmatrixID_0503	375	+	agaaaagtaaaaaAGAAAgaa	MADS box	POPTR_0001s08510;POPTR_0001s13660;POPTR_0002s15310;POPTR_0003s16820;POPTR_0003s16840;POPTR_0003s16850;POPTR_0003s16870;POPTR_0004s11450;POPTR_0006s04730;POPTR_0008s09780;POPTR_0014s07020
PtrGATA21	TFmatrixID_0503	1959	+	ataaaataaaaaaAGAAAgaa	MADS box	POPTR_0001s08510;POPTR_0001s13660;POPTR_0002s15310;POPTR_0003s16820;POPTR_0003s16840;POPTR_0003s16850;POPTR_0003s16870;POPTR_0004s11450;POPTR_0006s04730;POPTR_0008s09780;POPTR_0014s07020
PtrGATA21	TFmatrixID_0508	866	-	tcttaTTTTGg	MADS box	POPTR_0001s08510;POPTR_0001s13660;POPTR_0001s33600;POPTR_0002s09290;POPTR_0002s10570;POPTR_0002s15310;POPTR_0003s16800;POPTR_0003s16820;POPTR_0003s16840;POPTR_0003s16850;POPTR_0003s16870;POPTR_0004s06310;POPTR_0004s11430;POPTR_0004s11450;POPTR_0006s04730;POPTR_0007s14300;POPTR_0008s09780;POPTR_0009s06060;POPTR_0010s16390;POPTR_0011s03150;POPTR_0012s05950;POPTR_0012s10190;POPTR_0012s14770;POPTR_00…
PtrGATA21	TFmatrixID_0517	622	-	aaaaaTTATTtt	Homeodomain	POPTR_0002s10080;POPTR_0005s07290;POPTR_0005s17390;POPTR_0007s05010;POPTR_0008s14770;POPTR_0008s19900;POPTR_0010s10340;POPTR_0012s07270;POPTR_0015s07640;POPTR_0017s11800
PtrGATA21	TFmatrixID_0523	161	+	tgaataGTACAtaaaa	SBP	POPTR_0001s13630;POPTR_0001s13890;POPTR_0001s40870;POPTR_0002s14320;POPTR_0002s14330;POPTR_0002s18970;POPTR_0003s16780;POPTR_0003s17120;POPTR_0004s04630;POPTR_0005s28010;POPTR_0007s01030;POPTR_0008s09750;POPTR_0008s09810;POPTR_0010s16370;POPTR_0010s16400;POPTR_0011s11770;POPTR_0012s10260;POPTR_0014s05680;POPTR_0014s05690;POPTR_0014s10960;POPTR_0015s07140;POPTR_0015s11100;POPTR_0018s14680
PtrGATA21	TFmatrixID_0523	1333	+	atatttGTACAaattg	SBP	POPTR_0001s13630;POPTR_0001s13890;POPTR_0001s40870;POPTR_0002s14320;POPTR_0002s14330;POPTR_0002s18970;POPTR_0003s16780;POPTR_0003s17120;POPTR_0004s04630;POPTR_0005s28010;POPTR_0007s01030;POPTR_0008s09750;POPTR_0008s09810;POPTR_0010s16370;POPTR_0010s16400;POPTR_0011s11770;POPTR_0012s10260;POPTR_0014s05680;POPTR_0014s05690;POPTR_0014s10960;POPTR_0015s07140;POPTR_0015s11100;POPTR_0018s14680
PtrGATA21	TFmatrixID_0523	1333	-	atattTGTACaaattg	SBP	POPTR_0001s13630;POPTR_0001s13890;POPTR_0001s40870;POPTR_0002s14320;POPTR_0002s14330;POPTR_0002s18970;POPTR_0003s16780;POPTR_0003s17120;POPTR_0004s04630;POPTR_0005s28010;POPTR_0007s01030;POPTR_0008s09750;POPTR_0008s09810;POPTR_0010s16370;POPTR_0010s16400;POPTR_0011s11770;POPTR_0012s10260;POPTR_0014s05680;POPTR_0014s05690;POPTR_0014s10960;POPTR_0015s07140;POPTR_0015s11100;POPTR_0018s14680
PtrGATA21	TFmatrixID_0529	1692	+	atgaCCATAatttgaacc	MADS box	POPTR_0001s08510;POPTR_0001s13660;POPTR_0001s33600;POPTR_0002s09290;POPTR_0002s10570;POPTR_0002s15310;POPTR_0003s16800;POPTR_0003s16820;POPTR_0003s16840;POPTR_0003s16850;POPTR_0003s16870;POPTR_0004s06310;POPTR_0004s11430;POPTR_0004s11450;POPTR_0006s04730;POPTR_0007s14300;POPTR_0008s09780;POPTR_0009s06060;POPTR_0010s16390;POPTR_0011s03150;POPTR_0012s05950;POPTR_0012s10190;POPTR_0012s14770;POPTR_00…
PtrGATA21	TFmatrixID_0534	1712	+	aagaagGTCAA	WRKY	POPTR_0001s37260;POPTR_0001s47670;POPTR_0002s22180;POPTR_0004s12000;POPTR_0006s10600;POPTR_0006s13550;POPTR_0006s19850;POPTR_0006s27990;POPTR_0008s09140;POPTR_0010s17040;POPTR_0011s09030;POPTR_0011s17230;POPTR_0013s08380;POPTR_0013s14960;POPTR_0014s16220;POPTR_0016s08440;POPTR_0016s13600;POPTR_0017s12430;POPTR_0018s11630;POPTR_0019s08110;POPTR_0019s14460
PtrGATA21	TFmatrixID_0540	621	-	aaaaaaTTATTttt	Homeodomain	POPTR_0002s10080;POPTR_0005s07290;POPTR_0005s17390;POPTR_0007s05010;POPTR_0008s14770;POPTR_0008s19900;POPTR_0010s10340;POPTR_0012s07270;POPTR_0015s07640;POPTR_0017s11800
PtrGATA21	TFmatrixID_0569	665	+	atATAAAaaaattta	TBP	POPTR_0013s05580;POPTR_0019s04890
PtrGATA21	TFmatrixID_0569	985	-	atatatctTTTATac	TBP	POPTR_0013s05580;POPTR_0019s04890
PtrGATA21	TFmatrixID_0569	1057	-	caaatacaTTTATat	TBP	POPTR_0013s05580;POPTR_0019s04890
PtrGATA21	TFmatrixID_0569	1504	+	ttATAAAtaaagatt	TBP	POPTR_0013s05580;POPTR_0019s04890
PtrGATA21	TFmatrixID_0569	1568	-	gattatttTTTATaa	TBP	POPTR_0013s05580;POPTR_0019s04890
PtrGATA21	TFmatrixID_0569	1912	-	actactgtTTTATat	TBP	POPTR_0013s05580;POPTR_0019s04890
PtrGATA21	TFmatrixID_0569	1923	+	atATAAAtacttgga	TBP	POPTR_0013s05580;POPTR_0019s04890
PtrGATA21	TFmatrixID_0570	991	-	cTTTTAtact	TBP	POPTR_0013s05580;POPTR_0019s04890
PtrGATA21	TFmatrixID_0570	1574	-	tTTTTAtaat	TBP	POPTR_0013s05580;POPTR_0019s04890
PtrGATA21	TFmatrixID_0571	250	+	aATAAAta	TBP	POPTR_0013s05580;POPTR_0019s04890
PtrGATA21	TFmatrixID_0571	463	+	aATAAAta	TBP	POPTR_0013s05580;POPTR_0019s04890
PtrGATA21	TFmatrixID_0571	467	+	aATAAAta	TBP	POPTR_0013s05580;POPTR_0019s04890
PtrGATA21	TFmatrixID_0571	941	-	taTTTATt	TBP	POPTR_0013s05580;POPTR_0019s04890
PtrGATA21	TFmatrixID_0571	1063	-	caTTTATa	TBP	POPTR_0013s05580;POPTR_0019s04890
PtrGATA21	TFmatrixID_0571	1178	+	tATAAAtc	TBP	POPTR_0013s05580;POPTR_0019s04890
PtrGATA21	TFmatrixID_0571	1505	+	tATAAAta	TBP	POPTR_0013s05580;POPTR_0019s04890
PtrGATA21	TFmatrixID_0571	1870	+	aATAAAta	TBP	POPTR_0013s05580;POPTR_0019s04890
PtrGATA21	TFmatrixID_0571	1874	+	aATAAAta	TBP	POPTR_0013s05580;POPTR_0019s04890
PtrGATA21	TFmatrixID_0571	1924	+	tATAAAta	TBP	POPTR_0013s05580;POPTR_0019s04890
PtrGATA21	TFmatrixID_0571	1954	+	aATAAAta	TBP	POPTR_0013s05580;POPTR_0019s04890
PtrGATA21	TFmatrixID_0572	594	+	ttaaaataaTATATatttttt	TBP	POPTR_0013s05580;POPTR_0019s04890
PtrGATA21	TFmatrixID_0572	597	-	aaataatATATAttttttatt	TBP	POPTR_0013s05580;POPTR_0019s04890
PtrGATA21	TFmatrixID_0572	1117	-	aaatattATATAttaactaga	TBP	POPTR_0013s05580;POPTR_0019s04890
PtrGATA21	TFmatrixID_0572	1542	+	ttttttgaaTATATactggat	TBP	POPTR_0013s05580;POPTR_0019s04890
PtrGATA21	TFmatrixID_0579	1882	+	gagagaTAACAaaaa	Myb/SANT	POPTR_0013s04340;POPTR_0019s03520
PtrGATA21	TFmatrixID_0585	664	+	tatATAAAaaa	TBP	POPTR_0013s05580;POPTR_0019s04890
PtrGATA21	TFmatrixID_0585	990	-	tctTTTATact	TBP	POPTR_0013s05580;POPTR_0019s04890
PtrGATA21	TFmatrixID_0585	1062	-	acaTTTATatt	TBP	POPTR_0013s05580;POPTR_0019s04890
PtrGATA21	TFmatrixID_0585	1176	+	aatATAAAtct	TBP	POPTR_0013s05580;POPTR_0019s04890
PtrGATA21	TFmatrixID_0585	1503	+	cttATAAAtaa	TBP	POPTR_0013s05580;POPTR_0019s04890
PtrGATA21	TFmatrixID_0585	1573	-	tttTTTATaat	TBP	POPTR_0013s05580;POPTR_0019s04890
PtrGATA21	TFmatrixID_0585	1917	-	tgtTTTATata	TBP	POPTR_0013s05580;POPTR_0019s04890
PtrGATA21	TFmatrixID_0585	1922	+	tatATAAAtac	TBP	POPTR_0013s05580;POPTR_0019s04890
PtrGATA23	TFmatrixID_0129	101	+	aaaaAAATT	AT-Hook	POPTR_0004s08590;POPTR_0017s02940
PtrGATA23	TFmatrixID_0129	232	+	aaaaAAATT	AT-Hook	POPTR_0004s08590;POPTR_0017s02940
PtrGATA23	TFmatrixID_0129	588	+	taaaAAATT	AT-Hook	POPTR_0004s08590;POPTR_0017s02940
PtrGATA23	TFmatrixID_0129	848	-	AATTTttgt	AT-Hook	POPTR_0004s08590;POPTR_0017s02940
PtrGATA23	TFmatrixID_0129	936	-	AATTTtttt	AT-Hook	POPTR_0004s08590;POPTR_0017s02940
PtrGATA23	TFmatrixID_0129	946	-	AATTTtttt	AT-Hook	POPTR_0004s08590;POPTR_0017s02940
PtrGATA23	TFmatrixID_0129	1382	-	AATTTtttt	AT-Hook	POPTR_0004s08590;POPTR_0017s02940
PtrGATA23	TFmatrixID_0130	236	-	aaatTATATt	AT-Hook	POPTR_0004s20060
PtrGATA23	TFmatrixID_0130	535	-	atatTATATt	AT-Hook	POPTR_0004s20060
PtrGATA23	TFmatrixID_0130	551	-	aaaaTATATa	AT-Hook	POPTR_0004s20060
PtrGATA23	TFmatrixID_0130	749	-	ttatTATATt	AT-Hook	POPTR_0004s20060
PtrGATA23	TFmatrixID_0130	839	-	tattTATATa	AT-Hook	POPTR_0004s20060
PtrGATA23	TFmatrixID_0130	843	+	tATATAattt	AT-Hook	POPTR_0004s20060
PtrGATA23	TFmatrixID_0130	1113	-	aaaaTATATg	AT-Hook	POPTR_0004s20060
PtrGATA23	TFmatrixID_0131	3	-	TTTATgctt	AT-Hook	POPTR_0004s20060
PtrGATA23	TFmatrixID_0131	11	-	TTTATttta	AT-Hook	POPTR_0004s20060
PtrGATA23	TFmatrixID_0131	193	+	tctaATAAA	AT-Hook	POPTR_0004s20060
PtrGATA23	TFmatrixID_0131	520	+	aaaaATAAA	AT-Hook	POPTR_0004s20060
PtrGATA23	TFmatrixID_0131	595	-	TTTATtggt	AT-Hook	POPTR_0004s20060
PtrGATA23	TFmatrixID_0131	662	+	taaaATAAA	AT-Hook	POPTR_0004s20060
PtrGATA23	TFmatrixID_0131	728	+	taggATAAA	AT-Hook	POPTR_0004s20060
PtrGATA23	TFmatrixID_0131	808	-	TTTATttta	AT-Hook	POPTR_0004s20060
PtrGATA23	TFmatrixID_0131	826	-	TTTATtttt	AT-Hook	POPTR_0004s20060
PtrGATA23	TFmatrixID_0131	1124	-	TTTATctgg	AT-Hook	POPTR_0004s20060
PtrGATA23	TFmatrixID_0131	1615	+	aaaaATAAA	AT-Hook	POPTR_0004s20060
PtrGATA23	TFmatrixID_0132	12	-	TTATTttac	AT-Hook	POPTR_0002s10560;POPTR_0005s17920
PtrGATA23	TFmatrixID_0132	809	-	TTATTttat	AT-Hook	POPTR_0002s10560;POPTR_0005s17920
PtrGATA23	TFmatrixID_0132	1369	-	TTATTtttc	AT-Hook	POPTR_0002s10560;POPTR_0005s17920
PtrGATA23	TFmatrixID_0134	708	+	gatgaAAAAA	AT-Hook	POPTR_0002s10560;POPTR_0005s17920
PtrGATA23	TFmatrixID_0134	850	-	TTTTTgtatc	AT-Hook	POPTR_0002s10560;POPTR_0005s17920
PtrGATA23	TFmatrixID_0135	359	+	ataAAAAT	AT-Hook	POPTR_0002s10560;POPTR_0005s17920
PtrGATA23	TFmatrixID_0135	732	+	ataAAAAT	AT-Hook	POPTR_0002s10560;POPTR_0005s17920
PtrGATA23	TFmatrixID_0136	11	-	TTTATttt	AT-Hook	POPTR_0002s10560;POPTR_0005s17920
[truncated: 12,110 more rows]
