# Supplementary material for: Comprehensive Analysis and Characterization of the GATA Gene Family, with Emphasis on the GATA6 Transcription Factor in Poplar
Source: Int J Mol Sci. 2023 Sep 14;24(18):14118. doi: 10.3390/ijms241814118 (PMC10532138; doi:10.3390/ijms241814118)
Supplement: Supplementary file 1 [file ijms-24-14118-s001.zip › Supplemental Data S2.xlsx]

## Sheet: Leaf_vs_Stem
Data S2: Differentially expressed poplar GATA genes among different tissues.
Name	log2FoldChange	padj
PtrGATA19	-4.91668	1.2135e-214
PtrGATA37	-3.7485	0
PtrGATA33	-1.64078	3.70266e-29
PtrGATA7	-1.46298	3.36914e-42
PtrGATA13	-1.27825	4.42981e-05
PtrGATA23	-1.19331	8.39855e-19
PtrGATA15	-1.08321	0.000368361
PtrGATA21	-1.07047	8.88637e-11
PtrGATA6	1.00222	0.000679038
PtrGATA20	1.02951	0.000391973
PtrGATA25	1.03994	0.00104621
PtrGATA30	1.47845	2.11063e-13
PtrGATA16	1.82546	1.89973e-08
PtrGATA29	2.00117	5.58815e-34

## Sheet: Leaf_vs_Root
Name	log2FoldChange	padj
PtrGATA19	-11.1082	1.87373e-26
PtrGATA37	-10.9703	7.53702e-50
PtrGATA33	-5.14939	3.84321e-110
PtrGATA7	-4.664	5.99839e-73
PtrGATA31	-3.61929	3.45782e-27
PtrGATA13	-2.26444	5.04101e-08
PtrGATA21	-1.80863	3.35352e-09
PtrGATA12	-1.61056	1.2411e-19
PtrGATA28	-1.54542	2.03477e-07
PtrGATA23	-1.51714	7.25391e-13
PtrGATA6	-1.4893	8.70252e-08
PtrGATA38	-1.15208	0.00031277
PtrGATA27	-1.13027	3.08001e-05
PtrGATA15	-1.0066	0.0115066
PtrGATA24	1.30061	3.31243e-07
PtrGATA11	1.40622	2.23044e-05
PtrGATA20	1.54293	5.66656e-07
PtrGATA29	1.97529	0.00269816
PtrGATA2	2.05704	4.775e-57

## Sheet: Stem_vs_Root
Name	log2FoldChange	padj
PtrGATA37	-7.13623	5.29556e-21
PtrGATA19	-6.11631	4.01444e-08
PtrGATA33	-3.42467	2.51982e-38
PtrGATA7	-3.11867	7.21837e-28
PtrGATA31	-2.81779	5.8548e-19
PtrGATA6	-2.40942	7.43385e-16
PtrGATA12	-1.37133	2.02121e-16
PtrGATA30	-1.21252	7.14893e-09
PtrGATA16	-1.20776	0.00156865
PtrGATA24	1.3338	1.7723e-08
PtrGATA8	1.54056	3.1767e-37
PtrGATA32	1.81266	0.000247385
PtrGATA2	2.26544	2.82145e-85
