# Supplementary material for: Comprehensive Analysis and Characterization of the GATA Gene Family, with Emphasis on the GATA6 Transcription Factor in Poplar
Source: Int J Mol Sci. 2023 Sep 14;24(18):14118. doi: 10.3390/ijms241814118 (PMC10532138; doi:10.3390/ijms241814118)
Supplement: Supplementary file 1 [file ijms-24-14118-s001.zip › Supplemental Data S3.xlsx]

## Sheet: Data S3
Data S3: Differentially expressed poplar GATA genes in response to salt stress.
Name	log2FoldChange	padj
PtrGATA37	-2.13216	0.00644128
PtrGATA12	-1.63894	0.000130645
PtrGATA19	-1.42422	0.0216125
PtrGATA38	-1.34581	0.0127298
PtrGATA31	-1.20868	0.00129616
PtrGATA25	-1.03868	0.000799639
PtrGATA33	1.21048	0.00719967
PtrGATA6	3.95228	4.41197e-21
