# Supplementary material for: Comprehensive Analysis and Characterization of the GATA Gene Family, with Emphasis on the GATA6 Transcription Factor in Poplar
Source: Int J Mol Sci. 2023 Sep 14;24(18):14118. doi: 10.3390/ijms241814118 (PMC10532138; doi:10.3390/ijms241814118)
Supplement: Supplementary file 1 [file ijms-24-14118-s001.zip › Supplemental Data S4.xlsx]

## Sheet: top20%
Data S4: Genes co-expressed with GATA6.
fromNode	toNode	weight
POPTR_002G142800	POPTR_003G085600	0.410359
POPTR_002G142800	POPTR_009G041000	0.407787
POPTR_002G142800	POPTR_006G032900	0.406431
POPTR_002G142800	POPTR_015G118300	0.405945
POPTR_002G142800	POPTR_003G115000	0.402288
POPTR_002G142800	POPTR_017G149900	0.400519
POPTR_002G142800	POPTR_010G107900	0.399504
POPTR_002G142800	POPTR_006G072000	0.398958
POPTR_002G142800	POPTR_005G221600	0.395678
POPTR_002G142800	POPTR_003G128600	0.392378
POPTR_002G142800	POPTR_018G111100	0.391035
POPTR_002G142800	POPTR_008G221200	0.3906
POPTR_002G142800	POPTR_003G032500	0.390356
POPTR_002G142800	POPTR_008G226500	0.388011
POPTR_002G142800	POPTR_006G248700	0.387936
POPTR_002G142800	POPTR_006G187700	0.386948
POPTR_002G142800	POPTR_004G226400	0.384999
POPTR_002G142800	POPTR_017G051600	0.384854
POPTR_002G142800	POPTR_018G121500	0.38398
POPTR_002G142800	POPTR_011G117500	0.383237
POPTR_002G142800	POPTR_011G094900	0.383183
POPTR_002G142800	POPTR_015G013700	0.383056
POPTR_002G142800	POPTR_015G033100	0.382249
POPTR_002G142800	POPTR_006G121400	0.381388
POPTR_002G142800	POPTR_003G170800	0.381189
POPTR_002G142800	POPTR_002G195900	0.378943
POPTR_002G142800	POPTR_011G135400	0.378874
POPTR_002G142800	POPTR_008G115200	0.378194
POPTR_002G142800	POPTR_008G062300	0.377917
POPTR_002G142800	POPTR_009G014600	0.377758
POPTR_002G142800	POPTR_016G030200	0.377698
POPTR_002G142800	POPTR_017G130200	0.376617
POPTR_002G142800	POPTR_008G133600	0.376167
POPTR_002G142800	POPTR_004G133500	0.376077
POPTR_002G142800	POPTR_012G033100	0.375698
POPTR_002G142800	POPTR_005G053900	0.375146
POPTR_002G142800	POPTR_006G226700	0.37446
POPTR_002G142800	POPTR_003G063500	0.37428
POPTR_002G142800	POPTR_015G122200	0.372637
POPTR_002G142800	POPTR_014G116500	0.372306
POPTR_002G142800	POPTR_003G019300	0.372221
POPTR_002G142800	POPTR_006G142800	0.37207
POPTR_002G142800	POPTR_003G030400	0.371911
POPTR_002G142800	POPTR_012G078200	0.37186
POPTR_002G142800	POPTR_003G113900	0.370526
POPTR_002G142800	POPTR_007G105500	0.370426
POPTR_002G142800	POPTR_006G205700	0.370062
POPTR_002G142800	POPTR_013G072800	0.368982
POPTR_002G142800	POPTR_009G003300	0.367748
POPTR_002G142800	POPTR_014G042300	0.367686
POPTR_002G142800	POPTR_019G081200	0.367486
POPTR_002G142800	POPTR_005G093900	0.367215
POPTR_002G142800	POPTR_010G144100	0.366456
POPTR_002G142800	POPTR_003G070100	0.366425
POPTR_002G142800	POPTR_008G130400	0.365921
POPTR_002G142800	POPTR_018G133500	0.36568
POPTR_002G142800	POPTR_002G157700	0.365654
POPTR_002G142800	POPTR_016G017500	0.364991
POPTR_002G142800	POPTR_014G045200	0.36439
POPTR_002G142800	POPTR_006G193900	0.364182
POPTR_002G142800	POPTR_016G092700	0.364046
POPTR_002G142800	POPTR_005G248100	0.363428
POPTR_002G142800	POPTR_005G228600	0.363101
POPTR_002G142800	POPTR_017G141000	0.362896
POPTR_002G142800	POPTR_007G008600	0.362832
POPTR_002G142800	POPTR_008G097000	0.36271
POPTR_002G142800	POPTR_016G066600	0.362419
POPTR_002G142800	POPTR_005G020900	0.362375
POPTR_002G142800	POPTR_005G024000	0.361685
POPTR_002G142800	POPTR_011G134700	0.361256
POPTR_002G142800	POPTR_006G129500	0.361113
POPTR_002G142800	POPTR_003G076400	0.360837
POPTR_002G142800	POPTR_003G100200	0.360471
POPTR_002G142800	POPTR_008G097200	0.360469
POPTR_002G142800	POPTR_005G238600	0.360436
POPTR_002G142800	POPTR_008G053800	0.360303
POPTR_002G142800	POPTR_014G168900	0.359869
POPTR_002G142800	POPTR_009G136600	0.359848
POPTR_002G142800	POPTR_014G165300	0.359825
POPTR_002G142800	POPTR_009G043900	0.359696
POPTR_002G142800	POPTR_005G003900	0.359141
POPTR_002G142800	POPTR_018G087600	0.358647
POPTR_002G142800	POPTR_003G056100	0.35856
POPTR_002G142800	POPTR_006G002700	0.358463
POPTR_002G142800	POPTR_009G124600	0.358265
POPTR_002G142800	POPTR_003G046200	0.357397
POPTR_002G142800	POPTR_007G096000	0.356844
POPTR_002G142800	POPTR_018G032900	0.356226
POPTR_002G142800	POPTR_006G231500	0.35576
POPTR_002G142800	POPTR_015G019200	0.35565
POPTR_002G142800	POPTR_006G165400	0.35495
POPTR_002G142800	POPTR_006G150400	0.354695
POPTR_002G142800	POPTR_008G071500	0.354584
POPTR_002G142800	POPTR_004G023400	0.354516
POPTR_002G142800	POPTR_014G094900	0.354485
POPTR_002G142800	POPTR_002G238900	0.353989
POPTR_002G142800	POPTR_019G053500	0.353906
POPTR_002G142800	POPTR_017G133500	0.353661
POPTR_002G142800	POPTR_003G159700	0.352456
POPTR_002G142800	POPTR_014G066800	0.352232
POPTR_002G142800	POPTR_017G143100	0.35205
POPTR_002G142800	POPTR_003G009000	0.351914
POPTR_002G142800	POPTR_011G044400	0.351909
POPTR_002G142800	POPTR_017G088500	0.351673
POPTR_002G142800	POPTR_013G031000	0.35147
POPTR_002G142800	POPTR_018G104700	0.350739
POPTR_002G142800	POPTR_010G050300	0.350556
POPTR_002G142800	POPTR_016G125300	0.350518
POPTR_002G142800	POPTR_013G133800	0.350488
POPTR_002G142800	POPTR_004G038100	0.350142
POPTR_002G142800	POPTR_010G030800	0.349947
POPTR_002G142800	POPTR_017G087700	0.349912
POPTR_002G142800	POPTR_008G148200	0.349896
POPTR_002G142800	POPTR_006G187800	0.349836
POPTR_002G142800	POPTR_014G027800	0.349513
POPTR_002G142800	POPTR_007G096200	0.349277
POPTR_002G142800	POPTR_012G099300	0.349222
POPTR_002G142800	POPTR_002G175300	0.349009
POPTR_002G142800	POPTR_019G036700	0.348871
POPTR_002G142800	POPTR_005G159600	0.348835
POPTR_002G142800	POPTR_011G168000	0.34879
POPTR_002G142800	POPTR_013G133700	0.348023
POPTR_002G142800	POPTR_010G211300	0.347885
POPTR_002G142800	POPTR_018G131800	0.347869
POPTR_002G142800	POPTR_014G142400	0.347847
POPTR_002G142800	POPTR_017G010100	0.34663
POPTR_002G142800	POPTR_009G167800	0.346364
POPTR_002G142800	POPTR_003G136200	0.346007
POPTR_002G142800	POPTR_008G062600	0.345934
POPTR_002G142800	POPTR_018G023700	0.345921
POPTR_002G142800	POPTR_013G126900	0.345599
POPTR_002G142800	POPTR_010G186700	0.345046
POPTR_002G142800	POPTR_006G093300	0.344989
POPTR_002G142800	POPTR_010G181900	0.344978
POPTR_002G142800	POPTR_004G099800	0.344874
POPTR_002G142800	POPTR_002G240600	0.344746
POPTR_002G142800	POPTR_018G030700	0.344535
POPTR_002G142800	POPTR_007G115800	0.344524
POPTR_002G142800	POPTR_007G095300	0.344445
POPTR_002G142800	POPTR_015G072600	0.344431
POPTR_002G142800	POPTR_007G030900	0.34435
POPTR_002G142800	POPTR_010G014200	0.344048
POPTR_002G142800	POPTR_012G036800	0.343968
POPTR_002G142800	POPTR_017G130500	0.343807
POPTR_002G142800	POPTR_005G173800	0.343298
POPTR_002G142800	POPTR_013G014900	0.342706
POPTR_002G142800	POPTR_006G051500	0.342324
POPTR_002G142800	POPTR_012G067500	0.342066
POPTR_002G142800	POPTR_012G130700	0.34203
POPTR_002G142800	POPTR_010G124800	0.341137
POPTR_002G142800	POPTR_015G143800	0.340762
POPTR_002G142800	POPTR_009G055900	0.340348
POPTR_002G142800	POPTR_002G182800	0.34026
POPTR_002G142800	POPTR_014G101500	0.340141
POPTR_002G142800	POPTR_016G013100	0.339971
POPTR_002G142800	POPTR_005G225700	0.339812
POPTR_002G142800	POPTR_003G205500	0.339437
POPTR_002G142800	POPTR_013G072000	0.339181
POPTR_002G142800	POPTR_008G191700	0.338836
POPTR_002G142800	POPTR_012G069300	0.338474
POPTR_002G142800	POPTR_004G175400	0.338102
POPTR_002G142800	POPTR_009G158800	0.337938
POPTR_002G142800	POPTR_004G211400	0.337723
POPTR_002G142800	POPTR_010G082900	0.337661
POPTR_002G142800	POPTR_015G003900	0.33728
POPTR_002G142800	POPTR_009G096200	0.337125
POPTR_002G142800	POPTR_017G149800	0.336909
POPTR_002G142800	POPTR_013G112800	0.336765
POPTR_002G142800	POPTR_004G115700	0.336013
POPTR_002G142800	POPTR_012G066100	0.33583
POPTR_002G142800	POPTR_017G102700	0.335641
POPTR_002G142800	POPTR_013G085700	0.335374
POPTR_002G142800	POPTR_018G100700	0.33467
POPTR_002G142800	POPTR_008G221000	0.334658
POPTR_002G142800	POPTR_004G045400	0.334536
POPTR_002G142800	POPTR_010G070500	0.334524
POPTR_002G142800	POPTR_003G036200	0.334236
POPTR_002G142800	POPTR_006G047000	0.334227
POPTR_002G142800	POPTR_012G002100	0.334171
POPTR_002G142800	POPTR_003G149000	0.334051
POPTR_002G142800	POPTR_018G111400	0.333875
POPTR_002G142800	POPTR_007G051200	0.333799
POPTR_002G142800	POPTR_011G063800	0.333791
POPTR_002G142800	POPTR_006G110800	0.333545
POPTR_002G142800	POPTR_008G040300	0.333074
POPTR_002G142800	POPTR_010G238700	0.332965
POPTR_002G142800	POPTR_006G265600	0.332863
POPTR_002G142800	POPTR_014G018100	0.332595
POPTR_002G142800	POPTR_011G044200	0.33255
POPTR_002G142800	POPTR_006G154000	0.332444
POPTR_002G142800	POPTR_018G016900	0.332086
POPTR_002G142800	POPTR_003G180300	0.331914
POPTR_002G142800	POPTR_009G047300	0.331863
POPTR_002G142800	POPTR_010G102400	0.331795
POPTR_002G142800	POPTR_008G061000	0.331766
POPTR_002G142800	POPTR_004G015800	0.331548
POPTR_002G142800	POPTR_010G041000	0.3315
POPTR_002G142800	POPTR_006G041600	0.331404
POPTR_002G142800	POPTR_005G112200	0.33134
POPTR_002G142800	POPTR_014G018400	0.331316
POPTR_002G142800	POPTR_008G206000	0.331294
POPTR_002G142800	POPTR_004G230900	0.330957
POPTR_002G142800	POPTR_005G004200	0.330748
POPTR_002G142800	POPTR_007G011000	0.330656
POPTR_002G142800	POPTR_019G031000	0.330633
POPTR_002G142800	POPTR_006G051700	0.330393
POPTR_002G142800	POPTR_018G068000	0.330309
POPTR_002G142800	POPTR_019G006300	0.330217
POPTR_002G142800	POPTR_013G110600	0.329696
POPTR_002G142800	POPTR_014G091300	0.329556
POPTR_002G142800	POPTR_005G191000	0.329535
POPTR_002G142800	POPTR_005G072200	0.329488
POPTR_002G142800	POPTR_004G142100	0.329233
POPTR_002G142800	POPTR_009G097300	0.328911
POPTR_002G142800	POPTR_007G027700	0.328762
POPTR_002G142800	POPTR_008G053900	0.328658
POPTR_002G142800	POPTR_014G165000	0.32856
POPTR_002G142800	POPTR_006G123900	0.328535
POPTR_002G142800	POPTR_006G071700	0.328385
POPTR_002G142800	POPTR_003G180800	0.328257
POPTR_002G142800	POPTR_004G078500	0.328155
POPTR_002G142800	POPTR_013G081700	0.327874
POPTR_002G142800	POPTR_002G227100	0.32718
POPTR_002G142800	POPTR_005G210400	0.327049
POPTR_002G142800	POPTR_007G080800	0.325995
POPTR_002G142800	POPTR_005G175900	0.32584
POPTR_002G142800	POPTR_006G146800	0.325835
POPTR_002G142800	POPTR_004G078200	0.325639
POPTR_002G142800	POPTR_007G079500	0.325248
POPTR_002G142800	POPTR_006G130200	0.32502
POPTR_002G142800	POPTR_012G101400	0.324767
POPTR_002G142800	POPTR_018G108200	0.324758
POPTR_002G142800	POPTR_008G144400	0.324487
POPTR_002G142800	POPTR_006G257100	0.323703
POPTR_002G142800	POPTR_018G114500	0.323654
POPTR_002G142800	POPTR_004G199900	0.323643
POPTR_002G142800	POPTR_019G048300	0.323572
POPTR_002G142800	POPTR_014G079000	0.323206
POPTR_002G142800	POPTR_019G112100	0.323146
POPTR_002G142800	POPTR_002G183400	0.322961
POPTR_002G142800	POPTR_003G030300	0.322793
POPTR_002G142800	POPTR_005G147500	0.322728
POPTR_002G142800	POPTR_016G140800	0.322627
POPTR_002G142800	POPTR_008G008000	0.322546
POPTR_002G142800	POPTR_007G146300	0.322402
POPTR_002G142800	POPTR_009G163600	0.322061
POPTR_002G142800	POPTR_010G148500	0.322045
POPTR_002G142800	POPTR_006G014500	0.322036
POPTR_002G142800	POPTR_003G087500	0.32189
POPTR_002G142800	POPTR_007G124400	0.321834
POPTR_002G142800	POPTR_016G138800	0.321685
POPTR_002G142800	POPTR_018G091300	0.321332
POPTR_002G142800	POPTR_010G096400	0.321274
POPTR_002G142800	POPTR_004G151100	0.321257
POPTR_002G142800	POPTR_010G072900	0.321135
POPTR_002G142800	POPTR_006G010900	0.320994
POPTR_002G142800	POPTR_013G062600	0.320975
POPTR_002G142800	POPTR_009G125000	0.320862
POPTR_002G142800	POPTR_017G026500	0.320732
POPTR_002G142800	POPTR_004G158300	0.320706
POPTR_002G142800	POPTR_014G109800	0.320656
POPTR_002G142800	POPTR_014G102600	0.320375
POPTR_002G142800	POPTR_010G039800	0.320308
POPTR_002G142800	POPTR_009G066500	0.32011
POPTR_002G142800	POPTR_015G044300	0.319929
POPTR_002G142800	POPTR_005G007300	0.319857
POPTR_002G142800	POPTR_007G077500	0.31932
POPTR_002G142800	POPTR_010G127400	0.31893
POPTR_002G142800	POPTR_009G069800	0.318793
POPTR_002G142800	POPTR_010G150800	0.318535
POPTR_002G142800	POPTR_018G140600	0.318533
POPTR_002G142800	POPTR_006G134600	0.318503
POPTR_002G142800	POPTR_016G056400	0.318387
POPTR_002G142800	POPTR_013G057700	0.318363
POPTR_002G142800	POPTR_006G006700	0.318015
POPTR_002G142800	POPTR_013G088800	0.317984
POPTR_002G142800	POPTR_007G061500	0.317906
POPTR_002G142800	POPTR_004G077100	0.317768
POPTR_002G142800	POPTR_002G145200	0.31774
POPTR_002G142800	POPTR_005G020800	0.317547
POPTR_002G142800	POPTR_015G009200	0.317211
POPTR_002G142800	POPTR_011G094200	0.317181
POPTR_002G142800	POPTR_014G145200	0.317084
POPTR_002G142800	POPTR_010G026900	0.317019
POPTR_002G142800	POPTR_007G103600	0.317015
POPTR_002G142800	POPTR_005G007400	0.316694
POPTR_002G142800	POPTR_010G020700	0.316422
POPTR_002G142800	POPTR_016G042500	0.315914
POPTR_002G142800	POPTR_004G161300	0.3157
POPTR_002G142800	POPTR_014G081300	0.315698
POPTR_002G142800	POPTR_012G056500	0.315411
POPTR_002G142800	POPTR_013G005500	0.315358
POPTR_002G142800	POPTR_012G100100	0.315313
POPTR_002G142800	POPTR_013G011200	0.315293
POPTR_002G142800	POPTR_009G046500	0.314906
POPTR_002G142800	POPTR_014G044000	0.314478
POPTR_002G142800	POPTR_004G157300	0.313486
POPTR_002G142800	POPTR_004G018200	0.313166
POPTR_002G142800	POPTR_002G238300	0.313115
POPTR_002G142800	POPTR_011G051300	0.312887
POPTR_002G142800	POPTR_003G067100	0.312715
POPTR_002G142800	POPTR_014G093100	0.312415
POPTR_002G142800	POPTR_016G086200	0.312321
POPTR_002G142800	POPTR_018G104800	0.312158
POPTR_002G142800	POPTR_019G033500	0.312095
POPTR_002G142800	POPTR_006G145300	0.311853
POPTR_002G142800	POPTR_008G113500	0.311724
POPTR_002G142800	POPTR_004G218200	0.3108
POPTR_002G142800	POPTR_017G018400	0.310406
POPTR_002G142800	POPTR_012G044300	0.310371
POPTR_002G142800	POPTR_011G066500	0.310371
POPTR_002G142800	POPTR_013G133400	0.310258
POPTR_002G142800	POPTR_011G117000	0.310066
POPTR_002G142800	POPTR_011G163800	0.309986
POPTR_002G142800	POPTR_010G182200	0.309872
POPTR_002G142800	POPTR_005G238700	0.309775
POPTR_002G142800	POPTR_009G045400	0.309734
POPTR_002G142800	POPTR_002G191400	0.309493
POPTR_002G142800	POPTR_007G081800	0.309435
POPTR_002G142800	POPTR_006G266900	0.309332
POPTR_002G142800	POPTR_010G242700	0.309298
POPTR_002G142800	POPTR_004G149100	0.309282
POPTR_002G142800	POPTR_006G128800	0.308636
POPTR_002G142800	POPTR_008G153900	0.308399
POPTR_002G142800	POPTR_006G256200	0.308298
POPTR_002G142800	POPTR_014G153800	0.30829
POPTR_002G142800	POPTR_018G037700	0.307871
POPTR_002G142800	POPTR_008G206400	0.307842
POPTR_002G142800	POPTR_004G089400	0.307472
POPTR_002G142800	POPTR_016G041600	0.307455
POPTR_002G142800	POPTR_009G050900	0.307324
POPTR_002G142800	POPTR_005G002100	0.3069
POPTR_002G142800	POPTR_018G152400	0.306631
POPTR_002G142800	POPTR_016G088200	0.306629
POPTR_002G142800	POPTR_019G116100	0.306394
POPTR_002G142800	POPTR_005G206800	0.306385
POPTR_002G142800	POPTR_005G002800	0.306152
POPTR_002G142800	POPTR_010G122300	0.305733
POPTR_002G142800	POPTR_016G126700	0.305704
POPTR_002G142800	POPTR_008G139200	0.305402
POPTR_002G142800	POPTR_017G026300	0.305339
POPTR_002G142800	POPTR_014G009700	0.305282
POPTR_002G142800	POPTR_017G084700	0.305276
POPTR_002G142800	POPTR_015G126300	0.305229
POPTR_002G142800	POPTR_007G124000	0.305169
POPTR_002G142800	POPTR_002G152700	0.304843
POPTR_002G142800	POPTR_004G223300	0.304767
POPTR_002G142800	POPTR_003G101200	0.304683
POPTR_002G142800	POPTR_012G097800	0.304678
POPTR_002G142800	POPTR_005G078400	0.304666
POPTR_002G142800	POPTR_013G043100	0.30436
POPTR_002G142800	POPTR_014G078100	0.304329
POPTR_002G142800	POPTR_003G021500	0.304318
POPTR_002G142800	POPTR_011G043800	0.303384
POPTR_002G142800	POPTR_011G149200	0.303295
POPTR_002G142800	POPTR_014G155600	0.303223
POPTR_002G142800	POPTR_002G173400	0.302621
POPTR_002G142800	POPTR_004G077700	0.30248
POPTR_002G142800	POPTR_014G053700	0.302428
POPTR_002G142800	POPTR_009G136700	0.302419
POPTR_002G142800	POPTR_011G064600	0.30226
POPTR_002G142800	POPTR_015G075200	0.30212
POPTR_002G142800	POPTR_017G079200	0.302101
POPTR_002G142800	POPTR_012G117800	0.301947
POPTR_002G142800	POPTR_010G046700	0.301735
POPTR_002G142800	POPTR_008G146400	0.301628
POPTR_002G142800	POPTR_007G110500	0.301471
POPTR_002G142800	POPTR_008G054500	0.301171
POPTR_002G142800	POPTR_011G121600	0.301051
POPTR_002G142800	POPTR_002G165400	0.300876
POPTR_002G142800	POPTR_011G149100	0.300846
POPTR_002G142800	POPTR_012G108400	0.300831
POPTR_002G142800	POPTR_004G047100	0.300733
POPTR_002G142800	POPTR_013G069000	0.300708
POPTR_002G142800	POPTR_010G100600	0.30066
POPTR_002G142800	POPTR_012G142800	0.300642
POPTR_002G142800	POPTR_005G023900	0.300557
POPTR_002G142800	POPTR_005G067700	0.30043
POPTR_002G142800	POPTR_006G259200	0.300266
POPTR_002G142800	POPTR_005G060000	0.299719
POPTR_002G142800	POPTR_006G189600	0.299693
POPTR_002G142800	POPTR_012G076700	0.29962
POPTR_002G142800	POPTR_008G188800	0.299491
POPTR_002G142800	POPTR_007G089200	0.299337
POPTR_002G142800	POPTR_005G255600	0.299335
POPTR_002G142800	POPTR_010G050600	0.299062
POPTR_002G142800	POPTR_014G053900	0.29878
POPTR_002G142800	POPTR_008G205400	0.298773
POPTR_002G142800	POPTR_003G004000	0.29874
POPTR_002G142800	POPTR_006G032100	0.298273
POPTR_002G142800	POPTR_012G094400	0.298267
POPTR_002G142800	POPTR_015G141800	0.29817
POPTR_002G142800	POPTR_010G186000	0.297811
POPTR_002G142800	POPTR_009G034700	0.297474
POPTR_002G142800	POPTR_015G009800	0.297423
POPTR_002G142800	POPTR_010G069600	0.297395
POPTR_002G142800	POPTR_015G101200	0.297387
POPTR_002G142800	POPTR_006G166900	0.297365
POPTR_002G142800	POPTR_010G049800	0.297241
POPTR_002G142800	POPTR_018G089700	0.296884
POPTR_002G142800	POPTR_016G032000	0.296645
POPTR_002G142800	POPTR_009G052800	0.296486
POPTR_002G142800	POPTR_018G108700	0.296405
POPTR_002G142800	POPTR_005G156500	0.296381
POPTR_002G142800	POPTR_003G217300	0.296283
POPTR_002G142800	POPTR_005G014000	0.296096
POPTR_002G142800	POPTR_014G124200	0.295936
POPTR_002G142800	POPTR_006G081300	0.295757
POPTR_002G142800	POPTR_003G003100	0.295664
POPTR_002G142800	POPTR_008G203600	0.295561
POPTR_002G142800	POPTR_009G021000	0.295518
POPTR_002G142800	POPTR_016G058700	0.2955
POPTR_002G142800	POPTR_006G110200	0.295342
POPTR_002G142800	POPTR_006G026700	0.295174
POPTR_002G142800	POPTR_012G138500	0.295066
POPTR_002G142800	POPTR_019G042900	0.294952
POPTR_002G142800	POPTR_006G125900	0.294866
POPTR_002G142800	POPTR_016G065700	0.294786
POPTR_002G142800	POPTR_011G085100	0.294755
POPTR_002G142800	POPTR_005G055900	0.294691
POPTR_002G142800	POPTR_005G118100	0.294571
POPTR_002G142800	POPTR_003G104800	0.294478
POPTR_002G142800	POPTR_004G047000	0.2943
POPTR_002G142800	POPTR_004G135300	0.294208
POPTR_002G142800	POPTR_010G010800	0.293756
POPTR_002G142800	POPTR_008G051700	0.293751
POPTR_002G142800	POPTR_008G046000	0.293742
POPTR_002G142800	POPTR_014G099400	0.293641
POPTR_002G142800	POPTR_011G017600	0.293392
POPTR_002G142800	POPTR_007G144600	0.29339
POPTR_002G142800	POPTR_010G137900	0.293316
POPTR_002G142800	POPTR_014G026500	0.293251
POPTR_002G142800	POPTR_014G087700	0.29322
POPTR_002G142800	POPTR_003G043200	0.29305
POPTR_002G142800	POPTR_003G170000	0.293006
POPTR_002G142800	POPTR_010G116200	0.292929
POPTR_002G142800	POPTR_011G059700	0.292729
POPTR_002G142800	POPTR_014G034800	0.29238
POPTR_002G142800	POPTR_005G033900	0.292323
POPTR_002G142800	POPTR_016G035600	0.292271
POPTR_002G142800	POPTR_019G009900	0.29195
POPTR_002G142800	POPTR_010G250900	0.291569
POPTR_002G142800	POPTR_005G069900	0.291359
POPTR_002G142800	POPTR_018G013700	0.291276
POPTR_002G142800	POPTR_019G089800	0.290891
POPTR_002G142800	POPTR_015G061000	0.290687
POPTR_002G142800	POPTR_006G001500	0.29067
POPTR_002G142800	POPTR_010G229000	0.290651
POPTR_002G142800	POPTR_004G058400	0.290488
POPTR_002G142800	POPTR_010G093000	0.290346
POPTR_002G142800	POPTR_012G042000	0.290254
POPTR_002G142800	POPTR_008G226600	0.290083
POPTR_002G142800	POPTR_003G217900	0.289926
POPTR_002G142800	POPTR_009G135300	0.28948
POPTR_002G142800	POPTR_003G188800	0.289161
POPTR_002G142800	POPTR_004G068100	0.289108
POPTR_002G142800	POPTR_006G044600	0.288902
POPTR_002G142800	POPTR_006G125300	0.288605
POPTR_002G142800	POPTR_005G225100	0.288482
POPTR_002G142800	POPTR_012G095200	0.288414
POPTR_002G142800	POPTR_007G051600	0.288202
POPTR_002G142800	POPTR_011G017500	0.288117
POPTR_002G142800	POPTR_016G080600	0.287978
POPTR_002G142800	POPTR_013G009100	0.287908
POPTR_002G142800	POPTR_014G130300	0.287677
POPTR_002G142800	POPTR_007G099800	0.287647
POPTR_002G142800	POPTR_015G083500	0.287575
POPTR_002G142800	POPTR_006G066900	0.287547
POPTR_002G142800	POPTR_011G004300	0.287519
POPTR_002G142800	POPTR_014G054200	0.287479
POPTR_002G142800	POPTR_014G094500	0.287366
POPTR_002G142800	POPTR_018G141800	0.287169
POPTR_002G142800	POPTR_005G166500	0.287136
POPTR_002G142800	POPTR_009G115000	0.28707
POPTR_002G142800	POPTR_003G219200	0.286923
POPTR_002G142800	POPTR_014G024800	0.286908
POPTR_002G142800	POPTR_006G086100	0.286787
POPTR_002G142800	POPTR_016G128500	0.286758
POPTR_002G142800	POPTR_016G084900	0.286665
POPTR_002G142800	POPTR_016G113200	0.28659
POPTR_002G142800	POPTR_017G128600	0.285949
POPTR_002G142800	POPTR_005G199700	0.285821
POPTR_002G142800	POPTR_015G050500	0.285817
POPTR_002G142800	POPTR_003G223000	0.285775
POPTR_002G142800	POPTR_012G064200	0.285741
POPTR_002G142800	POPTR_018G110700	0.285517
POPTR_002G142800	POPTR_004G029400	0.285491
POPTR_002G142800	POPTR_014G073800	0.285464
POPTR_002G142800	POPTR_004G111900	0.284992
POPTR_002G142800	POPTR_008G089900	0.284949
POPTR_002G142800	POPTR_014G110900	0.284636
POPTR_002G142800	POPTR_012G065500	0.284543
POPTR_002G142800	POPTR_005G247700	0.284504
POPTR_002G142800	POPTR_015G113000	0.284215
POPTR_002G142800	POPTR_015G139800	0.28402
POPTR_002G142800	POPTR_006G036400	0.284011
POPTR_002G142800	POPTR_011G122700	0.284
POPTR_002G142800	POPTR_004G236200	0.283832
POPTR_002G142800	POPTR_005G047000	0.283719
POPTR_002G142800	POPTR_011G166100	0.283593
POPTR_002G142800	POPTR_010G107700	0.283588
POPTR_002G142800	POPTR_016G004400	0.283568
POPTR_002G142800	POPTR_006G016800	0.283533
POPTR_002G142800	POPTR_013G023400	0.283526
POPTR_002G142800	POPTR_013G013700	0.283452
POPTR_002G142800	POPTR_015G009700	0.283327
POPTR_002G142800	POPTR_008G051900	0.283231
POPTR_002G142800	POPTR_012G098400	0.283185
POPTR_002G142800	POPTR_011G094500	0.283076
POPTR_002G142800	POPTR_006G138500	0.282937
POPTR_002G142800	POPTR_003G096800	0.282394
POPTR_002G142800	POPTR_003G101100	0.282224
POPTR_002G142800	POPTR_016G116900	0.281946
POPTR_002G142800	POPTR_008G070800	0.281874
POPTR_002G142800	POPTR_010G160700	0.281849
POPTR_002G142800	POPTR_009G074400	0.281793
POPTR_002G142800	POPTR_006G177900	0.281704
POPTR_002G142800	POPTR_012G059000	0.281562
POPTR_002G142800	POPTR_011G111700	0.281487
POPTR_002G142800	POPTR_011G117800	0.28124
POPTR_002G142800	POPTR_009G042100	0.281145
POPTR_002G142800	POPTR_010G089300	0.281136
POPTR_002G142800	POPTR_005G207700	0.281041
POPTR_002G142800	POPTR_002G165000	0.280894
POPTR_002G142800	POPTR_010G198700	0.280722
POPTR_002G142800	POPTR_013G023000	0.280476
POPTR_002G142800	POPTR_010G019400	0.280456
POPTR_002G142800	POPTR_013G126000	0.28041
POPTR_002G142800	POPTR_006G250100	0.280207
POPTR_002G142800	POPTR_006G046200	0.280167
POPTR_002G142800	POPTR_004G099400	0.280034
POPTR_002G142800	POPTR_018G111000	0.279984
POPTR_002G142800	POPTR_014G125000	0.279961
POPTR_002G142800	POPTR_005G004000	0.279849
POPTR_002G142800	POPTR_005G108200	0.279754
POPTR_002G142800	POPTR_008G140400	0.27968
POPTR_002G142800	POPTR_006G168800	0.279646
POPTR_002G142800	POPTR_015G140500	0.27958
POPTR_002G142800	POPTR_015G030200	0.27954
POPTR_002G142800	POPTR_009G132800	0.279493
POPTR_002G142800	POPTR_018G139800	0.279425
POPTR_002G142800	POPTR_011G092600	0.279424
POPTR_002G142800	POPTR_003G098000	0.279308
POPTR_002G142800	POPTR_006G219100	0.279257
POPTR_002G142800	POPTR_008G099600	0.279185
POPTR_002G142800	POPTR_015G035000	0.27916
POPTR_002G142800	POPTR_005G046600	0.278964
POPTR_002G142800	POPTR_016G024700	0.278958
POPTR_002G142800	POPTR_003G087600	0.278885
POPTR_002G142800	POPTR_008G009700	0.278881
POPTR_002G142800	POPTR_006G021700	0.278821
POPTR_002G142800	POPTR_011G119300	0.278522
POPTR_002G142800	POPTR_007G091100	0.278383
POPTR_002G142800	POPTR_010G060400	0.278147
POPTR_002G142800	POPTR_006G208100	0.278129
POPTR_002G142800	POPTR_009G152600	0.278102
POPTR_002G142800	POPTR_004G187000	0.278085
POPTR_002G142800	POPTR_006G037700	0.278079
POPTR_002G142800	POPTR_018G014800	0.277805
POPTR_002G142800	POPTR_017G141100	0.277769
POPTR_002G142800	POPTR_005G243400	0.277733
POPTR_002G142800	POPTR_006G122700	0.277471
POPTR_002G142800	POPTR_012G055700	0.27742
POPTR_002G142800	POPTR_013G153000	0.277413
POPTR_002G142800	POPTR_004G163400	0.277405
POPTR_002G142800	POPTR_011G031500	0.277326
POPTR_002G142800	POPTR_006G263000	0.277279
POPTR_002G142800	POPTR_013G089200	0.277217
POPTR_002G142800	POPTR_005G006300	0.276982
POPTR_002G142800	POPTR_007G132000	0.276905
POPTR_002G142800	POPTR_010G240000	0.276899
POPTR_002G142800	POPTR_011G057400	0.27662
POPTR_002G142800	POPTR_002G202800	0.27637
POPTR_002G142800	POPTR_010G162900	0.276252
POPTR_002G142800	POPTR_004G215400	0.276066
POPTR_002G142800	POPTR_014G150200	0.275985
POPTR_002G142800	POPTR_011G068600	0.275752
POPTR_002G142800	POPTR_011G139400	0.275662
POPTR_002G142800	POPTR_016G122300	0.275439
POPTR_002G142800	POPTR_006G100200	0.27534
POPTR_002G142800	POPTR_016G092400	0.275294
POPTR_002G142800	POPTR_002G248200	0.275275
POPTR_002G142800	POPTR_005G097500	0.275246
POPTR_002G142800	POPTR_010G019200	0.275235
POPTR_002G142800	POPTR_010G217100	0.275196
POPTR_002G142800	POPTR_006G267800	0.274986
POPTR_002G142800	POPTR_005G090100	0.274911
POPTR_002G142800	POPTR_010G174800	0.27434
POPTR_002G142800	POPTR_004G231200	0.274224
POPTR_002G142800	POPTR_013G066600	0.274037
